# Supplementary material for: In silico Identification of 10 Hub Genes and an miRNA–mRNA Regulatory Network in Acute Kawasaki Disease
Source: Front Genet. 2021 Mar 25;12:585058. doi: 10.3389/fgene.2021.585058 (PMC8044791; doi:10.3389/fgene.2021.585058)
Supplement: Supplementary Table 1 — Annotation of 29 samples from GSE18606. [file Table_1.xlsx]

## Sheet: Table S1
Accession	Source name 1	Source name 2	Age (Ch1)	Sex (Ch1)
GSM462563	IVIG non responder_Acute	human blood common reference	0.33 yr	male
GSM462564	IVIG non responder_Acute	human blood common reference	4.19 yr	male
GSM462570	IVIG non responder_Acute	human blood common reference	0.33 yr	male
GSM462572	IVIG non responder_Acute	human blood common reference	1.58 yr	female
GSM462573	IVIG non responder_Acute	human blood common reference	4 yr	female
GSM462574	IVIG non responder_Acute	human blood common reference	4.92 yr	female
GSM462575	IVIG non responder_Acute	human blood common reference	2 yr	male
GSM462576	IVIG non responder_Acute	human blood common reference	1.7 yr	male
GSM462557	IVIG responder_Acute	human blood common reference	2.25 yr	female
GSM462558	IVIG responder_Acute	human blood common reference	3.46 yr	female
GSM462559	IVIG responder_Acute	human blood common reference	0.33 yr	female
GSM462560	IVIG responder_Acute	human blood common reference	1.08 yr	male
GSM462561	IVIG responder_Acute	human blood common reference	3.16 yr	male
GSM462562	IVIG responder_Acute	human blood common reference	9 yr	female
GSM462565	IVIG responder_Acute	human blood common reference	3.92 yr	female
GSM462566	IVIG responder_Acute	human blood common reference	5.33 yr	female
GSM462567	IVIG responder_Acute	human blood common reference	2 yr	male
GSM462568	IVIG responder_Acute	human blood common reference	1.58 yr	male
GSM462569	IVIG responder_Acute	human blood common reference	5 yr	male
GSM462571	IVIG responder_Acute	human blood common reference	3.42 yr	female
GSM462548	healthy controls	human blood common reference	2.95 yr	male
GSM462549	healthy controls	human blood common reference	0.82 yr	female
GSM462550	healthy controls	human blood common reference	1.54 yr	male
GSM462551	healthy controls	human blood common reference	1.65 yr	female
GSM462552	healthy controls	human blood common reference	2.14 yr	male
GSM462553	healthy controls	human blood common reference	0.39 yr	female
GSM462554	healthy controls	human blood common reference	0.91 yr	female
GSM462555	healthy controls	human blood common reference	4.09 yr	female
GSM462556	healthy controls	human blood common reference	4.47 yr	female
