# Supplementary material for: In silico Identification of 10 Hub Genes and an miRNA–mRNA Regulatory Network in Acute Kawasaki Disease
Source: Front Genet. 2021 Mar 25;12:585058. doi: 10.3389/fgene.2021.585058 (PMC8044791; doi:10.3389/fgene.2021.585058)
Supplement: Supplementary Table 2 — Significantly differentially expressed mRNA in GSE18606. [file Table_2.xlsx]

## Sheet: differentially expressed mRNA
Gene.symbol	adj.P.Val	P.Value	logFC
AAK1	2.5e-08	3.05e-10	-1.09037
AASS	2.72e-07	9.92e-09	-1.01968
ABCB4	5.75e-09	2.92e-11	-1.76016
ABCD2	3.57e-06	2.81e-07	-1.1764
ACAA1	2.01e-07	6.44e-09	1.11813
ACADSB	1.48e-06	9.17e-08	-1.11907
ACKR3	5.26e-06	4.6e-07	-1.12062
ACOT7	1.74e-06	1.14e-07	1.13508
ACP7	1.38e-05	1.55e-06	1.0686
ADAL	2.16e-08	2.41e-10	-1.42459
ADAM28	1.56e-07	4.48e-09	-1.52235
ADAMTS2	6.1e-06	5.53e-07	1.11277
ADAMTS7	1.36e-07	3.71e-09	1.1735
ADAMTS8	1.37e-06	8.34e-08	1.02365
ADAP1	3.63e-09	1.47e-11	1.1602
ADGRA3	1.5e-05	1.71e-06	-1.4382
ADGRG3	8.16e-08	1.81e-09	1.50938
ADM	8.57e-06	8.57e-07	1.45993
ADNP	1.24e-09	2.02e-12	-1.09369
ADORA2A	4.69e-09	2.18e-11	1.44675
AFAP1L1	7.29e-06	6.94e-07	-1.24796
AGAP1	1.98e-06	1.34e-07	-1.1189
AGPAT2	2.06e-08	2.26e-10	1.19243
AGTRAP	1.04e-07	2.55e-09	1.19803
AHI1	1.24e-08	1e-10	-2.08858
AK9	2.56e-06	1.85e-07	-1.46415
AKAP9	5.79e-10	3.12e-13	-1.03062
ALB	5.79e-10	3.29e-13	-1.78657
ALPK3	3.91e-06	3.16e-07	1.09663
ALPL	2.94e-09	1.03e-11	2.09502
AMD1P3	8.69e-06	8.7e-07	-1.10241
ANKH	2.33e-07	7.99e-09	-1.25741
ANKRD13D	1.58e-09	3.55e-12	1.02898
ANKRD26	9e-10	8.36e-13	-1.15644
ANKRD35	7.11e-06	6.73e-07	1.13829
ANKRD36	1.84e-09	4.5e-12	-1.64071
ANKRD36B	5.99e-07	2.83e-08	-1.42882
ANP32C	9.52e-10	1.07e-12	1.16181
ANPEP	7.94e-06	7.79e-07	1.18981
ANXA3	1.15e-05	1.23e-06	2.27056
AP1B1	3.77e-06	3.02e-07	1.05479
AP5B1	2.06e-07	6.69e-09	1.13226
APBB2	4.66e-06	3.93e-07	-1.41229
APC2	3.43e-07	1.36e-08	1.05025
APLF	1.64e-05	1.89e-06	-1.11554
APMAP	3.02e-06	2.3e-07	1.3453
APOBEC3B	1.89e-06	1.27e-07	1.2736
APOBEC3C	8.19e-08	1.82e-09	1.52214
APOBR	4.6e-07	2.04e-08	1.07897
APOL2	7.26e-08	1.54e-09	1.22627
ARAF	2.06e-08	2.23e-10	1.09563
ARHGAP27	8.91e-08	2.05e-09	1.19152
ARHGAP35	9e-10	7.08e-13	-1.38642
ARHGDIA	2.09e-08	2.32e-10	1.05337
ARHGEF3	7.94e-07	4.07e-08	-1.03871
ARID1A	3.86e-07	1.61e-08	1.24071
ARID3A	1.06e-08	7.55e-11	1.21878
ARID5B	5.5e-08	1.03e-09	-1.00776
ARL11	7.52e-08	1.62e-09	1.47706
ARL8A	1.42e-07	3.95e-09	1.21044
ARMC1	4.14e-09	1.83e-11	-1.32672
ARPC4	3.95e-08	5.99e-10	1.06887
ARPP21	1.99e-08	2.09e-10	-1.81222
ARR3	5.35e-07	2.45e-08	1.05807
ARRDC1	2.11e-08	2.35e-10	1.12847
ASTL	1.24e-08	9.88e-11	1.09897
ATAD2	1.71e-05	2e-06	-1.02676
ATM	4.86e-08	8.56e-10	-1.31717
ATP2A3	1.75e-06	1.15e-07	1.12745
ATP8B2	2.15e-06	1.48e-07	-1.04785
BAALC	3.92e-07	1.64e-08	-1.04828
BACH2	1.48e-06	9.16e-08	-1.14294
BBS2	3.03e-09	1.08e-11	-1.13146
BCKDHB	2.46e-07	8.61e-09	-1.2755
BCKDK	1.39e-07	3.85e-09	1.01906
BCL11A	5.95e-08	1.17e-09	-2.57959
BCL11B	1.02e-05	1.06e-06	-1.52154
BCL2A1	8.11e-06	8.01e-07	1.00912
BCLAF1	1.49e-06	9.29e-08	-1.21551
BDH2	3.06e-06	2.33e-07	-1.19902
BDP1	8.32e-09	5.14e-11	-1.41156
BEST3	9.98e-06	1.04e-06	1.21126
BICD1	6.26e-08	1.24e-09	-1.34692
BLNK	1.92e-05	2.3e-06	-1.5015
BLOC1S5	3.81e-07	1.58e-08	-1.22091
BMI1	1.06e-06	5.96e-08	-1.18347
BMS1	1.17e-06	6.73e-08	-1.04595
BOD1	3.57e-09	1.38e-11	-1.01543
BOD1L1	1.97e-06	1.33e-07	-1.33916
BPI	1.71e-06	1.11e-07	1.88393
BRD3	1.34e-07	3.6e-09	1.04625
BRMS1L	3.97e-06	3.23e-07	-1.18296
BTAF1	1.18e-05	1.28e-06	-1.0205
C11orf63	9.53e-08	2.25e-09	-1.13582
C11orf65	1.23e-06	7.19e-08	-1.0557
C19orf18	6.94e-07	3.41e-08	-1.1122
C2orf72	4.14e-08	6.53e-10	1.01455
C6orf223	2.49e-06	1.79e-07	1.14175
C7	9.11e-06	9.25e-07	1.06395
C9orf66	7.78e-06	7.56e-07	1.1334
CA4	2.3e-07	7.85e-09	1.80766
CA5BP1	5.54e-09	2.75e-11	1.27376
CAAP1	6.13e-06	5.56e-07	-1.00266
CABYR	2.04e-06	1.4e-07	-1.08094
CACNG2	1.96e-08	2.03e-10	1.42911
CAMK2D	4.54e-09	2.07e-11	-1.17032
CAMSAP1	1.35e-07	3.67e-09	-1.0735
CAMTA2	2.69e-07	9.77e-09	1.3652
CAND1	9.43e-07	5.13e-08	-1.07312
CAPN1	4.04e-08	6.23e-10	1.32932
CAPN13	2.81e-08	3.65e-10	1.36584
CAPN14	2.78e-08	3.57e-10	-1.21293
CARD17	5.97e-06	5.39e-07	1.74366
CARF	2.16e-05	2.64e-06	-1.36309
CASD1	1.78e-06	1.17e-07	-1.00865
CASP5	9.96e-06	1.03e-06	1.38952
CATSPERB	1.27e-06	7.55e-08	-1.17196
CBLL1	4.14e-06	3.4e-07	-1.147
CBS	2.96e-06	2.24e-07	1.48297
CCDC159	4.03e-08	6.19e-10	1.08566
CCDC171	1.04e-07	2.57e-09	-1.51698
CCDC186	5.21e-06	4.53e-07	-1.31202
CCDC191	5.47e-06	4.84e-07	-1.00202
CCDC25	2.28e-09	6.78e-12	-1.09094
CCDC43	1.92e-08	1.95e-10	-1.22517
CCDC65	9.88e-08	2.37e-09	-1.13781
CCDC71L	2.48e-07	8.7e-09	1.19141
CCDC81	8.37e-06	8.33e-07	-1.10736
CCDC88A	2.34e-09	7.3e-12	-1.2901
CCDC88C	6.26e-07	2.99e-08	-1.316
CCDC91	3.93e-07	1.65e-08	-1.11784
CCKBR	1.6e-05	1.84e-06	1.10538
CCL28	2.91e-07	1.09e-08	-1.04489
CCNB3	3.37e-08	4.74e-10	-1.00331
CCND3	5.69e-06	5.08e-07	1.1677
CCNG1	3.24e-07	1.26e-08	-1.0799
CD163L1	3.93e-06	3.19e-07	1.2648
CD177	9.52e-10	9.98e-13	2.01022
CD2	2.22e-05	2.74e-06	-1.30612
CD200R1	6.34e-06	5.82e-07	-1.30574
CD22	1.5e-08	1.39e-10	1.60023
CD274	1.24e-05	1.36e-06	1.52741
CD3G	7.08e-06	6.69e-07	-1.35961
CD59	2.26e-07	7.63e-09	1.51653
CD82	2.45e-07	8.54e-09	1.1688
CD96	7.23e-06	6.87e-07	-1.09479
CDA	1.07e-06	6e-08	1.10591
CDC42EP3	1.59e-05	1.83e-06	1.10579
CDC7	2.48e-07	8.68e-09	-1.12871
CDK5RAP2	7.15e-06	6.78e-07	1.26293
CDKN2A-AS1	6.14e-07	2.92e-08	1.08651
CEACAM1	1.67e-07	4.94e-09	1.78981
CEACAM3	5.86e-08	1.14e-09	1.63906
CEACAM4	1.92e-05	2.3e-06	1.08632
CEBPB	8.15e-07	4.24e-08	1.36866
CEP290	8.25e-08	1.83e-09	-1.04834
CEP78	3.95e-08	5.93e-10	-1.00492
CEP89	8.12e-07	4.22e-08	-1.06301
CETP	9.27e-08	2.17e-09	1.3283
CFAP36	2.81e-07	1.04e-08	-1.33803
CFAP44	4.6e-06	3.87e-07	-1.20475
CFL2	2.57e-08	3.17e-10	-1.05511
CHD6	1.7e-08	1.64e-10	-1.06974
CHD9	9.52e-10	1.01e-12	-1.14354
CHORDC1	2.16e-05	2.64e-06	-1.16689
CHPF	3.33e-07	1.31e-08	1.04397
CHRD	2.02e-09	5.35e-12	1.11601
CHRM2	1.36e-07	3.72e-09	1.08035
CIITA	2.16e-05	2.65e-06	1.1604
CILP	3.89e-06	3.15e-07	-1.36838
CLDN9	4.49e-09	2.03e-11	1.25934
CLEC2D	2.98e-07	1.13e-08	-1.08815
CLEC4E	4.42e-06	3.69e-07	1.51112
CLPTM1	1.41e-08	1.25e-10	1.29675
CLU	1.08e-05	1.15e-06	1.04929
CNOT6L	2.26e-06	1.59e-07	-1.12719
CNTRL	4.04e-06	3.3e-07	-1.42356
COBLL1	1.48e-07	4.18e-09	-1.33172
COL11A2	1.11e-06	6.31e-08	-1.21614
COL13A1	1.59e-05	1.83e-06	-1.10907
COL19A1	5.8e-09	2.99e-11	-1.49313
COL23A1	2.43e-08	2.95e-10	1.18437
COL26A1	1.65e-06	1.06e-07	1.07588
COL9A1	3.9e-08	5.79e-10	1.10797
COPS7A	2.44e-08	2.96e-10	1.0818
COQ8B	3.76e-06	3.01e-07	1.10842
CORO1B	2.59e-07	9.24e-09	1.14537
COTL1	1e-07	2.4e-09	1.18969
CR2	2.6e-06	1.89e-07	-1.09073
CREB5	9.58e-07	5.23e-08	1.42252
CRISPLD2	1.56e-05	1.79e-06	1.32807
CROT	1.28e-09	2.21e-12	-1.67324
CSE1L-AS1	1.8e-05	2.13e-06	1.25684
CSF1	6.26e-08	1.24e-09	1.00084
CSF3R	1.43e-08	1.3e-10	1.54879
CSRNP1	4.12e-06	3.38e-07	1.11217
CTGF	9.32e-06	9.52e-07	-1.9766
CTSD	2.31e-07	7.89e-09	1.06511
CTSV	9.57e-07	5.22e-08	-1.14296
CUX2	1.48e-06	9.23e-08	-1.42002
CYHR1	2.99e-09	1.06e-11	1.13827
CYP1A2	2.39e-08	2.8e-10	2.35185
CYP2C8	1.39e-09	2.56e-12	-1.82095
CYP2U1	1.39e-09	2.61e-12	-1.32333
CYP4V2	1.51e-05	1.71e-06	-1.19563
CYSTM1	7.2e-06	6.84e-07	1.65952
DACT1	1.26e-05	1.39e-06	-1.11689
DAZL	3.37e-07	1.33e-08	-1.53774
DBNL	3.06e-07	1.17e-08	1.07093
DCAF13	9.75e-08	2.32e-09	-1.57413
DCLRE1C	3.3e-06	2.55e-07	-1.17035
DCUN1D4	1.48e-05	1.67e-06	-1.01464
DDHD1	1.82e-05	2.15e-06	-1.0043
DDX31	1.54e-07	4.42e-09	-1.26104
DEFA5	1.99e-06	1.35e-07	1.04826
DENND5B	1.05e-05	1.1e-06	-1.01767
DET1	8.01e-07	4.14e-08	-1.11767
DFNB59	3.62e-09	1.44e-11	-1.24353
DGAT2	2.28e-05	2.82e-06	1.19295
DHFR2	3.64e-06	2.87e-07	-1.13268
DHRS13	2.6e-07	9.31e-09	1.10626
DHRS7C	2.5e-06	1.8e-07	1.07567
DIS3L2	1.01e-08	6.91e-11	-1.3742
DLAT	9.11e-07	4.91e-08	-1.00713
DLG1	3.82e-09	1.59e-11	-1.20521
DLL1	7.44e-06	7.12e-07	-1.0703
DMXL1	1.49e-06	9.32e-08	-1.16777
DNAH11	5e-06	4.31e-07	1.05222
DNAH17	1.52e-06	9.51e-08	1.84972
DNAH8	5.86e-08	1.14e-09	-1.08913
DNAJC16	2.05e-06	1.41e-07	-1.35348
DNAJC21	1.85e-10	3.61e-14	-1.94617
DNAJC27	4.79e-08	8.34e-10	-1.11955
DNAL1	1.39e-08	1.2e-10	-1.37479
DNASE1L3	1.41e-05	1.58e-06	-1.0539
DOK1	4.22e-07	1.82e-08	1.13359
DOPEY2	7.61e-06	7.35e-07	-1.07602
DUS4L	3e-06	2.28e-07	-1.25903
DUSP13	1.67e-06	1.08e-07	1.70686
DYRK2	1.24e-09	2.02e-12	-1.41685
DYSF	3.42e-06	2.66e-07	1.52942
DZIP3	6.8e-08	1.39e-09	-1.58877
E2F1	1.01e-07	2.44e-09	1.05558
E2F4	2.9e-08	3.83e-10	1.21241
EBF1	5.94e-06	5.36e-07	-1.03448
ECE1	3.14e-07	1.21e-08	1.35005
ECRP	7.96e-07	4.08e-08	1.29255
EDEM2	8.53e-08	1.92e-09	1.22086
EEA1	3.02e-08	4.07e-10	-1.48056
EFHC1	1.8e-07	5.53e-09	-1.02254
EFL1	1.49e-07	4.21e-09	-1.25309
EHD1	1.17e-07	2.98e-09	1.16818
EIF1AX	2.18e-08	2.48e-10	-1.07959
EIF2S1	3.76e-08	5.51e-10	-1.07599
EIF3A	2.48e-09	8e-12	-1.01579
EIF3E	5.34e-06	4.69e-07	-1.15468
EIF3F	1.87e-05	2.23e-06	-1.1388
EIF4E3	4.81e-06	4.1e-07	1.19758
ENTPD6	1.02e-07	2.48e-09	1.07432
EPB41L5	2.06e-08	2.24e-10	-1.05899
EPHA10	1.64e-06	1.05e-07	1.05457
EPHA4	2.97e-07	1.12e-08	-1.41353
EPS8	4.63e-08	7.98e-10	-1.36887
ERAP2	5.57e-06	4.94e-07	-1.60523
ERBB4	7.83e-06	7.63e-07	-1.08703
ERC1	1.62e-07	4.72e-09	-1.06912
ERCC6L2	6.02e-07	2.85e-08	-1.18651
ERICH5	2.8e-07	1.03e-08	-1.32915
ERO1A	2.25e-07	7.62e-09	1.11967
ETS1	7.91e-06	7.73e-07	-1.31249
EWSR1	5.21e-07	2.37e-08	1.04454
EXOC3L4	5.93e-07	2.79e-08	1.24716
EXOC5	1.8e-07	5.53e-09	-1.16272
EXTL2	2e-07	6.36e-09	-1.60412
FAM117B	4.13e-08	6.5e-10	-1.43286
FAM135A	1.11e-08	8.22e-11	-1.98462
FAM155A	9.2e-08	2.14e-09	1.2051
FAM175A	1.26e-05	1.38e-06	-1.26902
FAM20A	1.66e-06	1.07e-07	2.08983
FAM3C	1.74e-06	1.14e-07	-1.38369
FAM63A	1.88e-06	1.26e-07	1.06042
FAM69A	4.19e-08	6.62e-10	-1.50155
FAM71B	3.69e-07	1.5e-08	1.06548
FAM81A	5.16e-07	2.34e-08	-1.17326
FAM84A	5.79e-10	3.22e-13	2.01292
FAM90A1	1.21e-05	1.31e-06	1.07155
FASTKD2	6.52e-07	3.15e-08	-1.15599
FBXO21	1.96e-08	2.02e-10	-1.01224
FBXO6	2.61e-06	1.91e-07	1.10192
FBXO8	7.98e-08	1.76e-09	-1.00624
FCAR	1.4e-07	3.87e-09	1.67828
FCGR1B	5.63e-08	1.07e-09	2.24832
FER	4.58e-08	7.78e-10	-1.23174
FERMT3	1.23e-07	3.21e-09	1.00741
FES	1.17e-05	1.26e-06	1.08574
FGD6	9.37e-08	2.2e-09	-1.305
FGF12	6.77e-06	6.34e-07	1.16188
FGF7P3	1.81e-07	5.57e-09	1.05397
FGFRL1	2.25e-05	2.78e-06	1.16405
FGR	5.02e-06	4.33e-07	1.29543
FIGNL1	7.75e-07	3.94e-08	-1.17836
FKBP9	1.65e-05	1.91e-06	1.28158
FKBP9P1	2.75e-06	2.04e-07	1.37778
FLCN	1.82e-07	5.63e-09	1.16534
FLOT1	1.42e-07	3.93e-09	1.21703
FLOT2	2.08e-07	6.84e-09	1.66431
FMO4	1e-05	1.04e-06	-1.11085
FOLR3	1.82e-05	2.15e-06	1.76848
FOSL1	1.64e-06	1.05e-07	1.0736
FOSL2	2.31e-07	7.87e-09	1.29684
FOXO1	1.99e-08	2.08e-10	-1.05443
FRAT1	5.09e-06	4.41e-07	1.02843
FSTL3	2.55e-06	1.85e-07	1.00707
FUT2	2.99e-06	2.26e-07	1.33423
FUT7	7.27e-08	1.54e-09	1.79096
FYN	2.49e-07	8.73e-09	-1.24946
G6PD	3.9e-08	5.8e-10	1.26539
GABRB3	3.4e-06	2.64e-07	1.18679
GADD45B	6.79e-07	3.32e-08	1.05126
GADD45G	1.19e-07	3.04e-09	1.27869
GALNS	1.36e-08	1.17e-10	1.23664
GALNT14	2.82e-07	1.05e-08	2.04679
GALNT2	7.25e-06	6.89e-07	1.02767
GARNL3	1.47e-05	1.67e-06	-1.00659
GAS2L3	2.32e-05	2.88e-06	1.17204
GAS6	1.28e-05	1.41e-06	1.1699
GAS7	1.24e-06	7.28e-08	1.16526
GATA6	2.4e-07	8.33e-09	-1.30786
GEN1	3.8e-08	5.6e-10	-1.0301
GFPT2	1.16e-05	1.24e-06	-1.25111
GGNBP1	5.36e-06	4.71e-07	1.34329
GGT3P	3.7e-08	5.41e-10	1.43927
GGTLC2	4.01e-08	6.12e-10	1.12964
GIPR	1.03e-09	1.41e-12	1.10349
GJB1	5.17e-08	9.41e-10	1.64076
GJB7	7.15e-07	3.53e-08	1.00099
GLIDR	2.42e-08	2.86e-10	-1.08497
GLTP	7.2e-07	3.57e-08	1.02309
GNA15	3.8e-07	1.57e-08	1.23321
GNPDA2	1.24e-05	1.35e-06	-1.01495
GNPTAB	9e-10	7.99e-13	-1.14256
GOLGA6L9	1.11e-05	1.18e-06	-1.38241
GPAM	9.09e-06	9.22e-07	-1.02472
GPATCH11	4.79e-09	2.23e-11	-1.31685
GPR17	1.09e-08	7.9e-11	1.24074
GPR176	4.05e-09	1.75e-11	1.00714
GPR183	1.02e-07	2.49e-09	-1.39219
GPR84	8.63e-08	1.96e-09	2.28035
GPRASP1	2.61e-06	1.9e-07	-1.30834
GRAMD1A	2.57e-08	3.18e-10	1.09091
GRB10	2.61e-06	1.91e-07	1.50473
GRINA	3.88e-07	1.62e-08	1.08242
GRM2	3.38e-07	1.33e-08	1.05275
GRP	1.23e-07	3.21e-09	1.15285
GSDMD	1.08e-08	7.72e-11	1.06275
GSTCD	8.93e-08	2.06e-09	-1.06883
GTF2H3	1.92e-07	6.01e-09	-1.47013
GTF2I	3.52e-06	2.76e-07	-1.08453
GTF2IP20	2.36e-06	1.68e-07	1.06466
GTF3C3	4.14e-09	1.83e-11	-1.25687
GTPBP2	9.09e-06	9.22e-07	1.09863
GUSBP4	5.79e-08	1.12e-09	-1.19967
GVINP1	1.42e-07	3.96e-09	-1.21197
GYG1	6.34e-06	5.83e-07	2.29175
HAUS3	4.63e-08	7.96e-10	-1.00918
HDHD2	3.83e-10	1.12e-13	-1.29856
HEATR3	1.65e-07	4.82e-09	-1.77297
HEY2	6.72e-06	6.29e-07	-1.03256
HIST1H1D	5.15e-08	9.36e-10	-1.09123
HIST1H2AD	2.57e-07	9.11e-09	1.35467
HIST1H2AM	3e-06	2.28e-07	1.21492
HIST1H2BC	2.41e-05	3.02e-06	1.00395
HIST1H2BD	2.6e-06	1.89e-07	1.14331
HIST1H2BE	2.1e-06	1.44e-07	1.03762
HIST1H2BI	1.82e-06	1.21e-07	1.12438
HIST1H2BN	4.38e-06	3.65e-07	1.01573
HIST1H3D	1.25e-08	1.01e-10	1.55195
HIST1H3F	2.79e-07	1.03e-08	1.19531
HIST1H3G	1.97e-08	2.05e-10	1.36311
HIST1H4C	8.12e-07	4.21e-08	-1.69432
HIST2H2AA4	2.63e-07	9.43e-09	1.76181
HIST2H2AB	7.18e-08	1.52e-09	1.32408
HIST2H2AC	8.39e-06	8.36e-07	1.17038
HIST2H2BE	2.7e-06	1.99e-07	1.06254
HIST3H2A	1.63e-06	1.04e-07	1.21878
HK3	4.37e-07	1.91e-08	1.76268
HLTF	5.83e-08	1.13e-09	-1.16976
HLX	1.82e-05	2.15e-06	1.25396
HMGN5	1.32e-07	3.55e-09	-1.20384
HMP19	2.6e-09	8.56e-12	1.20952
HNRNPA3	5.49e-09	2.68e-11	-1.04475
HNRNPDL	1.1e-05	1.17e-06	-1.04443
HNRNPR	2.43e-08	2.95e-10	-1.41071
HNRNPUL1	1.13e-07	2.85e-09	1.01934
HOOK1	1.09e-08	7.85e-11	-1.96638
HOPX	3.04e-06	2.32e-07	-1.03048
HOXB3	9.93e-11	1.21e-14	-1.29521
HOXC13	2.42e-05	3.04e-06	1.26139
HP	1.39e-09	2.66e-12	2.28364
HPN	1.68e-05	1.96e-06	1.11603
HPR	2.37e-06	1.69e-07	1.82968
HRK	2.53e-07	8.92e-09	1.17809
HSDL2	8.93e-06	9.02e-07	1.0651
HSF2	4.56e-08	7.74e-10	-1.19038
HSPA1A	1.19e-05	1.29e-06	1.14971
HUWE1	1.58e-09	3.57e-12	-1.78552
ICE2	9e-10	6.98e-13	-1.6951
IER3	5.48e-07	2.53e-08	1.16218
IER5	1.46e-07	4.08e-09	1.06192
IGHG4	9.3e-06	9.5e-07	1.25267
IGHM	6.6e-07	3.2e-08	1.28585
IGHV3-30	1.05e-05	1.11e-06	1.18822
IGK///IGKV3-20///IGHV3-23	1.11e-07	2.77e-09	1.05376
IGKC	1.17e-05	1.26e-06	1.0661
IGLV1-44	1.84e-05	2.19e-06	1.11232
IGLV6-57	3.05e-07	1.17e-08	1.2856
IKZF2	1.02e-09	1.33e-12	-1.1441
IL27	1.62e-06	1.03e-07	1.01651
IMPDH1	3.9e-07	1.63e-08	1.219
INSL3	1.85e-09	4.55e-12	1.00071
IP6K3	1.64e-06	1.05e-07	1.01069
IQCA1	1.28e-06	7.64e-08	-1.19259
IRF2	6.42e-06	5.93e-07	1.05059
IRF4	2.12e-05	2.59e-06	-1.26903
ITGA7	2.38e-05	2.97e-06	1.69571
ITGAX	5.21e-06	4.53e-07	1.28148
ITGB2	8.68e-07	4.63e-08	1.09787
ITK	9.55e-06	9.83e-07	-1.51485
ITPR1	1.44e-08	1.31e-10	-1.08287
JAKMIP2	8.05e-07	4.16e-08	-1.20661
KAT6B	2.35e-07	8.13e-09	-1.06775
KCNC1	1.12e-07	2.82e-09	1.45525
KCNG4	6.39e-06	5.88e-07	1.10831
KCNH8	1.91e-05	2.28e-06	-1.28578
KCNJ2-AS1	1.66e-07	4.9e-09	1.61593
KHDRBS2	1.7e-06	1.1e-07	-1.62235
KIAA0368	4.84e-08	8.51e-10	-1.52636
KIAA0556	7.65e-06	7.4e-07	1.04271
KIAA0586	1.4e-05	1.57e-06	-1.08718
KIAA0930	1.34e-07	3.62e-09	1.3348
KIAA1147	2.46e-06	1.77e-07	-1.24814
KIF13B	1.38e-06	8.38e-08	1.16346
KIF16B	4.87e-06	4.17e-07	-1.00279
KIF18A	3.91e-07	1.64e-08	-1.94853
KIFC1	7.57e-07	3.79e-08	1.33639
KIRREL2	2.39e-08	2.81e-10	1.36293
KIRREL3-AS3	9.44e-10	9.45e-13	1.15737
KLF12	2.93e-07	1.1e-08	-1.52136
KLF3-AS1	3.45e-09	1.32e-11	-2.08344
KLF6	1.49e-06	9.3e-08	1.0215
KLF8	1.25e-08	1.02e-10	-1.70022
KLF9	4.19e-08	6.65e-10	-1.18816
KLHDC1	5.79e-10	3.39e-13	-1.20034
KLHL20	2.94e-09	1.03e-11	-1.65094
KLHL32	9.04e-06	9.15e-07	-1.05956
KLHL5	1.57e-08	1.49e-10	-1.1474
KLRG1	5.77e-08	1.11e-09	-1.37393
KPNA5	1.42e-06	8.73e-08	-1.24996
KREMEN1	2.3e-06	1.63e-07	1.6576
KRIT1	2.4e-07	8.34e-09	-1.24049
KRT28	1.77e-06	1.16e-07	1.08709
KTN1-AS1	2.35e-06	1.66e-07	-1.12025
LANCL1	6.35e-07	3.05e-08	-1.03615
LARP4	6.64e-10	4.13e-13	-1.01929
LAX1	4.4e-08	7.29e-10	-1.3933
LEF1	2.14e-05	2.61e-06	-1.74305
LILRA2	2.43e-08	2.93e-10	1.25258
LILRA5	1.25e-06	7.35e-08	1.94853
LILRB2	4.56e-06	3.83e-07	1.04427
LILRB3	2.68e-07	9.66e-09	1.05127
LILRP2	3.83e-07	1.59e-08	1.22054
LIMD1	2.96e-08	3.93e-10	-1.20733
LIMK1	2.53e-06	1.82e-07	1.01975
LIMK2	7.65e-07	3.85e-08	1.46475
LIN7A	7.56e-07	3.79e-08	1.36746
LINC00152	3.46e-06	2.7e-07	1.03049
LINC00165	3.33e-06	2.58e-07	1.05989
LINC00260	2.1e-05	2.56e-06	1.01351
LINC00310	1.31e-05	1.44e-06	1.22793
LINC00597	9.75e-08	2.32e-09	-1.11148
LINC00665	1.02e-07	2.49e-09	-1.34174
LINC00671	3.23e-07	1.25e-08	1.29975
LINC00707	5.69e-06	5.08e-07	-1.01598
LINC00837	5.05e-06	4.37e-07	1.00906
LINC00894	1.43e-05	1.61e-06	-1.08386
LINC00937	1.84e-05	2.18e-06	1.21491
LINC00999	4.22e-06	3.48e-07	1.21474
LINC01000	2.29e-06	1.61e-07	1.03834
LINC01001	8.82e-06	8.85e-07	1.58688
LINC01013	3.16e-07	1.22e-08	-1.31432
LINC01061	2.72e-06	2.01e-07	1.07642
LINC01101	8.8e-06	8.82e-07	1.31177
LINC01128	4.55e-07	2.02e-08	-1.43824
LIPT1	1.11e-05	1.18e-06	-1.14424
LMNB1	1.1e-06	6.24e-08	1.25939
LMO7	4.07e-07	1.73e-08	-1.69135
LMO7DN	3.28e-08	4.55e-10	1.06905
LMX1B	1.42e-06	8.68e-08	1.07054
LOC100128398	3.82e-09	1.59e-11	-1.48432
LOC100129115	1.02e-09	1.37e-12	1.12647
LOC100130078	3.53e-07	1.42e-08	1.09691
LOC100130476	4.73e-08	8.22e-10	-1.4992
LOC100132287	1.6e-08	1.52e-10	1.14969
LOC100133331	1.13e-07	2.84e-09	1.30918
LOC100147773	2.4e-05	3e-06	-1.12654
LOC100287525	3.68e-07	1.49e-08	1.03682
LOC100288181	2.22e-06	1.55e-07	1.24957
LOC100294145	4.54e-07	2.01e-08	-1.15354
LOC101927809	5.13e-08	9.32e-10	1.19787
LOC221272	8.75e-07	4.67e-08	-1.14552
LOC285097	2.53e-06	1.83e-07	-1.35546
LOC286272	9.07e-06	9.2e-07	-1.02643
LOC401320	8.52e-07	4.51e-08	-1.00833
LOC646976	1.38e-08	1.19e-10	-2.09979
LOC729737	4.21e-07	1.81e-08	1.1339
LOXL1	1.22e-05	1.33e-06	1.15343
LPAR2	1.47e-06	9.08e-08	1.00769
LPIN1	2.74e-06	2.03e-07	-1.03129
LRCH3	2.32e-05	2.88e-06	-1.7438
LRG1	1.01e-06	5.58e-08	1.49691
LRP10	1.9e-07	5.92e-09	1.04801
LRP6	1.61e-06	1.02e-07	-1.13903
LRPAP1	1.22e-07	3.16e-09	1.29668
LRRC1	4.33e-07	1.89e-08	-1.04965
LRRC17	2.13e-06	1.47e-07	-1.12711
LRRC49	5.86e-08	1.14e-09	1.01546
LRRC58	1.47e-09	2.9e-12	-1.84355
LRRN3	2.04e-05	2.48e-06	-1.73568
LRSAM1	8.66e-07	4.61e-08	1.02004
LSM11	2.06e-07	6.73e-09	-1.20564
LTB4R	5.94e-07	2.8e-08	1.17056
LTBR	3.88e-07	1.62e-08	1.13456
LYG2	7.97e-07	4.09e-08	1.14272
LZTFL1	4.57e-07	2.03e-08	-1.40269
MACC1	2.75e-06	2.04e-07	-1.13327
MACROD2	1.74e-05	2.05e-06	-1.11789
MAGI3	9.51e-07	5.17e-08	-1.03367
MAGT1	1.51e-07	4.28e-09	-1.03127
MALT1	1.27e-07	3.36e-09	-1.61598
MANSC1	1.38e-07	3.79e-09	1.83315
MAP4K3	3.07e-07	1.18e-08	-1.43046
MAP7	8.47e-08	1.9e-09	-1.03675
MAP9	1.53e-06	9.59e-08	-1.94284
MASTL	6.95e-06	6.54e-07	-1.16773
MBNL1	1.08e-05	1.14e-06	-1.13325
MBNL2	1.72e-06	1.12e-07	-1.46803
MCEMP1	6.14e-08	1.21e-09	2.09304
MCHR2	8.54e-07	4.53e-08	1.09158
MCM9	6.79e-06	6.36e-07	-1.02916
MDC1	4.07e-08	6.37e-10	-1.01957
MDM1	5.98e-09	3.18e-11	-1.15725
MED12	2.43e-08	2.88e-10	1.67907
MED25	1.94e-07	6.1e-09	1.17293
MEF2C	2.95e-07	1.11e-08	-1.0791
METTL7B	1.96e-07	6.18e-09	2.32525
MEX3B	3.29e-06	2.54e-07	-2.06546
MEX3C	3.43e-07	1.36e-08	-1.04239
MFSD4A	1.04e-06	5.77e-08	-1.0265
MFSD6	1.71e-09	3.97e-12	-1.10739
MGA	3.51e-08	5.03e-10	-1.05033
MGARP	1.83e-06	1.22e-07	-1.87295
MGST1	1.03e-05	1.08e-06	1.09042
MICAL1	4.12e-07	1.75e-08	1.05133
MICB	1.09e-07	2.73e-09	1.09912
MIR4435-2HG	1e-06	5.53e-08	1.18313
MIS18BP1	2.39e-07	8.3e-09	-1.07572
MISP3	7.02e-07	3.46e-08	1.08439
MKL2	7.02e-06	6.63e-07	-1.03018
MLLT10	6.73e-10	4.6e-13	-1.01078
MLLT11	6.74e-07	3.29e-08	-1.0228
MMACHC	2.51e-05	3.19e-06	-1.20469
MMP14	1.16e-06	6.66e-08	1.24477
MMP9	1.82e-06	1.2e-07	1.49289
MMS22L	8.26e-09	5.02e-11	-1.17135
MNAT1	7.82e-08	1.71e-09	-1.12918
MOCS2	1.38e-05	1.53e-06	-1.15447
MON2	2.39e-07	8.3e-09	-1.15712
MOSPD3	8.55e-08	1.94e-09	1.36472
MPP6	4.83e-06	4.13e-07	-1.30568
MPPED2	5.28e-06	4.62e-07	-1.05039
MRGPRX3	9.59e-06	9.87e-07	1.0967
MROH8	7.09e-07	3.49e-08	-1.1003
MSRB1	1.49e-06	9.24e-08	1.36531
MSRB3	2.03e-06	1.39e-07	1.2442
MTERF1	4.74e-07	2.12e-08	-1.35523
MTERF4	1.59e-06	1.01e-07	-1.23698
MTF2	3.69e-07	1.5e-08	-1.13699
MTR	5.17e-09	2.5e-11	-1.43059
MTRF1	3.27e-07	1.27e-08	-1.07308
MTX1	4.91e-09	2.34e-11	1.01251
MUC15	2.37e-05	2.96e-06	-1.13396
MUSTN1	2.2e-06	1.54e-07	1.17544
MYCBP2	1.01e-08	6.98e-11	-1.24696
MYD88	3.61e-06	2.85e-07	1.45398
MYO6	1.66e-05	1.93e-06	-1.26276
MZT1	1.23e-07	3.21e-09	-1.52433
N4BP1	1.22e-05	1.33e-06	1.10711
NAA15	9.73e-10	1.16e-12	-1.08781
NAA60	7.69e-07	3.89e-08	1.02491
NACC2	4.39e-08	7.26e-10	1.0672
NADK	6.9e-08	1.42e-09	1.05525
NAIP	1.42e-05	1.59e-06	1.56711
NBEA	7.74e-07	3.93e-08	-1.29039
NCF4	2.81e-07	1.04e-08	1.40327
NDEL1	9.64e-08	2.28e-09	1.03269
NECTIN2	5.53e-07	2.57e-08	1.24405
NEK1	1.99e-09	5.21e-12	-1.1828
NEK11	5.94e-07	2.8e-08	-1.10161
NET1	7.37e-09	4.24e-11	-1.17672
NFAM1	9.53e-08	2.25e-09	1.16699
NFATC2	4.84e-09	2.28e-11	-1.12024
NFKBIZ	1.71e-05	2e-06	1.31509
NHLRC2	1.67e-05	1.95e-06	-1.00734
NIPA1	1.52e-06	9.55e-08	-1.23056
NIPBL	1.72e-08	1.66e-10	-1.43241
NKIRAS2	1.41e-08	1.25e-10	1.09552
NKTR	2.39e-09	7.54e-12	-1.26457
NLRC5	4.83e-08	8.45e-10	1.03773
NLRP6	3.82e-07	1.58e-08	1.24177
NMRAL1P1	1.99e-06	1.35e-07	1.07754
NOL11	7.25e-09	4.14e-11	-1.04282
NOL4	4.21e-07	1.81e-08	1.08254
NPAT	1.01e-06	5.56e-08	-1.15015
NPCDR1	1.21e-05	1.31e-06	-1.19322
NPHS1	3.69e-07	1.5e-08	1.14419
NPIPB5	4.22e-08	6.77e-10	-1.15916
NQO2	6.95e-06	6.53e-07	1.12555
NR1D2	1.07e-07	2.68e-09	-1.18727
NTNG2	1.68e-06	1.08e-07	1.10927
NUCB1	2.06e-08	2.22e-10	1.369
NUCKS1	4.87e-08	8.6e-10	-1.37169
NUDT10	1.12e-06	6.38e-08	-1.21915
NUFIP1	1.24e-09	1.85e-12	-1.39693
NUP160	6.1e-08	1.2e-09	-1.07286
OGFOD2	9.86e-10	1.23e-12	1.22093
OPLAH	1.06e-06	5.91e-08	1.63984
ORAI2	1.53e-07	4.35e-09	1.15282
ORC5	2.96e-07	1.12e-08	-1.09512
OSBPL10	3.88e-06	3.13e-07	-1.43625
OSCAR	2.04e-05	2.48e-06	1.13907
OSM	1.13e-05	1.21e-06	1.27325
OTUD3	1.17e-08	9.1e-11	-1.04139
OTUD6B	4.41e-08	7.36e-10	-1.60258
OXCT1	1.94e-06	1.31e-07	-1.08835
P3H2	3.29e-08	4.6e-10	-1.15848
PABPC1L2B	5.79e-10	2.9e-13	1.27338
PADI2	2.2e-06	1.53e-07	1.23211
PAQR4	5.61e-09	2.83e-11	1.2592
PARGP1	2.06e-08	2.22e-10	-1.44299
PARM1	4.38e-06	3.65e-07	-1.14315
PARP11	1.49e-05	1.69e-06	-1.06484
PARP15	3.52e-07	1.41e-08	-1.16072
PATJ	8.88e-08	2.03e-09	-1.74817
PCSK5	3.55e-06	2.8e-07	-1.08683
PDE7B	1.76e-07	5.37e-09	-1.40363
PEX3	6.46e-06	5.98e-07	-1.32928
PEX5L	1.26e-06	7.46e-08	1.03745
PFKFB1	2.02e-07	6.51e-09	-1.15051
PFKFB3	6e-06	5.43e-07	1.3368
PGD	1.65e-06	1.06e-07	1.38522
PGLYRP1	3.55e-07	1.43e-08	1.52396
PHC2	8.46e-06	8.44e-07	1.12617
PHF10	9.07e-06	9.2e-07	-1.35713
PHF14	1.05e-06	5.87e-08	-1.32538
PHLPP2	1.33e-05	1.48e-06	-1.02503
PHTF2	4.83e-06	4.12e-07	-1.1355
PID1	1.79e-05	2.11e-06	-1.18581
PIK3C2A	4.47e-06	3.74e-07	-1.26232
PILRA	2.68e-07	9.66e-09	1.12481
PIP5K1C	3e-08	4e-10	1.24081
PITPNC1	4.62e-08	7.87e-10	-1.04687
PKD2	8.88e-11	5e-15	-1.85126
PLB1	1.02e-05	1.06e-06	1.2697
PLBD1	1.93e-06	1.3e-07	1.60089
PLEKHA5	1.95e-05	2.34e-06	-1.06586
PLIN3	1.25e-07	3.29e-09	1.0167
PLIN5	2.75e-06	2.04e-07	1.34478
PLP2	4.52e-07	2e-08	1.18973
PLS3	1.33e-05	1.48e-06	-1.68513
PM20D2	2.46e-06	1.76e-07	-1.17356
PMS1	5.26e-06	4.59e-07	-1.12455
PNMAL1	1.06e-09	1.5e-12	1.12612
PNPLA2	2.97e-07	1.13e-08	1.13759
PNPLA4	1.13e-07	2.85e-09	-1.4391
PNPLA6	5.72e-07	2.66e-08	1.0331
POLR2J3	1.4e-08	1.22e-10	1.00375
POM121L1P	5.96e-07	2.82e-08	1.64263
POM121L4P	7.35e-07	3.66e-08	1.89019
POR	7.39e-07	3.68e-08	1.1045
POU2F1	8.48e-08	1.91e-09	1.22663
POU4F1	3.81e-06	3.06e-07	-1.02451
PPARA	5.89e-06	5.31e-07	-1.02049
PPFIBP1	5.67e-06	5.05e-07	-1.10949
PPM1A	2.26e-11	5.51e-16	-1.31184
PPM1K	4.87e-08	8.6e-10	-1.11407
PPP1R11	5.17e-07	2.35e-08	1.13211
PPP1R16B	2e-07	6.35e-09	-1.02981
PPP1R21	3.72e-07	1.52e-08	-1.04123
PPP2R3B	4.35e-07	1.9e-08	1.04935
PPP2R5C	1.58e-09	3.41e-12	-1.08676
PQLC1	2.02e-09	5.37e-12	1.01107
PRKCH	2.55e-07	9.06e-09	-1.55806
PRKCQ-AS1	2.41e-05	3.03e-06	-1.23961
PRKDC	9.53e-08	2.25e-09	-1.19797
PRKRA	7.44e-08	1.59e-09	-1.37055
PROCR	4.72e-06	4e-07	-1.01251
PRPF4B	2.33e-06	1.65e-07	-1.45759
PRR14L	1.02e-07	2.47e-09	-1.27507
PRRC2A	6.08e-08	1.19e-09	1.07954
PRSS22	2.02e-06	1.38e-07	1.00464
PSIP1	5.6e-06	4.99e-07	-1.03955
PSMD4	1.52e-08	1.42e-10	1.04554
PTCH1	2.15e-05	2.63e-06	-1.24259
PTPDC1	1.77e-09	4.19e-12	-1.03365
PTPN4	2.07e-07	6.77e-09	-1.04818
PTPRM	2.51e-06	1.81e-07	-1.07352
PXN	5.83e-08	1.13e-09	1.47447
PYHIN1	1.58e-09	3.41e-12	-1.49282
R3HDM1	1.73e-08	1.68e-10	-1.12195
RAB11B	4.49e-08	7.57e-10	1.24636
RAB1B	8.01e-09	4.81e-11	1.21682
RAB20	4.89e-06	4.19e-07	1.52461
RAB27A	1.92e-05	2.31e-06	1.11014
RAB28	3.5e-07	1.4e-08	-1.04337
RAB31	8.24e-06	8.16e-07	1.13963
RAB39B	2.27e-05	2.81e-06	-1.10559
RAB40AL	5.48e-07	2.53e-08	1.07823
RAB40C	2.26e-08	2.58e-10	1.17416
RAB7A	1.49e-06	9.26e-08	1.2701
RABEP1	5.15e-07	2.34e-08	-1.57951
RAC2	1.49e-07	4.21e-09	1.01209
RAD54B	2.18e-07	7.27e-09	-1.3025
RALGAPA1	3.77e-07	1.55e-08	-1.08669
RALY	5.89e-09	3.09e-11	1.22857
RAP1GAP	2.35e-05	2.94e-06	1.37846
RAPH1	2.6e-07	9.32e-09	-1.08062
RASGRF2	2.23e-06	1.56e-07	-1.18996
RASGRP1	4.33e-07	1.89e-08	-1.31586
RASGRP3	3.86e-06	3.11e-07	-1.1639
RASGRP4	2.77e-08	3.52e-10	1.47587
RBBP7	2.28e-09	6.77e-12	-1.10301
RBBP8	9.58e-06	9.86e-07	-1.29988
RBM15B	6.08e-09	3.25e-11	-1.19554
RBM20	1.74e-07	5.25e-09	-2.01753
RBM25	3.44e-06	2.69e-07	-1.07026
RBMS3	8.07e-07	4.18e-08	-1.12365
RBMXL1	5.01e-08	8.97e-10	-1.17105
RECK	5.01e-07	2.26e-08	-1.1103
REST	1.01e-07	2.42e-09	-1.32728
RETN	1.46e-06	9e-08	1.9298
RFK	1.08e-06	6.07e-08	-1.1885
RFNG	3.41e-08	4.81e-10	1.03444
RFPL1S	2.5e-07	8.8e-09	-1.13778
RFXAP	1.46e-07	4.08e-09	-1.09415
RGS14	4.54e-09	2.06e-11	1.10621
RGS3	1.04e-07	2.54e-09	1.04456
RHPN1	2.32e-08	2.7e-10	1.03637
RIC3	2.61e-06	1.91e-07	-1.10547
RIC8B	1.14e-08	8.57e-11	-1.56163
RIF1	1.39e-09	2.59e-12	-1.84578
RIN3	1.3e-07	3.46e-09	1.03259
RIPK3	1.18e-06	6.85e-08	1.07521
RMDN2	4.89e-08	8.66e-10	-1.23178
RNASEH1	3.76e-06	3.01e-07	-1.05706
RNF166	5.41e-08	1.01e-09	1.08232
RNF167	1.88e-08	1.88e-10	1.20981
RNF24	8.86e-07	4.74e-08	1.11139
ROGDI	4.63e-08	7.98e-10	1.42662
ROPN1L	8.42e-07	4.43e-08	1.44845
RORA	1.22e-09	1.79e-12	-1.51203
RP9	1.8e-05	2.13e-06	-1.06638
RPA1	1.04e-07	2.55e-09	-1.06145
RPL10	2.23e-05	2.75e-06	-1.12882
RPL27A	6.17e-06	5.61e-07	-1.05935
RPL7A	1.42e-06	8.7e-08	-1.2637
RPS6KA5	1.53e-06	9.65e-08	-1.19403
RRN3P1	3.51e-08	5.02e-10	-1.49222
RRP12	1.24e-07	3.27e-09	1.0019
RSPH9	4.37e-08	7.17e-10	1.309
RTN2	4.29e-08	7e-10	1.10264
RUFY3	9.39e-07	5.09e-08	-1.42159
RWDD2A	6.87e-08	1.4e-09	-1.3537
RXRA	2.11e-07	7e-09	1.052
S100A11	5.85e-07	2.74e-08	1.16053
S100A12	1.75e-06	1.14e-07	2.45909
S100A8	7.77e-06	7.54e-07	2.21625
S100A9	3.95e-08	5.96e-10	2.15642
S1PR1	2.26e-06	1.59e-07	-1.06464
SACS	2.49e-06	1.79e-07	-1.06502
SAMD3	1.08e-05	1.15e-06	-1.28288
SATB1	5.71e-08	1.09e-09	-1.17165
SBDS	4.7e-06	3.97e-07	-1.25304
SBNO2	1.17e-08	9.04e-11	1.28701
SCAI	3.1e-06	2.37e-07	-1.11146
SCAMP1	2.68e-09	8.89e-12	-1.4907
SCAND2P	1.6e-07	4.64e-09	-1.08752
SCARNA17	3.49e-08	4.98e-10	-1.01874
SCN3A	7.6e-08	1.64e-09	-1.31573
SDR42E1	1.47e-05	1.67e-06	-1.17878
SDR9C7	9.24e-09	5.86e-11	1.20788
SEC24B	2.02e-05	2.45e-06	-1.03365
SEC63	9e-10	8.1e-13	-1.4166
SECTM1	2.3e-09	6.98e-12	1.67065
SEMA3B	3.08e-08	4.17e-10	1.24832
SEMA6B	7.19e-07	3.56e-08	1.19577
SEPT7	1.08e-07	2.69e-09	-1.01405
SERINC2	5.89e-06	5.3e-07	1.42439
SERPINI2	1.78e-09	4.26e-12	-1.17702
SETBP1	1.71e-07	5.14e-09	-1.05386
SETD2	3.18e-06	2.45e-07	-1.01169
SETMAR	2.31e-07	7.93e-09	-1.14379
SFMBT2	1.95e-05	2.34e-06	-1.29405
SGK2	2.73e-06	2.02e-07	-1.00824
SH2B2	1.64e-08	1.57e-10	1.10003
SHKBP1	5.61e-08	1.06e-09	1.30859
SHMT1	1.18e-05	1.27e-06	-1.02007
SHPRH	2.3e-07	7.84e-09	-1.40535
SIGLEC10	2.46e-05	3.09e-06	1.22408
SIGLEC5	2.32e-06	1.64e-07	1.23528
SIGLEC9	3.79e-07	1.56e-08	1.12344
SIKE1	2.55e-07	9.04e-09	-1.22959
SIRPA	1.97e-06	1.33e-07	1.66545
SIRPD	1.42e-06	8.73e-08	1.37613
SKAP1	7.92e-06	7.75e-07	-1.26022
SLC10A4	2.29e-08	2.64e-10	-1.57548
SLC10A7	8.31e-06	8.25e-07	-1.16329
SLC11A1	3.95e-08	5.91e-10	1.50938
SLC12A9	8.23e-07	4.29e-08	1.08085
SLC25A13	9.63e-07	5.26e-08	-1.08031
SLC25A5-AS1	1.04e-08	7.32e-11	-1.26967
SLC26A8	8.15e-08	1.8e-09	2.12745
SLC2A10	2.72e-07	9.92e-09	1.08137
SLC2A5	2.53e-09	8.28e-12	1.02085
SLC35C2	7.14e-09	3.99e-11	1.11189
SLC38A1	9.72e-08	2.31e-09	-1.43703
SLC4A2	8.46e-08	1.9e-09	1.27661
SLC4A3	3.17e-06	2.43e-07	-1.04979
SLC4A4	9.08e-07	4.88e-08	-1.48206
SLC4A7	1.9e-09	4.77e-12	-1.02124
SLC5A3	1.17e-06	6.75e-08	-1.12707
SLC8A3	4.81e-07	2.15e-08	1.03683
SLC9A1	3.07e-09	1.12e-11	1.61204
SLC9A6	7.99e-07	4.12e-08	-1.2003
SLC9A8	3.65e-08	5.32e-10	1.20518
SLC9B1	1.27e-05	1.39e-06	-1.22853
SLC9B2	1.53e-08	1.44e-10	-1.10451
SLIT3	1.23e-06	7.25e-08	1.05064
SLPI	8.82e-06	8.86e-07	1.90715
SMAD5	6.33e-07	3.04e-08	-1.12583
SMARCD3	3.51e-06	2.75e-07	1.01297
SMC2	4.25e-06	3.51e-07	-1.55598
SMKR1	1.51e-08	1.4e-10	-1.18383
SMYD3	1.83e-07	5.65e-09	-1.20291
SNHG6	1.1e-06	6.28e-08	-1.22723
SNX15	3.95e-08	5.94e-10	1.08315
SNX20	2.16e-07	7.2e-09	1.31377
SOCS3	1.56e-07	4.49e-09	1.67346
SOHLH1	2.89e-06	2.17e-07	1.40716
SON	5.84e-07	2.73e-08	-1.03253
SORCS3	2.43e-05	3.06e-06	1.08161
SORT1	1.47e-05	1.67e-06	1.62924
SPAG16	2.86e-06	2.14e-07	-1.48044
SPAG8	1.18e-06	6.81e-08	-1.12592
SPEG	3.97e-07	1.67e-08	1.14963
SPI1	2.16e-08	2.42e-10	1.67833
SPON1	1.35e-05	1.49e-06	-1.36774
SPOP	3.27e-07	1.27e-08	-1.19713
SPRY1	4.85e-06	4.15e-07	-1.4663
SPRY2	5.94e-08	1.16e-09	-1.14686
SPSB3	8.69e-09	5.45e-11	1.03417
SPTSSB	4.7e-07	2.1e-08	-1.38032
SRF	5.8e-09	3e-11	1.29502
SRP72	1.14e-07	2.88e-09	-1.27912
SRSF1	6.75e-06	6.32e-07	-1.08183
SS18L1	8.48e-07	4.48e-08	-1.2869
SSH3	9.26e-09	5.92e-11	1.3934
ST13	7.6e-08	1.65e-09	-1.24848
ST14	1.11e-07	2.77e-09	1.0485
ST3GAL5	1.42e-05	1.6e-06	-1.25036
ST8SIA1	4.86e-06	4.15e-07	-1.11108
STAT3	1.35e-05	1.5e-06	1.0424
STAT4	2.07e-09	5.66e-12	-1.10478
STK36	7.01e-06	6.61e-07	-1.0113
STK38	4.23e-07	1.82e-08	-1.3192
STOM	2.28e-06	1.6e-07	1.55232
STRC	1.6e-07	4.62e-09	-1.3739
STXBP2	8.19e-07	4.26e-08	1.01302
SUGT1P3	2.04e-07	6.62e-09	-1.16612
SUN1	8.23e-07	4.3e-08	-1.03698
SUPT16H	1.24e-08	9.92e-11	-1.27845
SYNCRIP	7.52e-08	1.62e-09	-1.78134
SYNE2	5.76e-07	2.68e-08	-1.43243
SYNJ2	2.39e-06	1.7e-07	-1.21404
SYTL2	1.71e-07	5.13e-09	-1.5619
TACC1	4.08e-07	1.73e-08	-1.04056
TAF1D	2.36e-06	1.68e-07	-1.35125
TAF3	9e-10	8.57e-13	-1.01427
TAF5	4.82e-06	4.11e-07	-1.06078
TARP	1.85e-05	2.2e-06	-1.25329
TARSL2	1.32e-06	7.96e-08	-1.05083
TAT	1.42e-07	3.96e-09	1.12107
TBC1D3F	7.51e-08	1.61e-09	1.16643
TBC1D9	8.88e-08	2.04e-09	-1.30959
TCEA1	1.39e-09	2.72e-12	-1.18481
TCEANC	1.32e-06	7.98e-08	-1.10454
TCF4	2.43e-08	2.89e-10	-1.26005
TECPR2	7.04e-06	6.65e-07	1.05416
TESK1	1.16e-08	8.8e-11	1.11409
TET1	9e-07	4.82e-08	-1.34308
TGFBR3	1.82e-07	5.63e-09	-1.35023
THAP9	2.77e-08	3.54e-10	-2.03945
THSD7A	4.53e-07	2e-08	1.1351
TLR9	3.17e-09	1.19e-11	1.02923
TMC4	8.55e-06	8.55e-07	1.35835
TMEM110	1.02e-05	1.07e-06	1.03834
TMEM120A	1.63e-07	4.75e-09	1.08069
TMEM132D	2.47e-05	3.12e-06	1.0966
TMEM133	2.35e-07	8.14e-09	-1.43965
TMEM139	1.15e-06	6.6e-08	1.14963
TMEM182	1.94e-06	1.31e-07	-1.23982
TMEM237	2.44e-06	1.75e-07	-1.08708
TMEM243	6.93e-08	1.43e-09	-1.02042
TMEM38A	2.8e-07	1.04e-08	1.00438
TMEM41A	6.39e-08	1.28e-09	-1.00083
TMEM61	1.16e-08	8.83e-11	1.01482
TMEM92	2.45e-06	1.76e-07	2.0733
TMPRSS15	1.13e-05	1.21e-06	-1.51829
TMTC3	2.85e-06	2.13e-07	-1.22054
TMTC4	1.85e-06	1.24e-07	-1.53414
TNFAIP6	1.36e-06	8.22e-08	1.72483
TNFRSF1B	8.04e-09	4.85e-11	1.05064
TNIP1	9.07e-08	2.09e-09	1.22082
TNNI2	9.78e-08	2.34e-09	1.13341
TOM1	4.07e-08	6.37e-10	1.36363
TOR4A	2.43e-08	2.89e-10	1.45835
TOX	4.84e-08	8.51e-10	-1.16669
TP53I11	5.89e-09	3.08e-11	1.15441
TP53I3	2e-06	1.36e-07	1.37681
TP63	1.9e-06	1.28e-07	-1.07723
TPD52L2	3.51e-07	1.41e-08	1.14095
TPTE2P1	1.85e-05	2.19e-06	1.8379
TRAFD1	2.68e-08	3.36e-10	1.11294
TRAM1	1.46e-05	1.65e-06	-1.04139
TREML1	1.76e-06	1.15e-07	1.28843
TREML2	4.21e-08	6.73e-10	1.1419
TRIM59	1.46e-06	9.03e-08	-1.30874
TRIM7	1.92e-06	1.3e-07	1.20217
TRIOBP	1.24e-08	9.93e-11	1.8569
TRMT10B	2.14e-07	7.11e-09	-1.13468
TRMT11	3.15e-08	4.32e-10	-1.34443
TRPM2	1.06e-05	1.11e-06	1.06972
TRPM3	7.46e-06	7.15e-07	1.11193
TRPM7	9.24e-06	9.41e-07	-1.23288
TSC1	2.39e-07	8.28e-09	-1.53503
TSGA10	1.29e-05	1.41e-06	-1.01488
TSPAN14	1.5e-07	4.27e-09	1.29248
TSPO	8.61e-07	4.57e-08	1.18668
TTC21B	8.38e-07	4.4e-08	-1.05487
TTC27	6.72e-08	1.36e-09	-1.0016
TTC30A	9.44e-07	5.13e-08	-1.03452
TTC39C	5.21e-06	4.54e-07	-1.07462
TTC9	1.33e-07	3.58e-09	-1.13289
TTI1	1.22e-06	7.14e-08	-1.32551
TTN	2.02e-07	6.52e-09	-1.22102
TTTY23	2.86e-06	2.14e-07	1.80231
TTTY6	1.94e-06	1.31e-07	1.38392
TUBGCP4	1.68e-07	5e-09	-1.27217
TXK	1.82e-06	1.21e-07	-1.2603
TXN	1.38e-05	1.54e-06	1.08865
TYW3	6.52e-08	1.31e-09	-1.1546
U2AF1	1.1e-05	1.17e-06	-1.02659
U2SURP	2.25e-06	1.57e-07	-1.1323
UBA6	1.79e-09	4.33e-12	-1.0935
UBTD1	7.89e-08	1.73e-09	1.26958
UFL1	1.35e-06	8.15e-08	-1.22908
UGT8	1.28e-07	3.38e-09	-1.3961
UPB1	2.59e-06	1.88e-07	1.03387
UPF3B	1.27e-08	1.05e-10	-1.57432
UPP1	1.49e-07	4.21e-09	1.35751
USF2	3.43e-06	2.68e-07	1.04896
USP14	1.78e-07	5.45e-09	-1.12639
USP21	2.17e-08	2.43e-10	1.02603
USP27X	8.88e-11	6.51e-15	-1.41871
USP37	3.49e-07	1.4e-08	-1.03652
USP44	1.31e-07	3.49e-09	-1.01894
UTP14A	3.83e-09	1.61e-11	-1.25259
VPS13A	3.69e-09	1.5e-11	-1.38076
VPS50	2.14e-07	7.11e-09	-1.04934
VTA1	1.52e-05	1.73e-06	-1.05164
VWA8	3.29e-08	4.6e-10	-1.04467
WDR75	5.32e-08	9.79e-10	-1.54451
WEE1	9.35e-09	6.04e-11	-1.49279
WNK4	5.79e-10	2.37e-13	1.0701
WRN	1.51e-09	3.02e-12	-1.27604
XIAP	1.62e-07	4.71e-09	-1.20709
XKRX	8.85e-06	8.91e-07	-1.16139
XYLT1	4.08e-06	3.34e-07	-1.10721
ZBED2	3.77e-06	3.02e-07	-1.02246
ZBTB10	1.2e-08	9.48e-11	-1.138
ZBTB38	1.25e-09	2.1e-12	-1.29962
ZBTB6	8.8e-08	2e-09	-1.41993
ZC3H3	1.76e-08	1.73e-10	1.71097
ZCCHC7	2.04e-07	6.63e-09	-1.27421
ZDBF2	1.59e-05	1.83e-06	-1.03219
ZDHHC12	7.5e-09	4.34e-11	1.07849
ZFP14	8.56e-08	1.94e-09	-1.78244
ZFP2	2e-07	6.38e-09	-1.26533
ZFP82	2.6e-06	1.89e-07	-1.38595
ZFX	3.62e-09	1.45e-11	-1.12137
ZMIZ1	1.53e-06	9.62e-08	1.09904
ZNF10	8.54e-07	4.53e-08	-1.00282
ZNF107	2.3e-05	2.86e-06	-1.08409
ZNF112	1.1e-07	2.76e-09	-1.34143
ZNF124	1.58e-05	1.81e-06	-1.36835
ZNF132	3.09e-06	2.37e-07	-1.03221
ZNF136	4.27e-07	1.84e-08	-1.26528
ZNF146	9.1e-08	2.1e-09	-1.6301
ZNF165	9.84e-07	5.4e-08	-1.22793
ZNF174	2.69e-07	9.77e-09	-1.12509
ZNF175	7.48e-08	1.6e-09	-1.25169
ZNF22	1.06e-07	2.62e-09	-1.25116
ZNF223	7.82e-08	1.71e-09	-1.02371
ZNF224	1.69e-06	1.09e-07	1.32527
ZNF225	1.36e-07	3.69e-09	-1.39702
ZNF226	2.17e-06	1.5e-07	-1.31439
ZNF229	3.82e-06	3.08e-07	-1.34088
ZNF235	9.84e-08	2.35e-09	-1.06899
ZNF236	2.51e-05	3.18e-06	-1.25484
ZNF252P-AS1	1.13e-05	1.2e-06	-1.06659
ZNF287	3.42e-10	9.07e-14	-1.55235
ZNF30	1.55e-05	1.78e-06	-1.33444
ZNF354B	1.55e-06	9.76e-08	-1.1628
ZNF419	1.29e-05	1.42e-06	-1.26183
ZNF420	5.17e-07	2.35e-08	-2.1604
ZNF432	4.8e-06	4.09e-07	-1.391
ZNF438	1.78e-06	1.17e-07	1.12304
ZNF451	1.51e-07	4.31e-09	-1.51082
ZNF485	1.15e-08	8.61e-11	-1.28774
ZNF493	8.68e-09	5.43e-11	-1.1909
ZNF501	7.99e-07	4.12e-08	-1.37445
ZNF507	4.14e-07	1.77e-08	-1.58924
ZNF518B	1.23e-07	3.19e-09	-1.05562
ZNF530	9e-10	8.78e-13	-1.5543
ZNF569	3.77e-07	1.54e-08	-1.28504
ZNF572	6.87e-08	1.4e-09	-1.13651
ZNF596	1.68e-06	1.08e-07	1.279
ZNF600	3.54e-06	2.78e-07	-1.22887
ZNF610	5.27e-08	9.65e-10	-1.47736
ZNF614	6.98e-08	1.45e-09	-1.11468
ZNF680	4.24e-08	6.81e-10	-1.2495
ZNF682	9.86e-10	1.22e-12	-1.6817
ZNF711	2.51e-10	5.5e-14	-1.55665
ZNF714	1.69e-07	5.07e-09	-1.14519
ZNF727	2.28e-09	6.75e-12	-1.15884
ZNF736	1.87e-06	1.25e-07	-1.30749
ZNF75A	9.13e-09	5.77e-11	-1.53715
ZNF781	2.55e-05	3.24e-06	-1.20009
ZNF800	1.34e-08	1.14e-10	-1.7364
ZNF823	7.53e-06	7.25e-07	-1.11196
ZNF831	2.26e-06	1.59e-07	-1.17377
ZNF84	3.75e-06	2.99e-07	-1.13851
ZSCAN31	3.49e-07	1.39e-08	-1.37822
ZSWIM2	5.8e-06	5.2e-07	1.02836
