# Supplementary material for: In silico Identification of 10 Hub Genes and an miRNA–mRNA Regulatory Network in Acute Kawasaki Disease
Source: Front Genet. 2021 Mar 25;12:585058. doi: 10.3389/fgene.2021.585058 (PMC8044791; doi:10.3389/fgene.2021.585058)
Supplement: Supplementary Table 4 — Prediction of DE-miRNAs downstream target genes. [file Table_4.xls]

## Sheet: miRWalk_miRNA_Targets
mirnaid	refseqid	genesymbol	start	end	bindingp	energy	seed	accessibility	au	phylopstem	phylopflank	me	number_of_pairings	binding_region_length	longest_consecutive_pairings	position	validated	TargetScan	miRDB
hsa-let-7b-5p	XM_017009779	SLIT3	5949	5975	0.953846	-24.2	1	0.00665761	0.426	0	0	-5.33701	19	26	9	3UTR		0	0
hsa-let-7b-5p	NM_024836	ZNF672	2352	2372	0.953846	-25.1	1	0.0027764	0.412	-0.0760945	-0.992934	-4.84971	18	20	11	3UTR		0	0
hsa-let-7b-5p	NM_001042762	FIGNL1	4021	4050	0.953846	-26.1	1	6.97977e-06	0.441	-0.0357954	0.0601063	-4.84971	20	24	14	3UTR		0	0
hsa-let-7b-5p	XM_005263267	SNX25	5378	5402	0.953846	-25	1	0.0221922	0.441	0	0	-5.48126	20	24	10	3UTR		0	0
hsa-let-7b-5p	XM_024454240	SNX25	4295	4319	0.953846	-25	1	0.0221922	0.441	0	0	-5.48126	20	24	10	3UTR		0	0
hsa-let-7b-5p	NM_001318824	GATD1	3233	3257	0.953846	-24.3	1	0.000383954	0.426	-0.436805	-0.370077	-5.48126	20	24	10	3UTR		0	0
hsa-let-7b-5p	NM_002339	LSP1	1285	1338	0.953846	-24.8	1	0.35733	0.441	-0.340385	-0.176645	-5.33701	19	26	10	3UTR		0	0
hsa-let-7b-5p	NM_001013253	LSP1	1389	1424	0.953846	-24.8	1	0.35733	0.441	-0.683414	-0.070626	-5.33701	19	26	10	3UTR		0	0
hsa-let-7b-5p	XM_017013225	FGFR1	3764	3790	0.953846	-25	1	0.00429239	0.441	0	0	-6.13885	17	21	8	3UTR		0	0
hsa-let-7b-5p	XM_024448228	SYT15	4003	4027	0.953846	-24.3	1	0.00598357	0.412	0	0	-5.48126	20	24	10	3UTR		0	0
hsa-let-7b-5p	NM_031912	SYT15	3210	3234	0.953846	-24.3	1	0.00598357	0.412	-0.367239	-0.093366	-5.48126	20	24	10	3UTR		0	0
hsa-let-7b-5p	XM_011510492	UBE2E3	2784	2821	0.953846	-22.4	1	0.00768551	0.544	0	0	-3.79332	21	37	11	3UTR		0	0
hsa-let-7b-5p	NM_152362	TNFAIP8L1	2819	2844	0.953846	-25.7	1	0.0611347	0.471	-0.00388941	-0.0089941	-3.93757	21	25	9	3UTR		0	0
hsa-let-7b-5p	NM_015589	SAMD4A	3798	3820	0.953846	-24.2	1	0.0245333	0.426	-0.24	-0.0710579	-6.57952	18	22	11	3UTR		0	0
hsa-let-7b-5p	XM_024451988	TCEA2	1186	1221	0.953846	-23.6	1	0.000416087	0.412	0	0	-5.3343	18	23	8	3UTR		0	0
hsa-let-7b-5p	XM_024451985	TCEA2	1231	1266	0.953846	-23.6	1	0.000416087	0.412	0	0	-5.3343	18	23	8	3UTR		0	0
hsa-let-7b-5p	XM_024451986	TCEA2	1917	1952	0.953846	-23.6	1	0.000416087	0.412	0	0	-5.3343	18	23	8	3UTR		0	0
hsa-let-7b-5p	NM_001083621	ZBTB40	5064	5087	0.953846	-23.7	1	0.000575944	0.412	0.0106528	-0.269611	-5.69428	18	23	8	3UTR		0	0
hsa-let-7b-5p	NM_014870	ZBTB40	4776	4799	0.953846	-23.7	1	0.000575944	0.412	0.0106528	-0.269611	-5.69428	18	23	8	3UTR		0	0
hsa-let-7b-5p	NM_001330398	ZBTB40	4440	4463	0.953846	-23.7	1	0.000575944	0.412	0.0106528	-0.269611	-5.69428	18	23	8	3UTR		0	0
hsa-let-7b-5p	NM_002738	PRKCB	6856	6877	0.953846	-23.6	1	0.00020581	0.471	-0.613852	-0.224905	-6.09222	17	21	10	3UTR		0	0
hsa-let-7b-5p	NM_022098	XPNPEP3	5548	5572	0.953846	-25.6	1	0.182156	0.456	0	0	-5.48126	20	24	10	3UTR		0	0
hsa-let-7b-5p	NM_022098	XPNPEP3	4610	4634	0.953846	-24.3	1	0.00116631	0.412	0	0	-5.48126	20	24	10	3UTR		0	0
hsa-let-7b-5p	NM_031904	FRMD8	3444	3468	0.953846	-25	1	0.0532079	0.441	-0.148042	-0.171803	-5.48126	20	24	10	3UTR		0	0
hsa-let-7b-5p	NM_001300833	FRMD8	3342	3366	0.953846	-25	1	0.0532079	0.441	-0.148042	-0.171803	-5.48126	20	24	10	3UTR		0	0
hsa-let-7b-5p	NM_001300832	FRMD8	3276	3300	0.953846	-25	1	0.0532079	0.441	-0.148042	-0.171803	-5.48126	20	24	10	3UTR		0	0
hsa-let-7b-5p	XM_006719111	LMO3	1656	1687	0.955128	-19.8	1	0.0113605	0.574	0	0	-11.5997	17	31	8	3UTR		0	0
hsa-let-7b-5p	XM_011520763	LMO3	1411	1442	0.955128	-19.8	1	0.0113605	0.574	0	0	-11.5997	17	31	8	3UTR		0	0
hsa-let-7b-5p	XM_024449058	LMO3	1391	1422	0.955128	-19.8	1	0.0113605	0.574	0	0	-11.5997	17	31	8	3UTR		0	0
hsa-let-7b-5p	NM_025079	ZC3H12A	2135	2156	0.956044	-21.6	1	7.75691e-06	0.426	2.00158	2.42229	-6.46952	17	21	8	3UTR		0	0
hsa-let-7b-5p	NM_152407	GRPEL2	1985	2005	0.961538	-19.6	1	0.0517501	0.706	0.221575	0.221575	-5.77128	18	20	16	3UTR	MIRT001628	1	1
hsa-let-7b-5p	NM_001282500	TTC1	1404	1431	0.961538	-25.7	1	0.000146516	0.485	-0.0553564	0.451715	-5.03583	20	27	12	3UTR		0	0
hsa-let-7b-5p	NM_001004328	ZNF705A	3220	3244	0.961538	-18.9	1	0.00721929	0.662	-0.0172989	-0.0845219	-7.78178	19	24	8	3UTR		0	0
hsa-let-7b-5p	NM_001207010	CLEC12A	1338	1379	0.961538	-19.8	1	0.00086535	0.721	0.216807	-0.104472	-5.08246	17	19	17	3UTR		0	0
hsa-let-7b-5p	NM_001114396	KLRD1	2304	2321	0.961538	-19.1	1	0.0548538	0.735	0.192978	-0.0929873	-6.76235	16	17	16	3UTR		0	0
hsa-let-7b-5p	NM_002262	KLRD1	2362	2379	0.961538	-19.1	1	0.0548538	0.735	-0.182311	-0.0910593	-6.76235	16	17	16	3UTR		0	0
hsa-let-7b-5p	NM_001351063	KLRD1	2299	2316	0.961538	-19.1	1	0.0548538	0.735	-0.182311	-0.0910593	-6.76235	16	17	16	3UTR		0	0
hsa-let-7b-5p	NM_007334	KLRD1	2269	2286	0.961538	-19.1	1	0.0548538	0.735	0.192978	-0.0929873	-6.76235	16	17	16	3UTR		0	0
hsa-let-7b-5p	NM_001175	ARHGDIB	1015	1059	0.961538	-25.2	1	0.000638361	0.426	4.41957	3.02414	-5.92733	17	21	9	3UTR		0	0
hsa-let-7b-5p	NM_001330223	MDH1B	2018	2050	0.961538	-21.2	1	0.0511344	0.515	4.25177	3.37768	-5.69428	18	32	7	3UTR		0	0
hsa-let-7b-5p	NM_001282940	MDH1B	2128	2160	0.961538	-21.2	1	0.0511344	0.515	4.08862	2.9666	-5.69428	18	32	7	3UTR		0	0
hsa-let-7b-5p	NM_001039845	MDH1B	2131	2163	0.961538	-21.2	1	0.0511344	0.515	4.08862	2.9666	-5.69428	18	32	7	3UTR		0	0
hsa-let-7b-5p	NM_005070	SLC4A3	4190	4221	0.961538	-24.4	1	0.0508532	0.654	0	0	-6.08354	20	31	8	3UTR		0	0
hsa-let-7b-5p	NM_201574	SLC4A3	4211	4242	0.961538	-24.4	1	0.0508532	0.654	0	0	-6.08354	20	31	8	3UTR		0	0
hsa-let-7b-5p	NM_145266	NUDCD2	3423	3443	0.961538	-24.2	1	0.896151	0.559	0.247451	0.00790159	-5.3155	17	20	9	3UTR		0	0
hsa-let-7b-5p	NM_006261	PROP1	1002	1036	0.961538	-21.4	1	0.000183954	0.441	0	0	-7.61527	18	34	8	3UTR		0	0
hsa-let-7b-5p	NM_001242374	ANAPC13	1205	1223	0.961538	-19.9	1	0.11399	0.662	-0.0167874	-0.457916	-5.70655	15	18	11	3UTR		0	0
hsa-let-7b-5p	NM_015391	ANAPC13	544	589	0.961538	-20.3	1	0.11399	0.662	-0.0798188	-0.147706	-5.70655	15	19	11	3UTR		0	0
hsa-let-7b-5p	NM_007107	SSR3	4076	4095	0.961538	-19	1	0.000234447	0.544	5.68165	5.25774	-8.66231	16	19	12	3UTR		0	0
hsa-let-7b-5p	NM_001308197	SSR3	4115	4134	0.961538	-19	1	0.000234447	0.544	5.68165	5.25774	-8.66231	16	19	12	3UTR		0	0
hsa-let-7b-5p	NM_001308204	SSR3	3941	3960	0.961538	-19	1	0.000234447	0.544	6.47344	5.40061	-8.66231	16	19	12	3UTR		0	0
hsa-let-7b-5p	NM_001308205	SSR3	3965	3984	0.961538	-19	1	0.000234447	0.544	6.13848	5.41811	-8.66231	16	19	12	3UTR		0	0
hsa-let-7b-5p	NM_020810	TRMT5	4363	4382	0.961538	-22	1	0.00370266	0.456	5.25155	4.74765	-6.66278	16	19	12	3UTR		0	0
hsa-let-7b-5p	NM_015305	ANGEL1	2603	2625	0.961538	-26.2	1	0.00372736	0.441	0.00702621	0.0262874	-3.79332	19	22	10	3UTR		0	0
hsa-let-7b-5p	NM_013382	POMT2	4451	4470	0.961538	-21.6	1	0.00129807	0.368	4.42247	3.33623	-6.78455	16	19	13	3UTR		0	0
hsa-let-7b-5p	XM_011527298	KCTD15	3070	3095	0.961538	-24.7	1	0.00296649	0.353	0	0	-5.22701	20	25	12	3UTR		1	0
hsa-let-7b-5p	XM_005273102	LIN9	2126	2146	0.961538	-19.5	1	0.0370979	0.662	0	0	-6.51454	17	20	8	3UTR		0	0
hsa-let-7b-5p	NM_199136	FAM221A	1174	1199	0.961538	-19.9	1	0.125237	0.691	0.478142	0.398205	-3.79332	20	22	20	3UTR		0	0
hsa-let-7b-5p	NM_001127364	FAM221A	1066	1091	0.961538	-19.9	1	0.125237	0.691	0.478142	0.398205	-3.79332	20	22	20	3UTR		0	0
hsa-let-7b-5p	NM_001300932	FAM221A	1000	1025	0.961538	-19.9	1	0.125237	0.691	0.478142	0.398205	-3.79332	20	22	20	3UTR		0	0
hsa-let-7b-5p	NM_001127365	FAM221A	892	917	0.961538	-19.9	1	0.125237	0.691	0.478142	0.398205	-3.79332	20	22	20	3UTR		0	0
hsa-let-7b-5p	NM_145322	OSBPL3	6161	6181	0.961538	-21.7	1	0.814735	0.574	0.419272	0.690964	-5.08276	17	20	11	3UTR		1	1
hsa-let-7b-5p	NM_145320	OSBPL3	6269	6289	0.961538	-21.7	1	0.814735	0.574	0.419272	0.690964	-5.08276	17	20	11	3UTR		1	1
hsa-let-7b-5p	NM_145321	OSBPL3	6254	6274	0.961538	-21.7	1	0.814735	0.574	0.419272	0.690964	-5.08276	17	20	11	3UTR		1	1
hsa-let-7b-5p	NM_182899	CREB5	7519	7567	0.961538	-24.3	1	0.132795	0.588	0.217234	0.369748	-3.79332	21	32	11	3UTR		0	0
hsa-let-7b-5p	XM_024447005	CREB5	7415	7463	0.961538	-24.3	1	0.132795	0.588	0	0	-3.79332	21	32	11	3UTR		0	0
hsa-let-7b-5p	NM_182898	CREB5	7863	7911	0.961538	-24.3	1	0.132795	0.588	0.361318	0.385843	-3.79332	21	32	11	3UTR		0	0
hsa-let-7b-5p	NM_004904	CREB5	7544	7592	0.961538	-24.3	1	0.132795	0.588	0.217234	0.369748	-3.79332	21	32	11	3UTR		0	0
hsa-let-7b-5p	NM_001287495	FIGNL1	8447	8467	0.961538	-22	1	0.00026419	0.618	4.8343	4.59097	-6.76235	18	20	16	3UTR		0	0
hsa-let-7b-5p	NM_001287494	FIGNL1	8551	8571	0.961538	-22	1	0.00026419	0.618	5.27733	5.12462	-6.76235	18	20	16	3UTR		0	0
hsa-let-7b-5p	NM_001287493	FIGNL1	8556	8576	0.961538	-22	1	0.00026419	0.618	4.45839	5.29411	-6.76235	18	20	16	3UTR		0	0
hsa-let-7b-5p	NM_001278743	TSPAN6	1607	1635	0.961538	-23.9	1	0.0484614	0.647	0	0	-3.79332	19	28	12	3UTR		0	0
hsa-let-7b-5p	NM_001278742	TSPAN6	1571	1611	0.961538	-24.4	1	0.0484614	0.647	0	0	-3.79332	19	29	12	3UTR		0	0
hsa-let-7b-5p	NM_003270	TSPAN6	1629	1657	0.961538	-23.9	1	0.0484614	0.647	0	0	-3.79332	19	28	12	3UTR		0	0
hsa-let-7b-5p	NM_001135092	MUC15	1485	1520	0.961538	-25.7	1	0.688971	0.721	0.220383	-0.21089	-6.23647	19	22	14	3UTR		0	0
hsa-let-7b-5p	NM_020940	FAM160B1	5036	5086	0.961538	-22.2	1	0.0252498	0.676	1.22363	2.01581	-6.51454	19	50	11	3UTR		0	0
hsa-let-7b-5p	NM_001080478	LRRC14B	2068	2088	0.961538	-21.7	1	0.000687905	0.412	-0.0378067	-0.206841	-7.84025	17	20	8	3UTR		0	0
hsa-let-7b-5p	NM_017919	STX17	4077	4095	0.961538	-21.2	1	0.00819425	0.559	0.37638	-0.137201	-10.603	17	18	17	3UTR		1	1
hsa-let-7b-5p	XM_011518821	STX17	4408	4426	0.961538	-21.2	1	0.00819425	0.559	0	0	-10.603	17	18	17	3UTR		1	1
hsa-let-7b-5p	NM_017443	POLE3	1574	1613	0.961538	-19.6	1	0.00488288	0.485	4.73001	1.64353	-6.75067	15	19	9	3UTR		0	0
hsa-let-7b-5p	NM_153045	TMEM268	2333	2366	0.961538	-27.1	1	0.00983019	0.5	0.0504174	-0.221802	-3.79332	19	27	10	3UTR		0	0
hsa-let-7b-5p	NM_001173512	MRRF	1688	1713	0.961538	-21.1	1	0.00399899	0.574	-0.136665	-0.162401	-3.79332	17	19	17	3UTR		0	0
hsa-let-7b-5p	NM_001286696	ZNF79	2158	2185	0.961538	-18.1	1	0.175687	0.7	0.670484	-0.795925	-5.18008	15	17	15	3UTR		0	0
hsa-let-7b-5p	NM_001286698	ZNF79	1935	1962	0.961538	-18.1	1	0.175687	0.7	0.670484	-0.795925	-5.18008	15	17	15	3UTR		0	0
hsa-let-7b-5p	NM_178511	INAFM1	793	815	0.961538	-23	1	1.95015e-07	0.485	0.489	-0.117313	-3.93757	18	22	9	3UTR		0	0
hsa-let-7b-5p	NM_024557	RIC3	4303	4323	0.961538	-19.9	1	0.0697557	0.603	0.518312	0.195987	-9.54854	19	20	19	3UTR		0	0
hsa-let-7b-5p	NM_014818	TRIM66	8180	8194	0.961538	-24	0	0.0691917	0.515	1.36367	1.40476	-17.1102	13	14	13	3UTR		0	0
hsa-let-7b-5p	XM_006718397	TRIM66	5049	5089	0.961538	-23.7	1	0.00033185	0.529	0	0	-5.69428	20	40	8	3UTR		0	0
hsa-let-7b-5p	XM_011520518	TRIM66	4450	4490	0.961538	-23.7	1	0.00033185	0.529	0	0	-5.69428	20	40	8	3UTR		0	0
hsa-let-7b-5p	XM_017011673	SEMA3A	3066	3084	0.961538	-18.8	1	0.0659763	0.662	0	0	-6.51454	16	18	11	3UTR		0	0
hsa-let-7b-5p	NM_001301251	ACBD5	2804	2827	0.961538	-18.4	1	0.00305626	0.456	1.3997	1.84602	-6.3934	19	23	8	3UTR		0	0
hsa-let-7b-5p	NM_145698	ACBD5	3050	3073	0.961538	-18.4	1	0.00305626	0.456	1.34206	1.1514	-6.3934	19	23	8	3UTR		0	0
hsa-let-7b-5p	NM_181698	CCNY	3911	3934	0.961538	-21	1	0.0126423	0.779	0.404785	0.0595338	-3.93757	21	23	18	3UTR	MIRT032307	1	1
hsa-let-7b-5p	NM_001282853	CCNY	3950	3973	0.961538	-21	1	0.0126423	0.779	0.443024	0.589291	-3.93757	21	23	18	3UTR	MIRT032307	1	1
hsa-let-7b-5p	NM_145012	CCNY	3887	3910	0.961538	-21	1	0.0126423	0.779	2.55167	2.91358	-3.93757	21	23	18	3UTR	MIRT032307	1	1
hsa-let-7b-5p	NM_001282852	CCNY	3812	3835	0.961538	-21	1	0.0126423	0.779	0.443024	0.589291	-3.93757	21	23	18	3UTR	MIRT032307	1	1
hsa-let-7b-5p	NM_001001994	GPM6B	3686	3707	0.961538	-23.3	1	0.381346	0.676	0	0	-5.58516	19	21	15	3UTR	MIRT052287	0	0
hsa-let-7b-5p	NM_005278	GPM6B	3884	3905	0.961538	-23.3	1	0.381346	0.676	0	0	-5.58516	19	21	15	3UTR	MIRT052287	0	0
hsa-let-7b-5p	NM_001001995	GPM6B	2410	2431	0.961538	-23.3	1	0.381346	0.676	0	0	-5.58516	19	21	15	3UTR	MIRT052287	0	0
hsa-let-7b-5p	NM_001001996	GPM6B	4004	4025	0.961538	-23.3	1	0.381346	0.676	0	0	-5.58516	19	21	15	3UTR	MIRT052287	0	0
hsa-let-7b-5p	NM_152581	MOSPD2	2473	2491	0.961538	-17.6	1	0.00706438	0.603	0	0	-6.98189	14	18	6	3UTR		0	0
hsa-let-7b-5p	NM_001143821	PLEKHA5	5823	5841	0.961538	-23.2	1	0.00288303	0.485	-0.14133	-0.346364	-10.1173	17	18	17	3UTR		0	0
hsa-let-7b-5p	NM_001193451	TMTC1	4878	4911	0.961538	-23.7	1	0.00796277	0.5	0.5527	0.68904	-4.84971	20	33	13	3UTR		0	0
hsa-let-7b-5p	NM_002293	LAMC1	6424	6444	0.961538	-22.2	1	0.166692	0.5	1.33064	0.82297	-9.28231	16	20	10	3UTR		0	0
hsa-let-7b-5p	NM_194314	ZBTB41	5411	5448	0.961538	-22	1	0.673195	0.735	1.42413	1.12059	-4.02637	16	18	16	3UTR		0	0
hsa-let-7b-5p	NM_017779	DEPDC1	4242	4261	0.961538	-19.4	1	0.0838687	0.647	3.03798	3.61792	-7.87558	16	19	10	3UTR		0	0
hsa-let-7b-5p	XM_017010749	GCLC	2292	2315	0.961538	-18.5	1	0.00235664	0.676	0	0	-4.957	14	16	14	3UTR		0	0
hsa-let-7b-5p	NM_016021	UBE2J1	3267	3288	0.961538	-18.6	1	0.0314549	0.618	0.747935	2.49438	-7.05204	17	21	8	3UTR		0	0
hsa-let-7b-5p	NM_024831	TGS1	4194	4215	0.961538	-21.9	1	0.0222062	0.412	-0.0344194	-0.0382431	-6.51614	18	21	8	3UTR		0	0
hsa-let-7b-5p	XM_024452386	ATP2B3	4131	4162	0.961538	-24.7	1	0.264465	0.441	0	0	-5.03583	20	31	9	3UTR		1	0
hsa-let-7b-5p	NM_021949	ATP2B3	3855	3886	0.961538	-24.7	1	0.264465	0.441	0	0	-5.03583	20	31	9	3UTR		1	0
hsa-let-7b-5p	NM_001303544	VBP1	1215	1237	0.961538	-18.4	1	0.0464149	0.676	0	0	-4.957	15	17	15	3UTR		0	0
hsa-let-7b-5p	NM_003372	VBP1	1126	1148	0.961538	-18.4	1	0.0464149	0.676	0	0	-4.957	15	17	15	3UTR		0	0
hsa-let-7b-5p	NM_000134	FABP2	847	887	0.961538	-26.1	1	0.00154631	0.5	0.125126	0.0123935	-4.99396	21	26	10	3UTR		0	0
hsa-let-7b-5p	NM_001316745	CCDC141	3390	3410	0.961538	-21.8	1	0.51815	0.632	0.571881	0.0175748	-5.41313	18	20	14	3UTR		1	1
hsa-let-7b-5p	NM_152520	ZNF385B	2768	2799	0.961538	-22.2	1	0.0618602	0.765	0.793465	0.83842	-4.957	20	31	11	3UTR		0	0
hsa-let-7b-5p	NM_002267	KPNA3	2023	2041	0.961538	-18.6	1	0.0165501	0.588	3.14904	3.03237	-14.1617	14	18	8	3UTR		0	0
hsa-let-7b-5p	NM_152606	ZNF540	2588	2606	0.961538	-17.7	1	0.0353914	0.691	0.0517973	-0.491295	-6.47918	16	18	10	3UTR		0	0
hsa-let-7b-5p	NM_001172225	ZNF540	2559	2577	0.961538	-17.7	1	0.0353914	0.691	-0.455616	-0.330746	-6.47918	16	18	10	3UTR		0	0
hsa-let-7b-5p	NM_001172226	ZNF540	2463	2481	0.961538	-17.7	1	0.0353914	0.691	-0.455616	-0.330746	-6.47918	16	18	10	3UTR		0	0
hsa-let-7b-5p	NM_013362	ZNF225	2470	2493	0.961538	-20.2	1	0.198657	0.706	-0.00183388	-0.372505	-6.77039	16	19	10	3UTR		0	0
hsa-let-7b-5p	NM_018057	SLC6A15	2090	2109	0.961538	-18.5	1	0.109386	0.662	-0.234102	-0.11655	-6.51454	16	19	11	3UTR		1	0
hsa-let-7b-5p	NM_203341	SELENOF	1129	1148	0.961538	-21.8	1	0.00110256	0.574	4.50706	5.50918	-6.69537	16	19	12	3UTR		0	0
hsa-let-7b-5p	NM_004261	SELENOF	1179	1198	0.961538	-21.8	1	0.00110256	0.574	5.40569	5.50927	-6.69537	16	19	12	3UTR		0	0
hsa-let-7b-5p	XM_011541301	GPSM2	2862	2887	0.961538	-17.5	1	0.0476944	0.691	0	0	-3.79332	15	17	15	3UTR		0	0
hsa-let-7b-5p	NM_080818	OXGR1	1663	1679	0.961538	-20.4	1	0.289821	0.603	4.4657	3.04305	-9.77961	15	16	15	3UTR		0	0
hsa-let-7b-5p	NM_001346196	OXGR1	1691	1707	0.961538	-20.4	1	0.289821	0.603	4.91932	3.29685	-9.77961	15	16	15	3UTR		0	0
hsa-let-7b-5p	NM_001099660	LRRN3	3174	3197	0.961538	-19.3	1	0.0361335	0.691	0.29061	2.6297	-8.64855	17	23	9	3UTR		0	0
hsa-let-7b-5p	NM_001233	CAV2	2601	2620	0.961538	-21.2	1	0.699181	0.603	-0.0140709	0.491378	-5.18008	18	19	18	3UTR		0	0
hsa-let-7b-5p	NM_198212	CAV2	2413	2432	0.961538	-21.2	1	0.699181	0.603	-0.0140709	0.491378	-5.18008	18	19	18	3UTR		0	0
hsa-let-7b-5p	NM_001286789	CBR1	1488	1508	0.961538	-20	1	0.000440538	0.382	2.03702	3.5852	-7.32045	14	20	12	3UTR		0	0
hsa-let-7b-5p	NM_001145004	GOLGA6L6	3386	3423	0.961538	-22.3	1	0.00863897	0.456	0.687367	1.06859	-5.08276	18	23	13	3UTR		0	0
hsa-let-7b-5p	NM_002884	RAP1A	4001	4021	0.961538	-20.4	1	0.00725596	0.662	0.104528	-0.152552	-7.36071	19	20	19	3UTR		0	0
hsa-let-7b-5p	NM_022832	USP46	6132	6161	0.961538	-26.1	1	0.0118723	0.441	0.44817	0.337863	-4.84971	20	24	14	3UTR		0	0
hsa-let-7b-5p	NM_001079525	PAICS	3009	3028	0.961538	-20.7	1	0.000182407	0.588	0.515293	0.0276155	-10.7429	17	19	11	3UTR		0	0
hsa-let-7b-5p	NM_001079524	PAICS	2988	3007	0.961538	-20.7	1	0.000182407	0.588	0.515293	0.0276155	-10.7429	17	19	11	3UTR		0	0
hsa-let-7b-5p	NM_006557	DMRT2	2345	2363	0.961538	-21.6	1	0.000333522	0.574	1.6814	2.98312	-8.86006	15	18	8	3UTR		0	1
hsa-let-7b-5p	NM_212558	TMEM215	4474	4496	0.961538	-23.7	1	0.215595	0.647	0.118569	0.171967	-4.957	19	22	12	3UTR		0	0
hsa-let-7b-5p	NM_001286702	ARMC1	2528	2544	0.961538	-20.6	1	0.0968243	0.676	4.73072	4.1795	-6.51454	15	16	15	3UTR		0	0
hsa-let-7b-5p	NM_018120	ARMC1	2718	2734	0.961538	-20.6	1	0.0968243	0.676	4.9565	4.30914	-6.51454	15	16	15	3UTR		0	0
hsa-let-7b-5p	NM_001329606	CSNK1G1	5992	6015	0.961538	-25.4	1	0.0674128	0.441	0.276348	0.889912	-5.03583	19	23	11	3UTR		0	0
hsa-let-7b-5p	NM_001166340	SENP8	1399	1419	0.961538	-18.6	0	0.0230905	0.618	-0.0528545	0.42598	-17.1102	13	15	13	3UTR		0	0
hsa-let-7b-5p	NM_001717	BNC1	4416	4435	0.961538	-22.4	1	0.0559868	0.691	5.09924	2.07536	-6.51454	18	19	18	3UTR		0	0
hsa-let-7b-5p	NM_144632	TMEM182	1047	1073	0.961538	-19.3	1	0.00522604	0.544	-0.123891	0.142829	-5.81821	16	21	12	3UTR		0	0
hsa-let-7b-5p	NM_182492	LRP5L	3430	3479	0.961538	-22.4	1	0.000551562	0.588	-0.0970219	-0.267836	-3.93757	21	49	8	3UTR		0	0
hsa-let-7b-5p	NM_006915	RP2	1941	1963	0.961538	-20	1	0.0440164	0.691	0	0	-4.84971	19	22	10	3UTR		0	0
hsa-let-7b-5p	NM_033410	ZNF764	2130	2164	0.961538	-26.1	1	0.00567312	0.471	0.705121	0.452096	-4.84971	20	24	14	3UTR		0	0
hsa-let-7b-5p	NM_003047	SLC9A1	4652	4684	0.961538	-23.8	1	0.00112787	0.515	0.833863	0.397613	-4.957	20	32	9	3UTR		0	0
hsa-let-7b-5p	NM_024864	MRM1	1762	1788	0.961538	-23	1	5.17153e-06	0.485	-0.56337	-0.259108	-6.97192	18	26	8	3UTR	MIRT001616	0	0
hsa-let-7b-5p	NM_173615	VWA3A	4091	4116	0.961538	-24	1	0.00548384	0.412	0	0	-4.99396	21	25	10	3UTR		0	0
hsa-let-7b-5p	XM_017017052	KCNE3	1410	1446	0.961538	-23.3	1	0.0318136	0.515	0	0	-3.79332	19	28	8	3UTR		0	0
hsa-let-7b-5p	NM_001164830	CA1	898	914	0.961538	-20.2	1	0.021581	0.662	0.2875	-0.358612	-6.09222	15	16	15	3UTR		0	0
hsa-let-7b-5p	NM_015020	PHLPP2	4694	4712	0.961538	-21.6	1	0.0828306	0.441	4.38639	3.50515	-7.22873	15	18	10	3UTR		0	0
hsa-let-7b-5p	NM_015726	DCAF8	3109	3128	0.961538	-19.8	1	0.0207775	0.529	4.53306	3.72573	-6.46952	16	19	13	3UTR		0	0
hsa-let-7b-5p	XM_017002996	RABGAP1L	5485	5505	0.961538	-20.1	1	0.0382005	0.662	0	0	-5.9255	16	20	12	3UTR		0	0
hsa-let-7b-5p	NM_001243764	RABGAP1L	5285	5328	0.961538	-20.2	1	0.0382005	0.662	-0.0707095	0.0738071	-5.9255	16	21	12	3UTR		0	0
hsa-let-7b-5p	NM_145034	TOR1AIP2	3804	3829	0.961538	-23.2	1	0.008841	0.574	-0.0209408	0.274376	-4.17062	21	25	9	3UTR		1	0
hsa-let-7b-5p	NM_001199260	TOR1AIP2	4223	4248	0.961538	-23.2	1	0.008841	0.574	-0.0631008	0.267046	-4.17062	21	25	9	3UTR		1	0
hsa-let-7b-5p	NM_001286210	STX6	4349	4368	0.961538	-20.1	1	0.0196441	0.618	3.42647	2.54178	-7.35355	16	19	9	3UTR		0	0
hsa-let-7b-5p	NM_005819	STX6	4614	4633	0.961538	-20.1	1	0.0196441	0.618	1.58643	2.20325	-7.35355	16	19	9	3UTR		0	0
hsa-let-7b-5p	NM_001033044	GLUL	1922	1939	0.961538	-21.2	1	0.000194498	0.456	0.119055	-0.103108	-5.03583	16	17	16	3UTR		0	0
hsa-let-7b-5p	NM_002065	GLUL	2278	2295	0.961538	-21.2	1	0.000194498	0.456	-0.185381	0.0581679	-5.03583	16	17	16	3UTR		0	0
hsa-let-7b-5p	NM_001033056	GLUL	1624	1641	0.961538	-21.2	1	0.000194498	0.456	0.162	-0.0305	-5.03583	16	17	16	3UTR		0	0
hsa-let-7b-5p	XM_006711278	GLUL	1956	1973	0.961538	-21.2	1	0.000194498	0.456	0	0	-5.03583	16	17	16	3UTR		0	0
hsa-let-7b-5p	NM_030641	APOL6	8287	8317	0.961538	-23	1	0.00290172	0.574	-0.0323535	0.0727447	-5.69428	20	30	9	3UTR		0	0
hsa-let-7b-5p	NM_022098	XPNPEP3	2622	2665	0.961538	-23.1	1	0.0151576	0.588	0	0	-3.93757	22	43	8	3UTR		0	0
hsa-let-7b-5p	NM_001137605	PARVG	2884	2906	0.961538	-22.1	1	0.000670114	0.412	0	0	-7.1818	16	22	8	3UTR		0	0
hsa-let-7b-5p	NM_022141	PARVG	2944	2966	0.961538	-22.1	1	0.000670114	0.412	0	0	-7.1818	16	22	8	3UTR		0	0
hsa-let-7b-5p	NM_032193	RNASEH2C	1454	1499	0.961538	-24.5	1	0.467558	0.456	5.20431	3.30565	-5.08246	18	30	11	3UTR		0	0
hsa-let-7b-5p	NM_001007073	RPL32	1156	1182	0.961538	-24.1	1	0.000500007	0.5	5.04557	3.34081	-6.9954	18	20	18	3UTR		0	0
hsa-let-7b-5p	NM_001007074	RPL32	1176	1202	0.961538	-24.1	1	0.000500007	0.5	5.3474	3.83827	-6.9954	18	20	18	3UTR		0	0
hsa-let-7b-5p	NM_024344	CAPN3	2846	2868	0.961538	-21.2	1	0.0133595	0.412	0.0205045	0.494803	-7.48298	18	22	8	3UTR		1	1
hsa-let-7b-5p	NM_173087	CAPN3	2588	2610	0.961538	-21.2	1	0.0133595	0.412	0.0205045	0.494803	-7.48298	18	22	8	3UTR		1	1
hsa-let-7b-5p	NM_173088	CAPN3	1191	1213	0.961538	-21.2	1	0.0133595	0.412	0.0205045	0.494803	-7.48298	18	22	8	3UTR		1	1
hsa-let-7b-5p	NM_173090	CAPN3	839	861	0.961538	-21.2	1	0.0133595	0.412	0.0205045	0.494803	-7.48298	18	22	8	3UTR		1	1
hsa-let-7b-5p	NM_173089	CAPN3	821	843	0.961538	-21.2	1	0.0133595	0.412	0.0205045	0.494803	-7.48298	18	22	8	3UTR		1	1
hsa-let-7b-5p	NM_001308445	NAA50	5855	5905	0.961538	-23.8	1	0.0145088	0.662	1.21515	1.22927	-3.93757	21	50	11	3UTR	MIRT032326	0	0
hsa-let-7b-5p	NM_025146	NAA50	5858	5908	0.961538	-23.8	1	0.0145088	0.662	1.21515	1.22927	-3.93757	21	50	11	3UTR	MIRT032326	0	0
hsa-let-7b-5p	XM_017004562	MTA3	1809	1822	0.961538	-17.5	1	0.0361333	0.676	0	0	-5.9255	12	13	12	3UTR		0	0
hsa-let-7b-5p	NM_015543	RAB1A	1553	1582	0.961538	-17.7	1	5.3846e-05	0.574	5.64923	4.11141	-7.65065	18	29	10	3UTR		0	0
hsa-let-7b-5p	NM_181310	IL22RA2	2285	2307	0.961538	-18.6	1	0.448741	0.691	0.800226	0.400702	-4.65016	18	22	12	3UTR		0	0
hsa-let-7b-5p	NM_181309	IL22RA2	2455	2477	0.961538	-18.6	1	0.448741	0.691	0.800226	0.400702	-4.65016	18	22	12	3UTR		0	0
hsa-let-7b-5p	NM_052962	IL22RA2	2551	2573	0.961538	-18.6	1	0.448741	0.691	0.800226	0.400702	-4.65016	18	22	12	3UTR		0	0
hsa-let-7b-5p	XM_024446419	HIVEP2	9559	9580	0.961538	-23	1	1.74884e-05	0.515	0	0	-6.08354	18	21	8	3UTR		0	0
hsa-let-7b-5p	XM_017010805	HIVEP2	9359	9380	0.961538	-23	1	1.74884e-05	0.515	0	0	-6.08354	18	21	8	3UTR		0	0
hsa-let-7b-5p	NM_001306208	TCF4	4970	4986	0.961538	-18.7	1	0.0650074	0.603	3.53651	3.40772	-6.50069	15	16	15	3UTR		0	0
hsa-let-7b-5p	NM_001243232	TCF4	4982	4998	0.961538	-18.7	1	0.0650074	0.603	3.69347	3.57261	-6.50069	15	16	15	3UTR		0	0
hsa-let-7b-5p	NM_001330605	TCF4	4943	4959	0.961538	-18.7	1	0.0650074	0.603	2.23687	2.89752	-6.50069	15	16	15	3UTR		0	0
hsa-let-7b-5p	NM_001243235	TCF4	4543	4559	0.961538	-18.7	1	0.0650074	0.603	3.11642	2.2448	-6.50069	15	16	15	3UTR		0	0
hsa-let-7b-5p	NM_001243234	TCF4	4555	4571	0.961538	-18.7	1	0.0650074	0.603	3.47149	2.02605	-6.50069	15	16	15	3UTR		0	0
hsa-let-7b-5p	NM_001348215	TCF4	4509	4525	0.961538	-18.7	1	0.0650074	0.603	1.98977	2.96211	-6.50069	15	16	15	3UTR		0	0
hsa-let-7b-5p	NM_001243236	TCF4	4559	4575	0.961538	-18.7	1	0.0650074	0.603	3.80607	1.97441	-6.50069	15	16	15	3UTR		0	0
hsa-let-7b-5p	NM_173655	EPHA6	1411	1455	0.961538	-21	1	0.0352574	0.662	-0.11578	0.185541	-7.0388	16	18	16	3UTR		0	0
hsa-let-7b-5p	NM_001278300	EPHA6	1487	1531	0.961538	-21	1	0.0352574	0.662	-0.11578	0.185541	-7.0388	16	18	16	3UTR		0	0
hsa-let-7b-5p	NM_004522	KIF5C	5100	5131	0.961538	-21.9	1	0.000367496	0.647	0.627283	0.383882	-4.84971	19	31	12	3UTR		0	0
hsa-let-7b-5p	XM_017004219	NR4A2	2692	2711	0.961538	-20.2	1	0.00192592	0.735	0	0	-5.22671	17	19	15	3UTR		0	0
hsa-let-7b-5p	NM_153487	MDGA1	8747	8767	0.961538	-22.1	1	0.0153995	0.471	3.80417	3.50998	-11.9948	15	20	10	3UTR		0	0
hsa-let-7b-5p	NM_016470	OSER1	1666	1686	0.961538	-18.1	1	0.00717612	0.647	1.81847	2.4871	-7.47102	17	20	12	3UTR		0	0
hsa-let-7b-5p	NM_033637	BTRC	3332	3357	0.961538	-23.7	1	0.0716476	0.485	0.564146	0.814538	-4.84971	19	25	12	3UTR		0	0
hsa-let-7b-5p	NM_003939	BTRC	3224	3249	0.961538	-23.7	1	0.0716476	0.485	0.564146	0.814538	-4.84971	19	25	12	3UTR		0	0
hsa-let-7b-5p	NM_020390	EIF5A2	1566	1597	0.961538	-26	1	0.00266212	0.412	0.417023	0.899053	-4.84971	20	24	14	3UTR		0	0
hsa-let-7b-5p	NM_001348523	KIAA1257	1418	1450	0.969231	-21.1	1	0.00767507	0.471	0.112583	0.0248916	-10.0938	15	18	13	3UTR		0	0
hsa-let-7b-5p	NM_001104546	RPP30	3696	3720	0.969231	-23.5	1	1.69572e-06	0.574	-0.392123	0.0180119	-3.93757	21	24	14	3UTR		0	0
hsa-let-7b-5p	NM_001170881	GPR137	1822	1855	0.969231	-25.9	1	0.0235408	0.353	0.28301	1.47084	-5.33701	19	25	11	3UTR		1	0
hsa-let-7b-5p	NM_001001395	LMO3	1538	1569	0.974359	-19.8	1	0.0113605	0.574	0.91377	0.894198	-11.5997	17	31	8	3UTR		0	0
hsa-let-7b-5p	NM_001243609	LMO3	1605	1636	0.974359	-19.8	1	0.0113605	0.574	0.291005	0.949357	-11.5997	17	31	8	3UTR		0	0
hsa-let-7b-5p	NM_001243613	LMO3	1542	1573	0.974359	-19.8	1	0.0113605	0.574	0.726941	0.870177	-11.5997	17	31	8	3UTR		0	0
hsa-let-7b-5p	NM_001243610	LMO3	1377	1408	0.974359	-19.8	1	0.0113605	0.574	0.540112	0.310577	-11.5997	17	31	8	3UTR		0	0
hsa-let-7b-5p	NM_018640	LMO3	1796	1827	0.974359	-19.8	1	0.0113605	0.574	0.193142	0.566801	-11.5997	17	31	8	3UTR		0	0
hsa-let-7b-5p	NM_001243612	LMO3	1462	1493	0.974359	-19.8	1	0.0113605	0.574	1.01163	0.746513	-11.5997	17	31	8	3UTR		0	0
hsa-let-7b-5p	NM_001243611	LMO3	1774	1805	0.974359	-19.8	1	0.0113605	0.574	0.406661	0.51609	-11.5997	17	31	8	3UTR		0	0
hsa-let-7b-5p	XM_017003888	UNC80	13369	13393	0.974359	-28.1	1	0.071011	0.662	0	0	-7.08104	20	24	12	3UTR		0	0
hsa-let-7b-5p	NM_001142299	SQSTM1	1731	1752	0.974359	-21.5	1	0.00707535	0.647	0	0	-6.84241	18	21	12	3UTR		0	0
hsa-let-7b-5p	NM_003900	SQSTM1	1801	1822	0.974359	-21.5	1	0.00707535	0.647	0	0	-6.84241	18	21	12	3UTR		0	0
hsa-let-7b-5p	NM_001933	DLST	2736	2756	0.974359	-18.9	1	0.00682322	0.559	2.74142	2.05118	-8.10683	16	20	10	3UTR		1	1
hsa-let-7b-5p	NM_001350706	DGKB	4323	4344	0.974359	-19.6	1	0.0743963	0.691	5.54328	4.62345	-5.48126	19	21	13	3UTR		0	0
hsa-let-7b-5p	NM_001007101	ZNF484	3322	3343	0.974359	-21.3	1	0.0117124	0.603	2.32162	1.56118	-6.07246	18	21	12	3UTR		0	0
hsa-let-7b-5p	NM_031486	ZNF484	3367	3388	0.974359	-21.3	1	0.0117124	0.603	3.36624	0.199423	-6.07246	18	21	12	3UTR		0	0
hsa-let-7b-5p	NM_001261459	ZNF484	3463	3484	0.974359	-21.3	1	0.0117124	0.603	-0.03318	0.597571	-6.07246	18	21	12	3UTR		0	0
hsa-let-7b-5p	NM_014425	INVS	3647	3667	0.974359	-20.7	1	0.00978806	0.559	0.0363967	-0.104257	-8.05823	18	20	13	3UTR		0	0
hsa-let-7b-5p	NM_021575	AP2S1	673	708	0.974359	-23.9	1	2.02808e-05	0.309	1.00333	1.31098	-7.1818	18	21	10	3UTR		0	0
hsa-let-7b-5p	NM_004069	AP2S1	787	822	0.974359	-23.9	1	2.02808e-05	0.309	1.00333	1.31098	-7.1818	18	21	10	3UTR		0	0
hsa-let-7b-5p	NM_001301078	AP2S1	829	864	0.974359	-23.9	1	2.02808e-05	0.309	1.00333	1.31098	-7.1818	18	21	10	3UTR		0	0
hsa-let-7b-5p	NM_130466	UBE3B	4345	4374	0.974359	-23.7	1	1.41885e-05	0.309	0.280978	0.0149353	-6.35195	19	24	12	3UTR		0	0
hsa-let-7b-5p	NM_183415	UBE3B	4000	4029	0.974359	-23.7	1	1.41885e-05	0.309	0.280978	0.0149353	-6.35195	19	24	12	3UTR		0	0
hsa-let-7b-5p	NM_152754	SEMA3D	5973	5994	0.974359	-21.2	1	0.0430113	0.721	2.57364	3.29271	-5.33701	18	21	17	3UTR		0	0
hsa-let-7b-5p	NM_153207	AEBP2	4626	4648	0.974359	-25.6	1	0.0678441	0.676	-0.533435	0.0735958	-5.48126	21	22	21	3UTR		0	0
hsa-let-7b-5p	NM_001114176	AEBP2	4065	4087	0.974359	-25.6	1	0.0678441	0.676	-0.533435	0.0735958	-5.48126	21	22	21	3UTR		0	0
hsa-let-7b-5p	NM_001319999	RACGAP1	2065	2086	0.974359	-19.9	1	0.00558825	0.559	5.67366	5.0002	-4.65016	18	21	12	3UTR		0	0
hsa-let-7b-5p	NM_018211	RAVER2	3066	3089	0.974359	-22.6	1	0.000114012	0.632	0.120819	-0.13411	-7.7949	20	23	14	3UTR		1	0
hsa-let-7b-5p	NM_005822	RCAN2	1253	1275	0.974359	-20.8	1	0.119618	0.632	0.473369	0.113617	-5.33701	20	22	15	3UTR		0	0
hsa-let-7b-5p	XM_017001875	S100A14	603	620	0.974359	-18.4	1	0.0520973	0.456	0	0	-6.73374	16	17	16	3UTR		0	0
hsa-let-7b-5p	XM_005245362	S100A14	511	528	0.974359	-18.4	1	0.0520973	0.456	0	0	-6.73374	16	17	16	3UTR		0	0
hsa-let-7b-5p	NM_005436	CCDC6	3921	3943	0.974359	-22.7	1	0.488342	0.603	3.10565	2.33387	-3.79332	19	22	8	3UTR		0	0
hsa-let-7b-5p	NM_020781	ZNF398	4974	4997	0.974359	-21.8	1	0.0319639	0.632	0.459898	0.00739151	-7.7949	20	23	14	3UTR		0	0
hsa-let-7b-5p	XM_011516441	ZNF398	4747	4770	0.974359	-21.8	1	0.0319639	0.632	0	0	-7.7949	20	23	14	3UTR		0	0
hsa-let-7b-5p	NM_170686	ZNF398	4911	4934	0.974359	-21.8	1	0.0319639	0.632	0.411541	0.0750922	-7.7949	20	23	14	3UTR		0	0
hsa-let-7b-5p	NM_001244071	GIMAP6	1366	1401	0.974359	-20.1	1	0.0109919	0.574	-0.00610393	-0.270099	-4.99396	19	35	8	3UTR		0	0
hsa-let-7b-5p	NM_001122665	DDX3Y	3513	3537	0.974359	-21	1	0.19594	0.632	0	0	-7.98902	19	24	15	3UTR		0	0
hsa-let-7b-5p	NM_004660	DDX3Y	3246	3270	0.974359	-21	1	0.19594	0.632	0	0	-7.98902	19	24	15	3UTR		0	0
hsa-let-7b-5p	NM_024590	ARSJ	3284	3310	0.974359	-21	1	0.00132536	0.588	3.8521	4.99964	-5.48126	19	26	15	3UTR		0	0
hsa-let-7b-5p	NM_001206559	POLR1D	1775	1794	0.974359	-21.9	1	0.303099	0.471	0.0914286	0.57775	-9.00393	16	19	7	3UTR		0	0
hsa-let-7b-5p	NM_020177	FEM1C	3524	3543	0.974359	-20.2	1	0.00134622	0.706	4.17917	4.95863	-6.51454	17	19	16	3UTR		0	0
hsa-let-7b-5p	NM_207317	ZNF474	1588	1609	0.974359	-21.7	1	0.000648805	0.574	0.0567585	0.0232966	-6.07246	18	21	12	3UTR		0	0
hsa-let-7b-5p	NM_032412	CYSTM1	556	574	0.974359	-21	1	6.71499e-05	0.324	1.42315	1.65071	-6.74759	16	18	8	3UTR	MIRT052215	0	0
hsa-let-7b-5p	NM_001098517	CADM1	1893	1916	0.974359	-20.3	1	0.0563744	0.662	-0.3746	-0.226214	-7.7949	20	23	9	3UTR		0	0
hsa-let-7b-5p	NM_001301045	CADM1	1980	2003	0.974359	-20.3	1	0.0563744	0.662	0.129912	-0.0258933	-7.7949	20	23	9	3UTR		0	0
hsa-let-7b-5p	NM_014333	CADM1	1977	2000	0.974359	-20.3	1	0.0563744	0.662	-0.00660285	-0.0270062	-7.7949	20	23	9	3UTR		0	0
hsa-let-7b-5p	NM_001301044	CADM1	2010	2033	0.974359	-20.3	1	0.0563744	0.662	-0.0481509	-0.128279	-7.7949	20	23	9	3UTR		0	0
hsa-let-7b-5p	NM_001286152	MPZL3	3506	3527	0.974359	-21.6	1	0.00153786	0.559	3.96045	2.19478	-3.93757	20	21	20	3UTR		0	0
hsa-let-7b-5p	NM_001286257	STAC3	1040	1063	0.974359	-22.9	1	1.81711e-05	0.309	0.505375	1.69596	-6.23056	19	23	12	3UTR		0	0
hsa-let-7b-5p	NM_001286256	STAC3	1406	1429	0.974359	-22.9	1	1.81711e-05	0.309	0.505375	1.26041	-6.23056	19	23	12	3UTR		0	0
hsa-let-7b-5p	NM_145064	STAC3	1473	1496	0.974359	-22.9	1	1.81711e-05	0.309	0.505375	1.40473	-6.23056	19	23	12	3UTR		0	0
hsa-let-7b-5p	NM_000602	SERPINE1	2513	2529	0.974359	-19.3	0	0.000521602	0.5	2.11686	1.26142	-17.1102	15	16	15	3UTR		0	0
hsa-let-7b-5p	NM_018844	BCAP29	2619	2641	0.974359	-24.5	1	0.00683884	0.632	0	0	-7.65065	19	22	8	3UTR		1	1
hsa-let-7b-5p	NM_001008405	BCAP29	2373	2395	0.974359	-24.5	1	0.00683884	0.632	0.0230746	0.0642858	-7.65065	19	22	8	3UTR		1	1
hsa-let-7b-5p	NM_001042497	SLC12A6	4132	4153	0.974359	-21.3	1	0.152156	0.588	4.74785	4.3789	-4.84971	18	21	14	3UTR		0	0
hsa-let-7b-5p	NM_005135	SLC12A6	4002	4023	0.974359	-21.3	1	0.152156	0.588	6.08812	4.75136	-4.84971	18	21	14	3UTR		0	0
hsa-let-7b-5p	NM_001242939	FAM47E-STBD1	1215	1240	0.974359	-21.9	1	0.00194078	0.515	0.173464	-0.0325185	-7.87558	16	23	8	3UTR		0	0
hsa-let-7b-5p	NM_001282982	TLE3	3855	3876	0.974359	-23.7	1	1.37969e-05	0.309	3.0442	4.50054	-7.39609	18	21	10	3UTR		0	0
hsa-let-7b-5p	NM_001142620	STRA6	930	951	0.974359	-23.8	1	0.000203058	0.294	3.32813	1.63779	-7.74319	18	21	12	3UTR		0	0
hsa-let-7b-5p	XM_017017220	CPT1A	2775	2794	0.974359	-20.2	1	0.0303507	0.456	0	0	-5.03583	16	19	8	3UTR		0	0
hsa-let-7b-5p	NM_202469	GIPC1	1429	1455	0.974359	-22.8	1	0.517493	0.338	0.217064	0.139122	-4.84971	19	26	8	3UTR		1	1
hsa-let-7b-5p	NM_202468	GIPC1	1747	1773	0.974359	-22.8	1	0.517493	0.338	0.217064	0.139122	-4.84971	19	26	8	3UTR		1	1
hsa-let-7b-5p	NM_005716	GIPC1	1803	1829	0.974359	-22.8	1	0.517493	0.338	0.322503	0.376522	-4.84971	19	26	8	3UTR		1	1
hsa-let-7b-5p	NM_017575	SMG6	4929	4956	0.974359	-24.3	1	0.515088	0.412	1.4789	1.6078	-5.08246	19	27	8	3UTR		0	0
hsa-let-7b-5p	NM_001190411	RPH3AL	1317	1337	0.974359	-20.4	1	0.259344	0.382	0.127699	0.121834	-5.41313	17	20	12	3UTR		0	0
hsa-let-7b-5p	NM_001190412	RPH3AL	1406	1426	0.974359	-20.4	1	0.259344	0.382	-0.89668	-0.146968	-5.41313	17	20	12	3UTR		0	0
hsa-let-7b-5p	NM_016633	AHSP	487	510	0.974359	-19.9	1	0.00534548	0.5	0	0	-7.81366	17	23	8	3UTR		0	0
hsa-let-7b-5p	NM_001297617	ELOVL7	3626	3650	0.974359	-23.1	1	0.831428	0.603	0.991587	1.9095	-4.84971	19	24	12	3UTR		0	0
hsa-let-7b-5p	NM_004070	CLCNKA	2221	2241	0.974359	-20.6	1	0.258464	0.412	-1.14318	-0.311836	-8.09481	16	20	6	3UTR		0	0
hsa-let-7b-5p	NM_001042704	CLCNKA	2218	2238	0.974359	-20.6	1	0.258464	0.412	-1.14318	-0.311836	-8.09481	16	20	6	3UTR		0	0
hsa-let-7b-5p	NM_001257139	CLCNKA	2092	2112	0.974359	-20.6	1	0.258464	0.412	-1.14318	-0.311836	-8.09481	16	20	6	3UTR		0	0
hsa-let-7b-5p	NM_152272	CHMP7	2862	2884	0.974359	-24.1	1	0.769979	0.441	1.23334	0.253076	-9.40429	18	22	11	3UTR		0	0
hsa-let-7b-5p	NM_001015508	PURG	2435	2458	0.974359	-27.9	1	0.0223848	0.676	0	0	-7.61919	20	23	10	3UTR		0	0
hsa-let-7b-5p	NM_170692	RASAL2	7133	7156	0.974359	-22.2	1	0.0222059	0.647	-0.213261	-0.050248	-6.51454	19	23	13	3UTR		0	0
hsa-let-7b-5p	NM_181528	NAA20	451	471	0.974359	-20.3	1	0.0450179	0.574	3.49183	5.39593	-6.46921	18	20	15	3UTR	MIRT052094	1	0
hsa-let-7b-5p	NM_006439	MAB21L2	2235	2252	0.974359	-21.5	1	0.00397816	0.544	4.9477	2.17624	-9.54656	15	17	8	3UTR		0	0
hsa-let-7b-5p	NM_004584	RAD9A	1978	1999	0.974359	-24.3	1	0.000142256	0.279	0.656098	0.616922	-6.51454	18	21	13	3UTR		0	0
hsa-let-7b-5p	NM_001350714	DGKB	4299	4320	0.974359	-19.6	1	0.0743963	0.691	5.11766	4.51628	-5.48126	19	21	13	3UTR		0	0
hsa-let-7b-5p	NM_001350709	DGKB	4320	4341	0.974359	-19.6	1	0.0743963	0.691	6.00591	4.49038	-5.48126	19	21	13	3UTR		0	0
hsa-let-7b-5p	XM_017006487	ATP2B2	5442	5467	0.974359	-20.6	1	0.000769506	0.662	0	0	-3.79332	21	24	16	3UTR		0	0
hsa-let-7b-5p	XM_017006489	ATP2B2	5644	5669	0.974359	-20.6	1	0.000769506	0.662	0	0	-3.79332	21	24	16	3UTR		0	0
hsa-let-7b-5p	XM_011533752	ATP2B2	5483	5508	0.974359	-20.6	1	0.000769506	0.662	0	0	-3.79332	21	24	16	3UTR		0	0
hsa-let-7b-5p	XM_017006483	ATP2B2	5417	5442	0.974359	-20.6	1	0.000769506	0.662	0	0	-3.79332	21	24	16	3UTR		0	0
hsa-let-7b-5p	NM_024628	SLC12A8	2882	2902	0.974359	-20.6	1	0.0126585	0.515	5.27785	4.05684	-6.19951	17	20	10	3UTR		0	0
hsa-let-7b-5p	NM_001080770	KIR2DL4	1191	1213	0.974359	-19.8	1	0.701637	0.515	0.123354	-0.142756	-6.23647	19	22	11	3UTR		0	0
hsa-let-7b-5p	NM_001301627	GALNT13	3829	3853	0.974359	-19.9	1	0.165111	0.647	-0.210516	-0.126893	-4.957	20	24	9	3UTR		0	0
hsa-let-7b-5p	NM_001301627	GALNT13	2400	2422	0.974359	-19.2	1	0.0964064	0.662	-0.23557	0.494483	-12.4965	17	22	9	3UTR		0	0
hsa-let-7b-5p	NM_138277	MPIG6B	2429	2450	0.974359	-20.5	1	0.016557	0.647	0.463507	0.0913075	-6.25121	19	21	15	3UTR		0	0
hsa-let-7b-5p	NM_025260	MPIG6B	2304	2325	0.974359	-20.5	1	0.016557	0.647	0.463507	0.0913075	-6.25121	19	21	15	3UTR		0	0
hsa-let-7b-5p	NM_138272	MPIG6B	2285	2306	0.974359	-20.5	1	0.016557	0.647	0.463507	0.0913075	-6.25121	19	21	15	3UTR		0	0
hsa-let-7b-5p	NM_138273	MPIG6B	2213	2234	0.974359	-20.5	1	0.016557	0.647	0.463507	0.0913075	-6.25121	19	21	15	3UTR		0	0
hsa-let-7b-5p	NM_138274	MPIG6B	2172	2193	0.974359	-20.5	1	0.016557	0.647	0.463507	0.0913075	-6.25121	19	21	15	3UTR		0	0
hsa-let-7b-5p	NM_138275	MPIG6B	2153	2174	0.974359	-20.5	1	0.016557	0.647	0.463507	0.0913075	-6.25121	19	21	15	3UTR		0	0
hsa-let-7b-5p	NM_001286475	C6orf10	1912	1935	0.974359	-20.9	1	0.297326	0.632	0	0	-6.19951	19	23	12	3UTR		0	0
hsa-let-7b-5p	NM_001286474	C6orf10	1954	1977	0.974359	-20.9	1	0.297326	0.632	0	0	-6.19951	19	23	12	3UTR		0	0
hsa-let-7b-5p	XM_011539782	KCNMA1	6005	6027	0.974359	-22.9	1	0.0473975	0.676	0	0	-5.69428	20	22	17	3UTR		0	0
hsa-let-7b-5p	XM_011539783	KCNMA1	5952	5974	0.974359	-22.9	1	0.0473975	0.676	0	0	-5.69428	20	22	17	3UTR		0	0
hsa-let-7b-5p	XM_017016215	KCNMA1	6033	6055	0.974359	-22.9	1	0.0473975	0.676	0	0	-5.69428	20	22	17	3UTR		0	0
hsa-let-7b-5p	XM_024447986	KCNMA1	5721	5743	0.974359	-22.9	1	0.0473975	0.676	0	0	-5.69428	20	22	17	3UTR		0	0
hsa-let-7b-5p	XM_017016218	KCNMA1	5471	5493	0.974359	-22.9	1	0.0473975	0.676	0	0	-5.69428	20	22	17	3UTR		0	0
hsa-let-7b-5p	NM_032372	DYDC2	858	879	0.974359	-19.8	1	0.0605815	0.588	-0.059734	0.271728	-5.92733	18	21	14	3UTR		0	0
hsa-let-7b-5p	XM_011540270	DYDC2	514	535	0.974359	-19.8	1	0.0605815	0.588	0	0	-5.92733	18	21	14	3UTR		0	0
hsa-let-7b-5p	XM_011540268	DYDC2	667	688	0.974359	-19.8	1	0.0605815	0.588	0	0	-5.92733	18	21	14	3UTR		0	0
hsa-let-7b-5p	NM_001282438	BLOC1S2	1513	1536	0.974359	-20.3	1	0.0260403	0.515	0.179619	0.186068	-7.60443	17	23	8	3UTR		0	0
hsa-let-7b-5p	XM_017006261	TPRG1	6248	6277	0.974359	-24.2	1	3.23758e-05	0.647	0	0	-6.51454	19	29	11	3UTR		0	0
hsa-let-7b-5p	NM_001330568	USB1	1936	1948	0.980769	-19.6	1	0.000184591	0.338	0.386979	-0.196504	-6.90779	11	12	11	3UTR		0	0
hsa-let-7b-5p	NM_024598	USB1	2060	2072	0.980769	-19.6	1	0.000184591	0.338	0.0395786	-0.197669	-6.90779	11	12	11	3UTR		0	0
hsa-let-7b-5p	NM_001195302	USB1	2006	2018	0.980769	-19.6	1	0.000184591	0.338	0.0395786	-0.197669	-6.90779	11	12	11	3UTR		0	0
hsa-let-7b-5p	NM_152716	PATL1	2492	2515	0.980769	-23.3	1	0.000125197	0.5	5.33518	4.45595	-5.02746	19	23	8	3UTR		0	0
hsa-let-7b-5p	NM_001195536	CHMP5	725	745	0.984615	-21	1	0.00352475	0.603	5.2593	3.26288	-8.26105	17	20	10	3UTR		0	0
hsa-let-7b-5p	NM_001032392	PLGLB1	2125	2147	0.984615	-23.1	1	0.00847402	0.588	-0.00016617	0.0789246	-14.6987	18	22	10	3UTR		0	0
hsa-let-7b-5p	NM_002665	PLGLB2	2129	2151	0.984615	-23.1	1	0.00847402	0.588	-0.0576861	0.0874219	-14.6987	18	22	10	3UTR		0	0
hsa-let-7b-5p	NM_000530	MPZ	1279	1302	0.984615	-19.8	1	0.0339598	0.456	2.92714	1.79789	-8.06181	15	23	8	3UTR		0	0
hsa-let-7b-5p	NM_144723	ZMAT2	865	913	1	-20.9	1	0.000126192	0.471	0.803673	1.24732	-5.8508	18	22	12	3UTR		0	0
hsa-let-7b-5p	NM_144723	ZMAT2	926	944	1	-19.1	1	0.00303963	0.471	0.800565	0.718984	-8.52946	16	18	11	3UTR		0	0
hsa-let-7b-5p	NM_018912	PCDHGA1	3212	3234	1	-21.7	1	0.0849197	0.529	0.864795	0.496967	-5.57006	17	22	8	3UTR		0	0
hsa-let-7b-5p	NM_018915	PCDHGA2	3427	3449	1	-21.7	1	0.0849197	0.529	0.864795	0.496967	-5.57006	17	22	8	3UTR		0	0
hsa-let-7b-5p	NM_018916	PCDHGA3	3215	3237	1	-21.7	1	0.0849197	0.529	1.64602	1.633	-5.57006	17	22	8	3UTR		0	0
hsa-let-7b-5p	NM_018922	PCDHGB1	3200	3222	1	-21.7	1	0.0849197	0.529	0.864795	0.496967	-5.57006	17	22	8	3UTR		0	0
hsa-let-7b-5p	NM_018917	PCDHGA4	3388	3410	1	-21.7	1	0.0849197	0.529	0.946174	0.453023	-5.57006	17	22	8	3UTR		0	0
hsa-let-7b-5p	NM_018919	PCDHGA6	3215	3237	1	-21.7	1	0.0849197	0.529	0.490456	1.74205	-5.57006	17	22	8	3UTR		0	0
hsa-let-7b-5p	NM_032088	PCDHGA8	4113	4135	1	-21.7	1	0.0849197	0.529	0.864795	0.496967	-5.57006	17	22	8	3UTR		0	0
hsa-let-7b-5p	NM_018921	PCDHGA9	3215	3237	1	-21.7	1	0.0849197	0.529	0.864795	0.496967	-5.57006	17	22	8	3UTR		0	0
hsa-let-7b-5p	NM_018926	PCDHGB6	3209	3231	1	-21.7	1	0.0849197	0.529	0.864795	0.496967	-5.57006	17	22	8	3UTR		0	0
hsa-let-7b-5p	NM_018913	PCDHGA10	3227	3249	1	-21.7	1	0.0849197	0.529	0.864795	0.496967	-5.57006	17	22	8	3UTR		0	0
hsa-let-7b-5p	NM_018914	PCDHGA11	3482	3504	1	-21.7	1	0.0849197	0.529	1.45072	0.563697	-5.57006	17	22	8	3UTR		0	0
hsa-let-7b-5p	NM_032092	PCDHGA11	2927	2949	1	-21.7	1	0.0849197	0.529	1.45072	0.563697	-5.57006	17	22	8	3UTR		0	0
hsa-let-7b-5p	NM_003735	PCDHGA12	3384	3406	1	-21.7	1	0.0849197	0.529	0.750867	0.586483	-5.57006	17	22	8	3UTR		0	0
hsa-let-7b-5p	NM_002588	PCDHGC3	3336	3358	1	-21.7	1	0.0849197	0.529	0.116118	0.557187	-5.57006	17	22	8	3UTR		0	0
hsa-let-7b-5p	NM_032403	PCDHGC3	936	958	1	-21.7	1	0.0849197	0.529	0.116118	0.557187	-5.57006	17	22	8	3UTR		0	0
hsa-let-7b-5p	NM_018928	PCDHGC4	3233	3255	1	-21.7	1	0.0849197	0.529	0.864795	0.496967	-5.57006	17	22	8	3UTR		0	0
hsa-let-7b-5p	NM_033449	FCHSD1	3920	3943	1	-23.8	1	8.71343e-05	0.338	1.47612	2.09786	-7.20497	18	23	8	3UTR		0	0
hsa-let-7b-5p	NM_015071	ARHGAP26	3817	3862	1	-23.6	1	0.00616017	0.559	0.642685	0.422236	-3.79332	19	45	10	3UTR	MIRT052044	0	0
hsa-let-7b-5p	NM_001135608	ARHGAP26	3652	3697	1	-23.6	1	0.00616017	0.559	0.642685	0.422236	-3.79332	19	45	10	3UTR	MIRT052044	0	0
hsa-let-7b-5p	NM_001349547	ARHGAP26	3165	3210	1	-23.6	1	0.00616017	0.559	0.521045	0.289403	-3.79332	19	45	10	3UTR	MIRT052044	0	0
hsa-let-7b-5p	NM_182960	PRELID2	3479	3497	1	-19.4	1	0.105169	0.456	-0.206011	-0.198125	-5.9396	15	18	11	3UTR		0	0
hsa-let-7b-5p	NM_138492	PRELID2	3646	3664	1	-19.4	1	0.105169	0.456	0.12861	0.167034	-5.9396	15	18	11	3UTR		0	0
hsa-let-7b-5p	XM_005268468	RBM27	5057	5077	1	-19.8	1	0.235038	0.647	0	0	-5.83853	18	20	10	3UTR		0	0
hsa-let-7b-5p	NM_018989	RBM27	5172	5192	1	-19.8	1	0.235038	0.647	2.24939	1.47306	-5.83853	18	20	10	3UTR		0	0
hsa-let-7b-5p	NM_001282282	JAKMIP2	8678	8710	1	-23	1	0.0726737	0.603	2.97546	1.45332	-5.41313	18	22	9	3UTR		0	0
hsa-let-7b-5p	NM_001282282	JAKMIP2	5197	5223	1	-22.5	1	0.0272325	0.471	0.409041	0.876706	-4.67302	20	26	7	3UTR		0	0
hsa-let-7b-5p	NM_001270934	JAKMIP2	8892	8924	1	-23	1	0.0726737	0.603	2.97546	1.45332	-5.41313	18	22	9	3UTR		0	0
hsa-let-7b-5p	NM_001270934	JAKMIP2	5411	5437	1	-22.5	1	0.0272325	0.471	0.419037	0.493389	-4.67302	20	26	7	3UTR		0	0
hsa-let-7b-5p	NM_014790	JAKMIP2	8884	8916	1	-23	1	0.0726737	0.603	2.97546	1.45332	-5.41313	18	22	9	3UTR		0	0
hsa-let-7b-5p	NM_014790	JAKMIP2	5403	5429	1	-22.5	1	0.0272325	0.471	0.598981	0.453089	-4.67302	20	26	7	3UTR		0	0
hsa-let-7b-5p	NM_001270941	JAKMIP2	8955	8987	1	-23	1	0.0726737	0.603	2.97546	1.45332	-5.41313	18	22	9	3UTR		0	0
hsa-let-7b-5p	NM_032566	SPINK7	469	495	1	-19	1	0.201836	0.574	-0.040627	-0.232467	-9.28556	16	20	9	3UTR		0	0
hsa-let-7b-5p	NM_001040173	HTR4	1659	1682	1	-22.2	1	0.000674114	0.5	1.53736	1.46947	-6.82535	19	23	12	3UTR		1	1
hsa-let-7b-5p	NM_024577	SH3TC2	12515	12539	1	-24	1	0.0017806	0.412	-0.608032	-0.102111	-6.81899	19	24	11	3UTR		0	0
hsa-let-7b-5p	NM_152407	GRPEL2	1619	1639	1	-22.3	1	0.664135	0.632	0.186922	0.243472	-5.92733	17	20	10	3UTR	MIRT001628	1	1
hsa-let-7b-5p	NM_133263	PPARGC1B	9734	9757	1	-24.5	1	0.000379717	0.515	1.95005	1.90985	-13.6706	17	23	14	3UTR		1	1
hsa-let-7b-5p	NM_001172698	PPARGC1B	9617	9640	1	-24.5	1	0.000379717	0.515	1.95005	1.90985	-13.6706	17	23	14	3UTR		1	1
hsa-let-7b-5p	NM_001172699	PPARGC1B	9648	9671	1	-24.5	1	0.000379717	0.515	1.58113	1.59862	-13.6706	17	23	14	3UTR		1	1
hsa-let-7b-5p	NM_000440	PDE6A	3716	3736	1	-23.2	1	0.559863	0.721	4.72554	4.72732	-6.08354	18	20	12	3UTR		0	0
hsa-let-7b-5p	XM_017009572	PDE6A	3471	3491	1	-23.2	1	0.559863	0.721	0	0	-6.08354	18	20	12	3UTR		0	0
hsa-let-7b-5p	NM_002609	PDGFRB	5036	5063	1	-25.2	1	0.00388391	0.412	1.46052	1.29005	-6.23056	20	27	8	3UTR		0	0
hsa-let-7b-5p	NM_171825	CAMK2A	4407	4426	1	-22.7	1	0.00196865	0.5	4.49055	4.7532	-8.11767	17	19	12	3UTR		0	0
hsa-let-7b-5p	NM_015981	CAMK2A	2157	2211	1	-25.2	1	7.03738e-05	0.426	0.426	-0.214821	-5.72941	18	22	8	3UTR		0	0
hsa-let-7b-5p	NM_015981	CAMK2A	4440	4459	1	-22.7	1	0.00196865	0.5	4.49055	4.7532	-8.11767	17	19	12	3UTR		0	0
hsa-let-7b-5p	NM_001135243	TCOF1	4640	4658	1	-23	1	0.11439	0.426	-0.133384	0.437403	-6.78455	17	18	17	3UTR	MIRT032257	0	0
hsa-let-7b-5p	NM_001135244	TCOF1	4529	4547	1	-23	1	0.11439	0.426	0.101524	0.19725	-6.78455	17	18	17	3UTR	MIRT032257	0	0
hsa-let-7b-5p	NM_001195141	TCOF1	4526	4544	1	-23	1	0.11439	0.426	0.101524	0.19725	-6.78455	17	18	17	3UTR	MIRT032257	0	0
hsa-let-7b-5p	NM_001135245	TCOF1	4412	4430	1	-23	1	0.11439	0.426	0.101524	0.19725	-6.78455	17	18	17	3UTR	MIRT032257	0	0
hsa-let-7b-5p	NM_000356	TCOF1	4409	4427	1	-23	1	0.11439	0.426	0.101524	0.19725	-6.78455	17	18	17	3UTR	MIRT032257	0	0
hsa-let-7b-5p	XM_005268506	TCOF1	4579	4597	1	-23	1	0.11439	0.426	0	0	-6.78455	17	18	17	3UTR	MIRT032257	0	0
hsa-let-7b-5p	XM_017010089	CD74	1165	1191	1	-25.8	1	0.000836157	0.456	0	0	-4.02637	18	21	14	3UTR		0	0
hsa-let-7b-5p	NM_078483	SLC36A1	2761	2783	1	-21.4	1	3.07984e-05	0.441	-0.420117	-0.352903	-6.51454	18	22	8	3UTR		0	0
hsa-let-7b-5p	NM_020167	NMUR2	1621	1642	1	-23.3	1	0.257219	0.588	3.49443	4.19193	-5.45975	18	21	8	3UTR		0	0
hsa-let-7b-5p	NM_000827	GRIA1	3184	3200	1	-21	1	0.0523158	0.559	3.91161	1.1182	-11.0221	15	16	15	3UTR		0	0
hsa-let-7b-5p	NM_001114183	GRIA1	3184	3200	1	-21	1	0.0523158	0.559	1.33269	1.96006	-11.0221	15	16	15	3UTR		0	0
hsa-let-7b-5p	NM_001258019	GRIA1	2944	2960	1	-21	1	0.0523158	0.559	1.33269	1.96006	-11.0221	15	16	15	3UTR		0	0
hsa-let-7b-5p	NM_001258023	GRIA1	2773	2789	1	-21	1	0.0523158	0.559	1.33269	1.96006	-11.0221	15	16	15	3UTR		0	0
hsa-let-7b-5p	NM_001258021	GRIA1	2876	2892	1	-21	1	0.0523158	0.559	1.33269	1.96006	-11.0221	15	16	15	3UTR		0	0
hsa-let-7b-5p	NM_001258022	GRIA1	2876	2892	1	-21	1	0.0523158	0.559	1.33269	1.96006	-11.0221	15	16	15	3UTR		0	0
hsa-let-7b-5p	NM_198321	GALNT10	5844	5863	1	-24.5	1	0.0401445	0.515	0.580947	0.601325	-6.98372	18	19	18	3UTR		0	0
hsa-let-7b-5p	NM_000337	SGCD	6394	6420	1	-21.6	1	1.02916e-06	0.456	1.03191	0.984852	-4.90607	14	16	14	3UTR		0	0
hsa-let-7b-5p	NM_206858	PPP1R2B	1224	1238	1	-20.8	1	0.372458	0.676	1.12974	0.579721	-4.76182	13	14	13	3UTR		0	0
hsa-let-7b-5p	NM_001291722	CYFIP2	4417	4451	1	-23.7	1	0.335195	0.397	-0.589455	-0.212901	-4.17062	18	21	15	3UTR		0	0
hsa-let-7b-5p	NM_001037333	CYFIP2	4342	4376	1	-23.7	1	0.335195	0.397	-0.589455	-0.212901	-4.17062	18	21	15	3UTR		0	0
hsa-let-7b-5p	NM_001291721	CYFIP2	4264	4298	1	-23.7	1	0.335195	0.397	-0.589455	-0.212901	-4.17062	18	21	15	3UTR		0	0
hsa-let-7b-5p	NM_033274	ADAM19	3650	3673	1	-23.2	1	0.00193226	0.471	1.16241	0.71365	-9.95472	17	23	7	3UTR		0	0
hsa-let-7b-5p	NM_003314	TTC1	1407	1434	1	-25.7	1	0.000146516	0.485	0.763516	0.793116	-5.03583	20	27	12	3UTR		0	0
hsa-let-7b-5p	NM_000811	GABRA6	2232	2258	1	-19.6	1	0.0431521	0.676	1.30254	0.434402	-5.8508	19	26	8	3UTR		1	1
hsa-let-7b-5p	NM_001163925	LRTM2	3067	3089	1	-23.1	1	7.75894e-06	0.338	0	0	-6.64494	17	22	10	3UTR		0	0
hsa-let-7b-5p	NM_001167623	CACNA1C	11570	11590	1	-22.1	1	0.0810724	0.691	1.39814	0.325616	-7.24999	17	20	11	3UTR		0	0
hsa-let-7b-5p	NM_001129830	CACNA1C	11640	11660	1	-22.1	1	0.0810724	0.691	0.361617	0.209563	-7.24999	17	20	11	3UTR		0	0
hsa-let-7b-5p	NM_018463	ITFG2	2132	2157	1	-19.4	1	0.0235878	0.574	0.346254	-0.194049	-3.79332	19	24	15	3UTR		0	0
hsa-let-7b-5p	NM_031474	NRIP2	1324	1352	1	-22.1	1	0.00231413	0.441	-0.341879	-0.291134	-3.79332	20	28	8	3UTR		0	0
hsa-let-7b-5p	NM_001304811	C12orf4	2583	2601	1	-19.4	1	0.7563	0.544	3.1015	3.19953	-7.96418	16	18	10	3UTR	MIRT504791	0	0
hsa-let-7b-5p	NM_020374	C12orf4	2591	2609	1	-19.4	1	0.7563	0.544	2.64286	3.11958	-7.96418	16	18	10	3UTR	MIRT504791	0	0
hsa-let-7b-5p	NM_001242	CD27	1246	1265	1	-22.8	1	0.0488718	0.441	-0.248963	0.0284749	-11.6925	13	17	8	3UTR		0	0
hsa-let-7b-5p	NM_001258310	NOP2	2519	2550	1	-22.9	1	0.00466104	0.456	2.2443	1.42196	-3.79332	19	31	8	3UTR		0	0
hsa-let-7b-5p	NM_001258310	NOP2	2042	2073	1	-21.7	1	2.67556e-05	0.5	1.61059	1.09002	-5.76291	19	31	12	3UTR		0	0
hsa-let-7b-5p	NM_000616	CD4	2447	2465	1	-20.6	1	0.000107978	0.471	-0.176702	-0.159637	-10.3571	15	18	11	3UTR		0	0
hsa-let-7b-5p	NM_002075	GNB3	1561	1579	1	-21.3	1	0.000188452	0.382	0.385225	-0.0844905	-5.77128	16	18	12	3UTR		0	0
hsa-let-7b-5p	NM_001297571	GNB3	1558	1576	1	-21.3	1	0.000188452	0.382	0.385225	-0.0844905	-5.77128	16	18	12	3UTR		0	0
hsa-let-7b-5p	NM_031491	RBP5	709	727	1	-19.3	1	0.106888	0.441	1.5143	2.09932	-8.88359	16	18	10	3UTR		0	0
hsa-let-7b-5p	NM_004054	C3AR1	2492	2515	1	-22.2	1	0.00343396	0.588	-0.552084	-0.241134	-7.3076	18	23	7	3UTR		0	0
hsa-let-7b-5p	NM_001004328	ZNF705A	2472	2490	1	-19.5	1	0.00559838	0.471	-0.353826	0.0257146	-6.09222	16	18	9	3UTR		0	0
hsa-let-7b-5p	NM_001297710	MFAP5	1301	1322	1	-20.4	1	0.017391	0.647	-0.481368	0.0685655	-10.6336	18	21	10	3UTR		0	0
hsa-let-7b-5p	NM_001297711	MFAP5	1292	1313	1	-20.4	1	0.017391	0.647	-0.222616	-0.0854091	-10.6336	18	21	10	3UTR		0	0
hsa-let-7b-5p	NM_003480	MFAP5	1367	1388	1	-20.4	1	0.017391	0.647	-0.27709	-0.132138	-10.6336	18	21	10	3UTR		0	0
hsa-let-7b-5p	NM_005127	CLEC2B	1827	1848	1	-20.8	1	0.105283	0.588	-0.515839	-0.269786	-8.00486	19	21	17	3UTR		0	0
hsa-let-7b-5p	NM_138337	CLEC12A	1465	1506	1	-19.8	1	0.00086535	0.721	0.12296	0.0959428	-5.08246	17	19	17	3UTR		0	0
hsa-let-7b-5p	NM_201623	CLEC12A	1366	1407	1	-19.8	1	0.00086535	0.721	0.12296	0.0959428	-5.08246	17	19	17	3UTR		0	0
hsa-let-7b-5p	NM_197949	CLEC7A	1813	1839	1	-21.8	1	0.00375562	0.397	1.94113	0.613951	-4.67302	20	26	7	3UTR		0	0
hsa-let-7b-5p	NM_022570	CLEC7A	1932	1958	1	-21.8	1	0.00375562	0.397	1.94113	0.521732	-4.67302	20	26	7	3UTR		0	0
hsa-let-7b-5p	NM_197948	CLEC7A	1951	1977	1	-21.8	1	0.00375562	0.397	0.912583	0.995052	-4.67302	20	26	7	3UTR		0	0
hsa-let-7b-5p	NM_197947	CLEC7A	2070	2096	1	-21.8	1	0.00375562	0.397	0.912583	0.995052	-4.67302	20	26	7	3UTR		0	0
hsa-let-7b-5p	NM_002543	OLR1	1590	1609	1	-22.2	1	0.116024	0.647	1.15898	0.569714	-6.51454	18	19	18	3UTR		1	1
hsa-let-7b-5p	NM_001079815	TMEM52B	1130	1150	1	-21.6	1	0.0498851	0.618	-0.336121	-0.120357	-12.0073	16	20	8	3UTR		0	0
hsa-let-7b-5p	NM_001310	CREBL2	3679	3702	1	-22.6	1	0.00522556	0.588	0.348772	0.162375	-6.07158	19	23	9	3UTR		0	0
hsa-let-7b-5p	NM_016355	DDX47	1615	1666	1	-22.1	1	0.00566366	0.559	0.0635739	-0.0583614	-4.84971	18	22	8	3UTR		0	0
hsa-let-7b-5p	NM_201224	DDX47	1468	1519	1	-22.1	1	0.00566366	0.559	0.0635739	-0.0583614	-4.84971	18	22	8	3UTR		0	0
hsa-let-7b-5p	NM_015987	HEBP1	776	805	1	-18.9	1	0.00200774	0.441	2.35514	2.5234	-4.52877	19	29	8	3UTR		0	0
hsa-let-7b-5p	NM_001423	EMP1	1038	1088	1	-23.7	1	0.000421629	0.515	0.856721	0.265174	-5.8367	18	22	15	3UTR		0	0
hsa-let-7b-5p	NM_001286514	ATF7IP	4855	4878	1	-25.7	1	0.000991155	0.441	0.211034	-0.0286247	-4.84971	20	23	14	3UTR		0	0
hsa-let-7b-5p	NM_004963	GUCY2C	3582	3602	1	-19.7	1	0.00154641	0.603	2.08757	0.491121	-6.89309	16	20	11	3UTR		0	0
hsa-let-7b-5p	NM_177925	H2AFJ	2691	2722	1	-23.7	1	0.0806447	0.5	-0.11796	-0.262226	-5.22671	19	23	7	3UTR		0	0
hsa-let-7b-5p	NM_001321420	ARHGDIB	1173	1217	1	-25.2	1	0.000638361	0.426	0.0855725	0.254845	-5.92733	17	21	9	3UTR		0	0
hsa-let-7b-5p	NM_030668	PTPRO	3304	3323	1	-20	1	0.207752	0.412	0.174546	0.114803	-8.89356	15	19	9	3UTR		0	1
hsa-let-7b-5p	NM_145792	MGST1	798	814	1	-18.9	1	0.156406	0.691	0.460349	0.116168	-12.9186	15	16	15	3UTR		0	0
hsa-let-7b-5p	NM_145791	MGST1	876	892	1	-18.9	1	0.156406	0.691	0.460349	0.116168	-12.9186	15	16	15	3UTR		0	0
hsa-let-7b-5p	NM_145764	MGST1	806	822	1	-18.9	1	0.156406	0.691	0.460349	0.116168	-12.9186	15	16	15	3UTR		0	0
hsa-let-7b-5p	NM_001243611	LMO3	3413	3438	1	-19.1	1	0.00127297	0.618	1.46151	1.43337	-6.73762	20	25	8	3UTR		0	0
hsa-let-7b-5p	NM_032856	WDR73	2387	2411	1	-22.5	1	0.00343256	0.412	1.26227	0.947119	-6.53765	20	24	8	3UTR		0	0
hsa-let-7b-5p	XM_017022734	ZNF592	4745	4771	1	-21.3	1	0.00185783	0.426	0	0	-5.69428	17	26	10	3UTR		0	0
hsa-let-7b-5p	NM_001310319	MFGE8	1215	1234	1	-22.9	1	7.82836e-05	0.426	4.58605	3.58455	-6.00433	16	19	8	3UTR		0	0
hsa-let-7b-5p	NM_001114614	MFGE8	1191	1210	1	-22.9	1	7.82836e-05	0.426	1.78163	2.60382	-6.00433	16	19	8	3UTR		0	0
hsa-let-7b-5p	NM_005928	MFGE8	1347	1366	1	-22.9	1	7.82836e-05	0.426	1.78163	2.60382	-6.00433	16	19	8	3UTR		0	0
hsa-let-7b-5p	NM_152924	ABHD2	7049	7068	1	-22.4	1	6.47567e-06	0.588	0.114814	0.0660852	-8.10683	16	19	7	3UTR		0	0
hsa-let-7b-5p	NM_001145311	PLIN1	2332	2365	1	-22.1	1	0.0692243	0.529	1.64327	1.87177	-5.9393	19	33	9	3UTR		0	0
hsa-let-7b-5p	NM_001145311	PLIN1	2754	2775	1	-22.1	1	0.176053	0.632	1.05178	1.24086	-9.54656	18	21	11	3UTR		0	0
hsa-let-7b-5p	NM_002666	PLIN1	2825	2846	1	-22.1	1	0.176053	0.632	0.237622	0.373949	-9.54656	18	21	11	3UTR		0	0
hsa-let-7b-5p	NM_005829	AP3S2	3685	3705	1	-20.4	1	0.00130222	0.618	0.42428	-0.0488551	-6.74759	16	20	12	3UTR		0	0
hsa-let-7b-5p	NM_182616	ARPIN	5191	5220	1	-28	1	0.00716964	0.397	0.00283269	-0.133178	-4.84971	18	21	14	3UTR		0	0
hsa-let-7b-5p	NM_001282380	ARPIN	5580	5609	1	-28	1	0.00716964	0.397	1.96874	2.08862	-4.84971	18	21	14	3UTR		0	0
hsa-let-7b-5p	NM_022769	CRTC3	3563	3584	1	-24	1	0.00336566	0.471	-0.106617	-0.19658	-8.09481	16	21	6	3UTR		0	0
hsa-let-7b-5p	NM_001042574	CRTC3	3560	3581	1	-24	1	0.00336566	0.471	-0.106617	-0.19658	-8.09481	16	21	6	3UTR		0	0
hsa-let-7b-5p	NM_006122	MAN2A2	5341	5361	1	-23.7	1	0.0262562	0.441	-0.0371023	0.228084	-6.03692	18	20	12	3UTR		0	1
hsa-let-7b-5p	NM_001267580	PRC1	2124	2147	1	-19.7	1	0.0103714	0.588	3.08027	2.60913	-11.1212	18	23	10	3UTR		0	0
hsa-let-7b-5p	NM_199413	PRC1	2324	2347	1	-19.7	1	0.0103714	0.588	3.78627	3.22007	-11.1212	18	23	10	3UTR		0	0
hsa-let-7b-5p	NM_003981	PRC1	2366	2389	1	-19.7	1	0.0103714	0.588	3.78627	3.22007	-11.1212	18	23	10	3UTR		0	0
hsa-let-7b-5p	XM_017022761	SV2B	5867	5894	1	-23.4	1	0.000475148	0.559	0	0	-6.81899	19	27	7	3UTR		0	0
hsa-let-7b-5p	NM_013272	SLCO3A1	2572	2603	1	-23.8	1	0.000361845	0.441	0.837007	0.848428	-4.67302	21	31	8	3UTR		0	0
hsa-let-7b-5p	NM_013272	SLCO3A1	4069	4107	1	-21.4	1	0.106295	0.529	0.0120025	-0.199738	-5.83853	20	24	13	3UTR		0	0
hsa-let-7b-5p	NM_001166289	RGMA	1587	1621	1	-23.3	1	9.78269e-07	0.294	0.134016	-0.13879	-7.24999	16	22	10	3UTR		1	0
hsa-let-7b-5p	NM_144598	LRRC28	3147	3167	1	-22.3	1	0.00124833	0.515	1.20098	0.797656	-7.0874	17	20	12	3UTR		0	0
hsa-let-7b-5p	NM_144598	LRRC28	2542	2560	1	-22	1	0.00111539	0.382	-0.155996	0.00924975	-7.68253	16	18	11	3UTR		0	0
hsa-let-7b-5p	NM_001284400	LRRC28	2987	3007	1	-22.3	1	0.00124833	0.515	1.20098	0.797656	-7.0874	17	20	12	3UTR		0	0
hsa-let-7b-5p	NM_001284400	LRRC28	2382	2400	1	-22	1	0.00111539	0.382	-0.155996	0.00924975	-7.68253	16	18	11	3UTR		0	0
hsa-let-7b-5p	NM_001284420	LYSMD4	1078	1099	1	-21.7	1	0.000209703	0.368	-0.222528	-0.383082	-7.91236	18	21	13	3UTR		0	0
hsa-let-7b-5p	NM_001284422	LYSMD4	1494	1515	1	-21.7	1	0.000209703	0.368	-0.34209	-0.0836094	-7.91236	18	21	13	3UTR		0	0
hsa-let-7b-5p	NM_152449	LYSMD4	1559	1580	1	-21.7	1	0.000209703	0.368	-0.273769	-0.109799	-7.91236	18	21	13	3UTR		0	0
hsa-let-7b-5p	NM_001284418	LYSMD4	1369	1390	1	-21.7	1	0.000209703	0.368	-0.359171	-0.416104	-7.91236	18	21	13	3UTR		0	0
hsa-let-7b-5p	XM_006724900	LOC102723502	3351	3403	1	-26.6	1	0.2002	0.529	0	0	-3.79332	21	30	8	3UTR		0	0
hsa-let-7b-5p	XM_006724900	LOC102723502	5365	5390	1	-23.1	1	0.0584236	0.618	0	0	-3.93757	20	25	7	3UTR		0	0
hsa-let-7b-5p	NM_024571	SNRNP25	1014	1035	1	-23.7	1	0.00695084	0.515	-0.65774	-0.331562	-8.81344	17	21	12	3UTR		0	0
hsa-let-7b-5p	NM_001324412	RPUSD1	1600	1622	1	-21.6	1	0.112103	0.353	3.06933	2.46733	-8.62473	18	22	8	3UTR		0	0
hsa-let-7b-5p	NM_001324413	RPUSD1	1790	1821	1	-25.8	1	0.10352	0.353	2.65259	1.70282	-6.09222	17	31	10	3UTR		0	0
hsa-let-7b-5p	NM_001324413	RPUSD1	1690	1712	1	-21.6	1	0.112103	0.353	3.47298	3.40206	-8.62473	18	22	8	3UTR		0	0
hsa-let-7b-5p	NM_001324410	RPUSD1	1799	1830	1	-25.8	1	0.10352	0.353	2.65259	1.70282	-6.09222	17	31	10	3UTR		0	0
hsa-let-7b-5p	NM_001324410	RPUSD1	1699	1721	1	-21.6	1	0.112103	0.353	3.47298	3.40206	-8.62473	18	22	8	3UTR		0	0
hsa-let-7b-5p	NM_001324411	RPUSD1	1786	1817	1	-25.8	1	0.10352	0.353	2.12893	1.73391	-6.09222	17	31	10	3UTR		0	0
hsa-let-7b-5p	NM_001324411	RPUSD1	1686	1708	1	-21.6	1	0.112103	0.353	3.32024	3.1026	-8.62473	18	22	8	3UTR		0	0
hsa-let-7b-5p	NM_058192	RPUSD1	1889	1920	1	-25.8	1	0.10352	0.353	2.12893	1.73391	-6.09222	17	31	10	3UTR		0	0
hsa-let-7b-5p	NM_058192	RPUSD1	1789	1811	1	-21.6	1	0.112103	0.353	3.32024	3.1026	-8.62473	18	22	8	3UTR		0	0
hsa-let-7b-5p	NM_001256541	TMEM204	1099	1120	1	-22.8	1	0.00286447	0.426	2.78647	2.99913	-7.80367	15	17	15	3UTR		0	0
hsa-let-7b-5p	XM_017023495	TBC1D24	4702	4723	1	-26	1	0.00400872	0.544	0	0	-7.24999	18	21	10	3UTR		0	0
hsa-let-7b-5p	XM_017023495	TBC1D24	2629	2651	1	-24.6	1	0.103418	0.397	0	0	-6.55112	17	22	11	3UTR		0	0
hsa-let-7b-5p	NM_001199107	TBC1D24	5415	5436	1	-26	1	0.00400872	0.544	0.0923247	-0.0896373	-7.24999	18	21	10	3UTR		0	0
hsa-let-7b-5p	NM_020705	TBC1D24	5397	5418	1	-26	1	0.00400872	0.544	0.0923247	-0.0896373	-7.24999	18	21	10	3UTR		0	0
hsa-let-7b-5p	XM_017023494	TBC1D24	5527	5548	1	-26	1	0.00400872	0.544	0	0	-7.24999	18	21	10	3UTR		0	0
hsa-let-7b-5p	XM_017023494	TBC1D24	3454	3476	1	-24.6	1	0.103418	0.397	0	0	-6.55112	17	22	11	3UTR		0	0
hsa-let-7b-5p	NM_018992	KCTD5	1723	1743	1	-21.5	1	0.00154792	0.574	0.443003	0.52196	-10.608	17	20	13	3UTR		0	0
hsa-let-7b-5p	NM_001308068	FLYWCH1	4524	4544	1	-24.3	1	0.0581191	0.412	-0.452345	-0.579889	-7.37298	16	20	11	3UTR		0	0
hsa-let-7b-5p	NM_032296	FLYWCH1	4521	4541	1	-24.3	1	0.0581191	0.412	-0.452345	-0.579889	-7.37298	16	20	11	3UTR		0	0
hsa-let-7b-5p	NM_001351590	CFLAR	10444	10462	1	-22.1	1	0.0268212	0.662	-0.0870226	0.0109844	-7.78982	16	18	9	3UTR		0	0
hsa-let-7b-5p	NM_001351590	CFLAR	9466	9489	1	-21.3	1	0.785582	0.632	0.0673347	-0.0147331	-4.02637	19	23	7	3UTR		0	0
hsa-let-7b-5p	NM_003879	CFLAR	9605	9623	1	-22.1	1	0.0268212	0.662	-0.0870226	0.0109844	-7.78982	16	18	9	3UTR		0	0
hsa-let-7b-5p	NM_003879	CFLAR	8627	8650	1	-21.3	1	0.785582	0.632	0.0673347	-0.0147331	-4.02637	19	23	7	3UTR		0	0
hsa-let-7b-5p	NM_001202516	CFLAR	9500	9518	1	-22.1	1	0.0268212	0.662	-0.0870226	0.0109844	-7.78982	16	18	9	3UTR		0	0
hsa-let-7b-5p	NM_001202516	CFLAR	8522	8545	1	-21.3	1	0.785582	0.632	0.0673347	-0.0147331	-4.02637	19	23	7	3UTR		0	0
hsa-let-7b-5p	NM_001202517	CFLAR	9187	9205	1	-22.1	1	0.0268212	0.662	-0.0870226	0.0109844	-7.78982	16	18	9	3UTR		0	0
hsa-let-7b-5p	NM_001202517	CFLAR	8209	8232	1	-21.3	1	0.785582	0.632	0.0673347	-0.0147331	-4.02637	19	23	7	3UTR		0	0
hsa-let-7b-5p	NM_001127183	CFLAR	9638	9656	1	-22.1	1	0.0268212	0.662	0.0257433	-0.031966	-7.78982	16	18	9	3UTR		0	0
hsa-let-7b-5p	NM_001127183	CFLAR	8660	8683	1	-21.3	1	0.785582	0.632	0.213547	0.330517	-4.02637	19	23	7	3UTR		0	0
hsa-let-7b-5p	NM_001202518	CFLAR	9712	9730	1	-22.1	1	0.0268212	0.662	-0.113578	0.12582	-7.78982	16	18	9	3UTR		0	0
hsa-let-7b-5p	NM_001202518	CFLAR	8734	8757	1	-21.3	1	0.785582	0.632	0.130855	0.072242	-4.02637	19	23	7	3UTR		0	0
hsa-let-7b-5p	NM_001044385	TMEM237	4873	4895	1	-19.3	1	0.0386426	0.544	1.23236	2.27961	-6.57952	19	22	10	3UTR		0	0
hsa-let-7b-5p	NM_152388	TMEM237	5038	5060	1	-19.3	1	0.0386426	0.544	1.74124	1.20336	-6.57952	19	22	10	3UTR		0	0
hsa-let-7b-5p	NM_001135745	ALS2	2558	2583	1	-23.4	1	0.136908	0.676	3.204	1.78865	-4.99396	21	25	13	3UTR		0	0
hsa-let-7b-5p	NM_001204	BMPR2	7731	7755	1	-23.6	1	0.00206709	0.588	-0.438985	0.179644	-8.7403	18	24	9	3UTR		0	0
hsa-let-7b-5p	NM_001288622	ICA1L	6514	6535	1	-21.6	1	0.0146451	0.529	1.89665	0.990631	-7.05204	15	21	12	3UTR		0	0
hsa-let-7b-5p	NM_001288622	ICA1L	7541	7565	1	-20.8	1	0.0168664	0.529	3.1672	3.55968	-4.957	18	24	11	3UTR		0	0
hsa-let-7b-5p	NM_138468	ICA1L	6641	6662	1	-21.6	1	0.0146451	0.529	0.600727	1.28897	-7.05204	15	21	12	3UTR		0	0
hsa-let-7b-5p	NM_001288623	ICA1L	6534	6559	1	-21.7	1	0.0262968	0.5	0.771396	1.26673	-6.67474	17	25	11	3UTR		0	0
hsa-let-7b-5p	NM_001288623	ICA1L	6459	6480	1	-21.6	1	0.0146451	0.529	3.6956	2.61849	-7.05204	15	21	12	3UTR		0	0
hsa-let-7b-5p	NM_024744	CARF	5340	5362	1	-21.3	1	0.32595	0.676	0.385026	0.447393	-3.93757	18	22	9	3UTR		0	0
hsa-let-7b-5p	NM_001282911	CARF	4266	4318	1	-21.7	1	0.32595	0.676	0.621223	0.714536	-3.93757	18	23	9	3UTR		0	0
hsa-let-7b-5p	NM_001104586	CARF	4413	4465	1	-21.7	1	0.32595	0.676	0.492919	0.436676	-3.93757	18	23	9	3UTR		0	0
hsa-let-7b-5p	NM_001282910	CARF	4185	4237	1	-21.7	1	0.32595	0.676	0.492919	0.436676	-3.93757	18	23	9	3UTR		0	0
hsa-let-7b-5p	XM_017004965	CARF	3812	3864	1	-21.7	1	0.32595	0.676	0	0	-3.93757	18	23	9	3UTR		0	0
hsa-let-7b-5p	XM_005246777	RAPH1	6745	6765	1	-23.6	1	0.00374887	0.485	0	0	-8.82818	17	20	10	3UTR		0	0
hsa-let-7b-5p	XM_011512194	CD28	5116	5137	1	-21.9	1	0.490068	0.603	0	0	-4.02637	19	21	16	3UTR		0	0
hsa-let-7b-5p	NM_001330223	MDH1B	2054	2078	1	-23.3	1	0.293299	0.515	3.58271	3.34153	-6.50069	19	24	11	3UTR		0	0
hsa-let-7b-5p	NM_001282940	MDH1B	2164	2188	1	-23.3	1	0.293299	0.515	3.15834	3.43761	-6.50069	19	24	11	3UTR		0	0
hsa-let-7b-5p	NM_001039845	MDH1B	2167	2191	1	-23.3	1	0.293299	0.515	3.15834	3.43761	-6.50069	19	24	11	3UTR		0	0
hsa-let-7b-5p	NM_001136194	FASTKD2	2764	2783	1	-21.1	1	0.246949	0.574	0.0261446	0.22016	-7.51962	17	19	13	3UTR		0	0
hsa-let-7b-5p	NM_001136193	FASTKD2	2749	2768	1	-21.1	1	0.246949	0.574	0.0473771	0.00464662	-7.51962	17	19	13	3UTR		0	0
hsa-let-7b-5p	NM_014929	FASTKD2	2656	2675	1	-21.1	1	0.246949	0.574	0.0261446	0.22016	-7.51962	17	19	13	3UTR		0	0
hsa-let-7b-5p	NM_001270943	KLF7	2685	2709	1	-21.2	1	0.00759711	0.397	-0.0164236	0.430288	-10.3302	16	24	7	3UTR		0	0
hsa-let-7b-5p	NM_001270942	KLF7	2716	2740	1	-21.2	1	0.00759711	0.397	1.68084	0.444038	-10.3302	16	24	7	3UTR		0	0
hsa-let-7b-5p	NM_003709	KLF7	3128	3152	1	-21.2	1	0.00759711	0.397	0.21407	0.796064	-10.3302	16	24	7	3UTR		0	0
hsa-let-7b-5p	NM_001270944	KLF7	2649	2673	1	-21.2	1	0.00759711	0.397	0.727439	0.609967	-10.3302	16	24	7	3UTR		0	0
hsa-let-7b-5p	NM_134442	CREB1	8985	9005	1	-24.1	1	0.165737	0.5	-0.0551199	-0.0836135	-7.09101	18	20	15	3UTR		0	0
hsa-let-7b-5p	NM_004379	CREB1	8943	8963	1	-24.1	1	0.165737	0.5	-0.0551199	-0.0836135	-7.09101	18	20	15	3UTR		0	0
hsa-let-7b-5p	NM_001330135	METTL21A	556	605	1	-22.8	1	0.875622	0.603	0.364266	0.276336	-4.67302	18	21	14	3UTR		0	0
hsa-let-7b-5p	NM_001330131	METTL21A	759	808	1	-22.8	1	0.875622	0.603	0.189885	0.146783	-4.67302	18	21	14	3UTR		0	0
hsa-let-7b-5p	NM_032504	UNC80	13375	13399	1	-28.1	1	0.071011	0.662	1.41469	1.89591	-7.08104	20	24	12	3UTR		0	0
hsa-let-7b-5p	NM_182587	UNC80	13303	13327	1	-28.1	1	0.071011	0.662	1.86425	1.57542	-7.08104	20	24	12	3UTR		0	0
hsa-let-7b-5p	NM_001307976	KANSL1L	3306	3325	1	-19.8	1	0.303383	0.662	3.56746	3.2072	-12.5345	16	19	15	3UTR		0	0
hsa-let-7b-5p	NM_152519	KANSL1L	3432	3451	1	-19.8	1	0.303383	0.662	3.56746	3.2072	-12.5345	16	19	15	3UTR		0	0
hsa-let-7b-5p	NM_001608	ACADL	2097	2120	1	-24.4	1	0.0844085	0.559	3.21522	4.13986	-5.08246	20	23	11	3UTR		0	0
hsa-let-7b-5p	NM_079420	MYL1	899	926	1	-21.9	1	0.0080414	0.676	4.12	1.74754	-6.51454	18	27	9	3UTR		0	0
hsa-let-7b-5p	NM_001079526	IKZF2	3459	3477	1	-22.6	1	0.000138915	0.485	0.879332	1.67789	-4.52877	16	18	13	3UTR		1	1
hsa-let-7b-5p	NM_016260	IKZF2	3390	3408	1	-22.6	1	0.000138915	0.485	0.760577	0.948965	-4.52877	16	18	13	3UTR		1	1
hsa-let-7b-5p	NM_016260	IKZF2	3916	3934	1	-18.4	1	0.165905	0.515	1.34359	0.369932	-8.87163	16	18	12	3UTR		1	1
hsa-let-7b-5p	XM_005246384	IKZF2	3500	3518	1	-22.6	1	0.000138915	0.485	0	0	-4.52877	16	18	13	3UTR		1	1
hsa-let-7b-5p	NM_021141	XRCC5	2899	2918	1	-22.5	1	0.00527652	0.588	0.0387987	-0.323089	-6.94906	17	19	10	3UTR		0	0
hsa-let-7b-5p	NM_000634	CXCR1	2308	2325	1	-22.5	1	1.94026e-05	0.426	0.167375	-0.557112	-6.23647	16	17	16	3UTR		0	0
hsa-let-7b-5p	NM_015488	PNKD	2074	2094	1	-24	1	0.000314401	0.338	0.0397818	-0.167519	-4.84971	18	20	12	3UTR		0	1
hsa-let-7b-5p	NM_022152	TMBIM1	2149	2179	1	-23.2	1	0.00608874	0.5	1.71762	1.53899	-5.26888	16	20	13	3UTR		0	0
hsa-let-7b-5p	NM_001321430	TMBIM1	2250	2280	1	-23.2	1	0.00608874	0.5	0.0710325	0.55014	-5.26888	16	20	13	3UTR		0	0
hsa-let-7b-5p	NM_022572	PNKD	1947	1967	1	-24	1	0.000314401	0.338	0.507751	0.109567	-4.84971	18	20	12	3UTR		0	1
hsa-let-7b-5p	NM_017521	FEV	1786	1805	1	-22	1	0.0197136	0.353	0	0	-7.99318	15	19	9	3UTR		0	0
hsa-let-7b-5p	NM_024782	NHEJ1	1338	1369	1	-23.2	1	0.0461824	0.441	1.05243	1.6981	-4.84971	19	31	8	3UTR		0	0
hsa-let-7b-5p	NM_024293	RETREG2	4064	4084	1	-25.3	1	0.00288706	0.456	0.0684816	-0.159422	-4.84971	18	20	14	3UTR		0	0
hsa-let-7b-5p	NM_001355221	TUBA4B	911	932	1	-27	1	4.09756e-05	0.412	6.75276	5.80165	-4.957	19	21	17	3UTR		0	0
hsa-let-7b-5p	NM_013942	PAX3	1053	1071	1	-19.6	1	0.0120218	0.524	0.728249	1.36852	-13.4976	15	18	9	3UTR	MIRT052081	1	1
hsa-let-7b-5p	NM_000438	PAX3	1462	1480	1	-19.6	1	0.0120218	0.524	0.728249	1.36852	-13.4976	15	18	9	3UTR	MIRT052081	1	1
hsa-let-7b-5p	XM_011510600	AP1S3	1086	1107	1	-19.8	1	0.00436873	0.721	0	0	-7.87558	17	21	10	3UTR		0	0
hsa-let-7b-5p	NM_001136530	SERPINE2	1382	1408	1	-18.2	1	0.000687129	0.603	2.6432	4.37849	-7.86061	19	26	8	3UTR		0	0
hsa-let-7b-5p	NM_024785	FAM124B	1511	1545	1	-22.5	1	0.0054333	0.456	0.254512	0.179306	-5.3155	19	27	8	3UTR		0	0
hsa-let-7b-5p	NM_198903	GABRG2	3399	3420	1	-17.9	1	0.00238193	0.618	0.100433	0.169851	-10.0938	17	21	11	3UTR		0	0
hsa-let-7b-5p	NM_000816	GABRG2	3255	3276	1	-17.9	1	0.00238193	0.618	0.100433	0.169851	-10.0938	17	21	11	3UTR		0	0
hsa-let-7b-5p	NM_004060	CCNG1	1797	1846	1	-29.8	1	0.123334	0.676	0.602576	0.473668	-4.67302	18	21	14	3UTR	MIRT052358	0	0
hsa-let-7b-5p	NM_199246	CCNG1	1697	1746	1	-29.8	1	0.123334	0.676	0.602576	0.473668	-4.67302	18	21	14	3UTR	MIRT052358	0	0
hsa-let-7b-5p	NM_182796	MAT2B	1833	1856	1	-19.9	1	0.00755084	0.603	1.002	1.20635	-6.10696	19	23	9	3UTR	MIRT032407	0	0
hsa-let-7b-5p	NM_013283	MAT2B	1694	1717	1	-19.9	1	0.00755084	0.603	0.243575	0.850842	-6.10696	19	23	9	3UTR	MIRT032407	0	0
hsa-let-7b-5p	NM_001080428	TENM2	8157	8180	1	-23	1	0.101827	0.559	1.58864	1.30773	-6.46921	19	23	9	3UTR		1	1
hsa-let-7b-5p	NM_001271946	SLIT3	5019	5040	1	-23.9	1	0.036595	0.353	4.12492	2.36905	-6.19385	17	21	6	3UTR		0	0
hsa-let-7b-5p	XM_017009779	SLIT3	4401	4422	1	-23.9	1	0.036595	0.353	0	0	-6.19385	17	21	6	3UTR		0	0
hsa-let-7b-5p	NM_001034838	KCNIP1	1380	1421	1	-24.3	1	0.0173181	0.456	1.08967	1.06293	-5.26888	17	21	8	3UTR		0	0
hsa-let-7b-5p	NM_001278340	KCNIP1	1662	1703	1	-24.3	1	0.0173181	0.456	1.50136	1.07343	-5.26888	17	21	8	3UTR		0	0
hsa-let-7b-5p	NM_001034837	KCNIP1	1533	1574	1	-24.3	1	0.0173181	0.456	1.50136	1.07343	-5.26888	17	21	8	3UTR		0	0
hsa-let-7b-5p	NM_001278339	KCNIP1	1575	1616	1	-24.3	1	0.0173181	0.456	1.50136	1.07343	-5.26888	17	21	8	3UTR		0	0
hsa-let-7b-5p	NM_014592	KCNIP1	1500	1541	1	-24.3	1	0.0173181	0.456	1.50136	1.07343	-5.26888	17	21	8	3UTR		0	0
hsa-let-7b-5p	NM_033645	FBXW11	3833	3859	1	-20.7	1	0.0716643	0.559	6.53344	6.30916	-7.00344	19	26	6	3UTR		0	0
hsa-let-7b-5p	NM_033644	FBXW11	3896	3922	1	-20.7	1	0.0716643	0.559	6.80292	6.24628	-7.00344	19	26	6	3UTR		0	0
hsa-let-7b-5p	NM_012300	FBXW11	3935	3961	1	-20.7	1	0.0716643	0.559	5.80921	6.2867	-7.00344	19	26	6	3UTR		0	0
hsa-let-7b-5p	NM_001142651	NEURL1B	6157	6174	1	-24.4	1	0.00865951	0.544	-0.412499	0.763573	-7.48864	16	17	16	3UTR		0	0
hsa-let-7b-5p	NM_001142651	NEURL1B	4572	4592	1	-23.6	1	0.00330024	0.397	0.0634899	-0.350769	-8.48973	16	20	9	3UTR		0	0
hsa-let-7b-5p	NM_001308178	NEURL1B	5437	5454	1	-24.4	1	0.00865951	0.544	-0.412499	0.763573	-7.48864	16	17	16	3UTR		0	0
hsa-let-7b-5p	NM_001308178	NEURL1B	3852	3872	1	-23.6	1	0.00330024	0.397	0.0634899	-0.350769	-8.48973	16	20	9	3UTR		0	0
hsa-let-7b-5p	NM_001308177	NEURL1B	5611	5628	1	-24.4	1	0.00865951	0.544	-0.412499	0.763573	-7.48864	16	17	16	3UTR		0	0
hsa-let-7b-5p	NM_001308177	NEURL1B	4026	4046	1	-23.6	1	0.00330024	0.397	0.0634899	-0.350769	-8.48973	16	20	9	3UTR		0	0
hsa-let-7b-5p	NM_003714	STC2	3119	3142	1	-23.9	1	0.101025	0.485	3.44712	2.44051	-7.63289	19	23	9	3UTR		0	0
hsa-let-7b-5p	NM_001142935	MXD3	1362	1382	1	-21.4	1	0.000232112	0.368	-0.448059	0.0284376	-8.39718	18	20	11	3UTR		0	0
hsa-let-7b-5p	NM_203352	PDLIM7	1555	1581	1	-22.7	1	0.0439783	0.397	0.367117	0.80042	-6.09222	19	26	8	3UTR		0	1
hsa-let-7b-5p	NM_005451	PDLIM7	1657	1683	1	-22.7	1	0.0439783	0.397	0.367117	0.80042	-6.09222	19	26	8	3UTR		0	1
hsa-let-7b-5p	XM_006714885	FAM193B	1846	1868	1	-23.8	1	0.00384226	0.324	0	0	-6.53765	19	22	13	3UTR		0	0
hsa-let-7b-5p	XM_017009358	FAM153A	2207	2227	1	-21	1	3.29455e-05	0.368	0	0	-9.92079	17	20	10	3UTR		0	0
hsa-let-7b-5p	XM_006714849	FAM153A	2426	2446	1	-21	1	3.29455e-05	0.368	0	0	-9.92079	17	20	10	3UTR		0	0
hsa-let-7b-5p	NM_173465	COL23A1	2425	2458	1	-25.1	1	0.00250388	0.426	1.33596	0.709139	-6.62812	18	21	10	3UTR		0	0
hsa-let-7b-5p	XM_011534593	RNF130	4239	4264	1	-24.6	1	0.0432342	0.397	0	0	-6.09222	18	25	8	3UTR		0	0
hsa-let-7b-5p	NM_182925	FLT4	4808	4827	1	-23.9	1	0.000112591	0.397	3.31586	3.11343	-7.93407	17	19	16	3UTR		0	0
hsa-let-7b-5p	NM_032765	TRIM52	2549	2575	1	-23.1	1	0.00171888	0.559	1.26506	0.493293	-3.93757	20	26	15	3UTR		0	0
hsa-let-7b-5p	XM_006715082	MYLK4	4208	4231	1	-21.4	1	0.00420803	0.353	0	0	-6.3934	19	23	8	3UTR		0	0
hsa-let-7b-5p	NM_030666	SERPINB1	2213	2261	1	-26.1	1	0.0111592	0.426	2.27373	1.89442	-4.84971	20	24	14	3UTR		0	0
hsa-let-7b-5p	NM_004155	SERPINB9	1584	1603	1	-21.3	1	0.000125338	0.544	-0.411684	0.0321331	-5.41313	16	19	9	3UTR		0	1
hsa-let-7b-5p	NM_000904	NQO2	1206	1231	1	-19.8	1	0.023777	0.5	0	0	-3.93757	21	25	10	3UTR		0	0
hsa-let-7b-5p	NM_003804	RIPK1	3926	3950	1	-25.6	1	0.000278679	0.412	0.126744	0.0245664	-5.83853	20	24	12	3UTR		0	0
hsa-let-7b-5p	NM_001354930	RIPK1	3871	3895	1	-25.6	1	0.000278679	0.412	-0.352329	-0.319019	-5.83853	20	24	12	3UTR		0	0
hsa-let-7b-5p	NM_001286455	SLC22A23	3194	3213	1	-25.8	1	0.00229877	0.382	0.97808	0.255447	-5.19005	17	19	13	3UTR		1	1
hsa-let-7b-5p	NM_021945	SLC22A23	3439	3458	1	-25.8	1	0.00229877	0.382	0.729195	0.377074	-5.19005	17	19	13	3UTR		1	1
hsa-let-7b-5p	NM_001292008	SSR1	8547	8577	1	-21.6	1	0.0101584	0.471	2.71776	2.01129	-4.67302	19	30	8	3UTR	MIRT005046	0	0
hsa-let-7b-5p	NM_152551	SNRNP48	3098	3121	1	-21.8	1	0.000531252	0.574	0.0810185	0.189069	-7.3066	17	23	6	3UTR		0	0
hsa-let-7b-5p	NM_030810	TXNDC5	2731	2760	1	-22.5	1	0.0202012	0.588	3.00688	0.941682	-5.22701	17	20	16	3UTR		0	0
hsa-let-7b-5p	NM_001145549	TXNDC5	2705	2724	1	-22.4	1	0.0202012	0.588	-0.696764	-0.281913	-5.22701	17	19	16	3UTR		0	0
hsa-let-7b-5p	NM_016577	RAB6B	2675	2694	1	-26.4	1	0.00708413	0.441	1.4238	1.70574	-7.30252	17	19	9	3UTR		0	0
hsa-let-7b-5p	NM_001278683	AMOTL2	3882	3903	1	-23.3	1	0.000589323	0.5	1.0246	0.962621	-10.6336	16	21	11	3UTR		0	0
hsa-let-7b-5p	NM_001278685	AMOTL2	3890	3911	1	-23.3	1	0.000589323	0.5	1.21193	0.90642	-10.6336	16	21	11	3UTR		0	0
hsa-let-7b-5p	NM_016201	AMOTL2	3899	3920	1	-23.3	1	0.000589323	0.5	1.21193	0.90642	-10.6336	16	21	11	3UTR		0	0
hsa-let-7b-5p	NM_001242375	ANAPC13	790	808	1	-19.9	1	0.11399	0.662	0.500188	0.199165	-5.70655	15	18	11	3UTR		0	0
hsa-let-7b-5p	NM_004441	EPHB1	4199	4220	1	-23.7	1	7.56175e-07	0.529	0.730346	0.433953	-8.28966	17	21	10	3UTR		0	1
hsa-let-7b-5p	NM_001291999	NCK1	3901	3932	1	-22.8	1	0.000729451	0.632	0.300748	0.0940875	-6.51454	17	19	17	3UTR		0	0
hsa-let-7b-5p	NM_006153	NCK1	3867	3898	1	-22.8	1	0.000729451	0.632	0.300748	0.0940875	-6.51454	17	19	17	3UTR		0	0
hsa-let-7b-5p	NM_001190796	NCK1	3614	3662	1	-22.8	1	0.000729451	0.632	0.00191987	0.00843498	-6.51454	17	19	17	3UTR		0	0
hsa-let-7b-5p	NM_015396	ARMC8	3136	3159	1	-20.4	1	0.00422735	0.588	-0.0239543	0.636625	-5.22671	20	23	9	3UTR		1	1
hsa-let-7b-5p	NM_001267042	ARMC8	2859	2882	1	-20.4	1	0.00422735	0.588	-0.0239543	0.636625	-5.22671	20	23	9	3UTR		1	1
hsa-let-7b-5p	NM_001267041	ARMC8	2967	2990	1	-20.4	1	0.00422735	0.588	2.13577	1.26361	-5.22671	20	23	9	3UTR		1	1
hsa-let-7b-5p	NM_001282342	ARMC8	2890	2913	1	-20.4	1	0.00422735	0.588	-0.0239543	0.636625	-5.22671	20	23	9	3UTR		1	1
hsa-let-7b-5p	NM_080862	SPSB4	2802	2820	1	-23.5	1	0.0158635	0.382	0.839263	0.797584	-7.86061	16	18	13	3UTR		0	0
hsa-let-7b-5p	NM_001039547	GK5	4419	4469	1	-22.4	1	0.00170806	0.426	0.184473	-0.0715069	-4.99396	20	26	8	3UTR		1	0
hsa-let-7b-5p	NM_019001	XRN1	7958	7980	1	-20.6	1	0.00996082	0.647	4.11939	2.47738	-6.72377	18	22	10	3UTR	MIRT032310	1	1
hsa-let-7b-5p	NM_001282857	XRN1	7922	7944	1	-20.6	1	0.00996082	0.647	4.11939	2.47738	-6.72377	18	22	10	3UTR	MIRT032310	1	1
hsa-let-7b-5p	NM_001282859	XRN1	1762	1784	1	-17.9	1	0.00069859	0.574	4.63614	5.90719	-5.77128	18	22	12	3UTR	MIRT032310	1	1
hsa-let-7b-5p	NM_001145319	PLS1	2703	2724	1	-19	1	0.0192693	0.662	0.664442	0.336052	-6.9696	17	21	9	3UTR		0	0
hsa-let-7b-5p	NM_002670	PLS1	2719	2740	1	-19	1	0.0192693	0.662	0.660232	0.363839	-6.9696	17	21	9	3UTR		0	0
hsa-let-7b-5p	NM_002670	PLS1	2084	2112	1	-18.7	1	0.0286287	0.647	2.03068	2.93635	-6.76235	20	28	7	3UTR		0	0
hsa-let-7b-5p	NM_001172312	PLS1	2864	2885	1	-19	1	0.0192693	0.662	0.660232	0.363839	-6.9696	17	21	9	3UTR		0	0
hsa-let-7b-5p	NM_001172312	PLS1	2229	2257	1	-18.7	1	0.0286287	0.647	2.03068	2.93635	-6.76235	20	28	7	3UTR		0	0
hsa-let-7b-5p	NM_173653	SLC9A9	3213	3234	1	-23.7	1	0.00090068	0.588	3.09374	3.32919	-6.10696	20	21	20	3UTR		1	1
hsa-let-7b-5p	NM_000935	PLOD2	3255	3277	1	-20.3	1	0.0216492	0.603	3.48144	4.26062	-13.577	17	22	11	3UTR		0	0
hsa-let-7b-5p	NM_182943	PLOD2	3318	3340	1	-20.3	1	0.0216492	0.603	3.48144	4.26062	-13.577	17	22	11	3UTR		0	0
hsa-let-7b-5p	NM_001321245	PLSCR5	1855	1888	1	-23.2	1	0.000350313	0.529	0.198934	0.111135	-5.48126	19	33	7	3UTR		0	0
hsa-let-7b-5p	NM_004617	TM4SF4	1223	1241	1	-17.6	1	0.0264892	0.735	0.82203	0.217866	-4.65016	15	18	9	3UTR		0	0
hsa-let-7b-5p	NM_001168278	WWTR1	2373	2396	1	-23.8	1	0.00895633	0.441	0.585414	1.07015	-4.84971	20	23	14	3UTR		0	0
hsa-let-7b-5p	NM_015472	WWTR1	2456	2479	1	-23.8	1	0.00895633	0.441	0.269068	0.395936	-4.84971	20	23	14	3UTR		0	0
hsa-let-7b-5p	NM_001168280	WWTR1	2320	2343	1	-23.8	1	0.00895633	0.441	0.501055	0.548177	-4.84971	20	23	14	3UTR		0	0
hsa-let-7b-5p	NM_014445	SERP1	1212	1238	1	-24.7	1	0.0526048	0.676	0.241465	0.424594	-5.49511	21	26	14	3UTR		0	0
hsa-let-7b-5p	NM_174878	CLRN1	2062	2117	1	-23	1	0.0143903	0.5	0	0	-4.02637	18	22	10	3UTR		0	0
hsa-let-7b-5p	NM_001195794	CLRN1	2101	2156	1	-23	1	0.0143903	0.5	1.0938	1.70645	-4.02637	18	22	10	3UTR		0	0
hsa-let-7b-5p	NM_001256819	CLRN1	2234	2289	1	-23	1	0.0143903	0.5	0	0	-4.02637	18	22	10	3UTR		0	0
hsa-let-7b-5p	NM_053002	MED12L	8892	8920	1	-21.3	1	0.0101173	0.574	0.0984582	0.144113	-6.98666	20	28	7	3UTR		0	0
hsa-let-7b-5p	NM_176894	P2RY13	1446	1467	1	-24.1	1	0.0323512	0.632	1.02176	0.0684319	-3.79332	19	21	10	3UTR		0	0
hsa-let-7b-5p	NM_176894	P2RY13	1702	1724	1	-21.8	1	0.000470355	0.603	0.159585	0.0578561	-7.3066	18	22	12	3UTR		0	0
hsa-let-7b-5p	NM_001251962	ARHGEF26	3721	3741	1	-24.9	1	0.00149153	0.471	-0.0745915	-0.0448497	-4.84971	18	20	14	3UTR		0	0
hsa-let-7b-5p	NM_015595	ARHGEF26	3648	3668	1	-24.9	1	0.00149153	0.471	3.47551	3.84821	-4.84971	18	20	14	3UTR		0	0
hsa-let-7b-5p	NM_001251963	ARHGEF26	3583	3603	1	-24.9	1	0.00149153	0.471	0.177459	-0.00552985	-4.84971	18	20	14	3UTR		0	0
hsa-let-7b-5p	NM_001349250	PLCH1	3425	3446	1	-21.3	1	0.02276	0.471	4.68505	3.28451	-7.32045	17	21	12	3UTR		0	0
hsa-let-7b-5p	NM_001130961	PLCH1	3428	3449	1	-21.3	1	0.02276	0.471	4.68505	3.28451	-7.32045	17	21	12	3UTR		0	0
hsa-let-7b-5p	NM_001308229	C3orf33	1622	1642	1	-21	1	0.00181876	0.441	1.7618	2.23356	-6.3934	17	20	8	3UTR		0	0
hsa-let-7b-5p	NM_006884	SHOX2	1191	1209	1	-21.3	1	0.000362442	0.294	1.63138	1.61678	-7.1818	16	18	8	3UTR		0	0
hsa-let-7b-5p	XM_024453560	RSRC1	2620	2642	1	-19.1	1	0.122424	0.691	0	0	-11.359	17	22	8	3UTR		0	0
hsa-let-7b-5p	NM_001042705	IQCJ	1328	1347	1	-19.7	1	0.00201348	0.618	-0.0270202	0.155619	-7.80367	16	19	9	3UTR		0	0
hsa-let-7b-5p	NM_001197100	IQCJ	1247	1266	1	-19.7	1	0.00201348	0.618	-0.0270202	0.155619	-7.80367	16	19	9	3UTR		0	0
hsa-let-7b-5p	NM_001042706	IQCJ	1363	1386	1	-19.2	1	0.00730523	0.765	0.129614	0.0675252	-9.9649	19	23	10	3UTR		0	0
hsa-let-7b-5p	NM_173084	TRIM59	2698	2719	1	-23.4	1	0.00193385	0.515	0.962545	0.957455	-7.24999	18	21	10	3UTR		0	0
hsa-let-7b-5p	NM_002268	KPNA4	6590	6639	1	-27.6	1	9.54172e-05	0.441	2.67704	3.16019	-4.99396	21	25	15	3UTR		1	0
hsa-let-7b-5p	NM_002268	KPNA4	6771	6797	1	-23	1	0.0017778	0.456	2.57548	2.74626	-6.21671	20	26	7	3UTR		1	0
hsa-let-7b-5p	NM_139245	PPM1L	5689	5711	1	-21.4	1	0.0031166	0.353	-0.334082	-0.0667179	-6.28309	18	22	8	3UTR		0	0
hsa-let-7b-5p	NM_001317912	PPM1L	5365	5387	1	-21.4	1	0.0031166	0.353	-0.315053	-0.478707	-6.28309	18	22	8	3UTR		0	0
hsa-let-7b-5p	NM_001317911	PPM1L	5265	5287	1	-21.4	1	0.0031166	0.353	-0.315053	-0.478707	-6.28309	18	22	8	3UTR		0	0
hsa-let-7b-5p	NM_001349134	B3GALNT1	3095	3134	1	-22.1	1	0.0124205	0.662	-0.86903	0.0430967	-4.67302	19	24	14	3UTR		0	0
hsa-let-7b-5p	NM_033168	B3GALNT1	3003	3042	1	-22.1	1	0.0124205	0.662	-0.86903	0.0364218	-4.67302	19	24	14	3UTR		0	0
hsa-let-7b-5p	NM_003781	B3GALNT1	3098	3137	1	-22.1	1	0.0124205	0.662	-0.86903	0.0364218	-4.67302	19	24	14	3UTR		0	0
hsa-let-7b-5p	NM_033167	B3GALNT1	3217	3256	1	-22.1	1	0.0124205	0.662	-0.86903	0.0364218	-4.67302	19	24	14	3UTR		0	0
hsa-let-7b-5p	NM_001349135	B3GALNT1	3191	3230	1	-22.1	1	0.0124205	0.662	-0.86903	0.0364218	-4.67302	19	24	14	3UTR		0	0
hsa-let-7b-5p	NM_001349140	B3GALNT1	3310	3349	1	-22.1	1	0.0124205	0.662	-0.86903	0.0364218	-4.67302	19	24	14	3UTR		0	0
hsa-let-7b-5p	NM_001349137	B3GALNT1	3328	3367	1	-22.1	1	0.0124205	0.662	-0.636186	-0.604963	-4.67302	19	24	14	3UTR		0	0
hsa-let-7b-5p	NM_001349132	B3GALNT1	3302	3341	1	-22.1	1	0.0124205	0.662	-0.636186	-0.604963	-4.67302	19	24	14	3UTR		0	0
hsa-let-7b-5p	NM_001038628	B3GALNT1	3421	3460	1	-22.1	1	0.0124205	0.662	-0.636186	-0.604963	-4.67302	19	24	14	3UTR		0	0
hsa-let-7b-5p	NM_001349130	B3GALNT1	3354	3393	1	-22.1	1	0.0124205	0.662	-0.636186	-0.604963	-4.67302	19	24	14	3UTR		0	0
hsa-let-7b-5p	NM_001349139	B3GALNT1	3357	3396	1	-22.1	1	0.0124205	0.662	-0.636186	-0.604963	-4.67302	19	24	14	3UTR		0	0
hsa-let-7b-5p	NM_001349143	B3GALNT1	3450	3489	1	-22.1	1	0.0124205	0.662	-0.636186	-0.604963	-4.67302	19	24	14	3UTR		0	0
hsa-let-7b-5p	NM_001349148	B3GALNT1	3330	3369	1	-22.1	1	0.0124205	0.662	-0.599973	-0.764791	-4.67302	19	24	14	3UTR		0	0
hsa-let-7b-5p	NM_001349151	B3GALNT1	3449	3488	1	-22.1	1	0.0124205	0.662	-0.599973	-0.764791	-4.67302	19	24	14	3UTR		0	0
hsa-let-7b-5p	NM_001349152	B3GALNT1	3560	3599	1	-22.1	1	0.0124205	0.662	-0.599973	-0.764791	-4.67302	19	24	14	3UTR		0	0
hsa-let-7b-5p	NM_001349146	B3GALNT1	3545	3584	1	-22.1	1	0.0124205	0.662	-0.599973	-0.764791	-4.67302	19	24	14	3UTR		0	0
hsa-let-7b-5p	NM_001349155	B3GALNT1	3572	3611	1	-22.1	1	0.0124205	0.662	-0.599973	-0.764791	-4.67302	19	24	14	3UTR		0	0
hsa-let-7b-5p	NM_001349150	B3GALNT1	3667	3706	1	-22.1	1	0.0124205	0.662	-0.599973	-0.764791	-4.67302	19	24	14	3UTR		0	0
hsa-let-7b-5p	NM_001349156	B3GALNT1	3641	3680	1	-22.1	1	0.0124205	0.662	-0.599973	-0.764791	-4.67302	19	24	14	3UTR		0	0
hsa-let-7b-5p	NM_001349147	B3GALNT1	3760	3799	1	-22.1	1	0.0124205	0.662	-0.599973	-0.764791	-4.67302	19	24	14	3UTR		0	0
hsa-let-7b-5p	NM_001349159	B3GALNT1	3696	3735	1	-22.1	1	0.0124205	0.662	-0.599973	-0.764791	-4.67302	19	24	14	3UTR		0	0
hsa-let-7b-5p	NM_001349145	B3GALNT1	3789	3828	1	-22.1	1	0.0124205	0.662	-0.599973	-0.764791	-4.67302	19	24	14	3UTR		0	0
hsa-let-7b-5p	XM_005247859	B3GALNT1	3165	3204	1	-22.1	1	0.0124205	0.662	0	0	-4.67302	19	24	14	3UTR		0	0
hsa-let-7b-5p	NM_033169	B3GALNT1	3071	3110	1	-22.1	1	0.0124205	0.662	0.378644	-0.107921	-4.67302	19	24	14	3UTR		0	0
hsa-let-7b-5p	NM_001349160	B3GALNT1	3182	3221	1	-22.1	1	0.0124205	0.662	-0.255168	-0.0808008	-4.67302	19	24	14	3UTR		0	0
hsa-let-7b-5p	NM_000055	BCHE	2042	2057	1	-17.1	1	0.0460626	0.721	1.10597	2.91104	-14.9547	14	15	14	3UTR		0	0
hsa-let-7b-5p	NM_003262	SEC62	2794	2839	1	-22.6	1	0.0888817	0.632	0.16529	0.459144	-4.67302	19	23	11	3UTR		0	0
hsa-let-7b-5p	NM_024947	PHC3	6867	6888	1	-23.8	1	5.1509e-05	0.5	0.199706	0.40675	-10.6336	18	21	14	3UTR		0	0
hsa-let-7b-5p	NM_024947	PHC3	10386	10409	1	-21.2	1	0.107368	0.397	2.65519	3.31879	-6.3934	19	23	8	3UTR		0	0
hsa-let-7b-5p	NM_024947	PHC3	5393	5416	1	-19.2	1	0.0180258	0.529	0.152835	0.0137092	-5.61866	17	23	10	3UTR		0	0
hsa-let-7b-5p	NM_001308116	PHC3	6882	6903	1	-23.8	1	5.1509e-05	0.5	0.191502	0.117873	-10.6336	18	21	14	3UTR		0	0
hsa-let-7b-5p	NM_001318786	COX4I1	761	781	1	-21.4	1	0.0148278	0.485	0	0	-9.56953	16	20	11	3UTR		0	0
hsa-let-7b-5p	NM_001318794	COX4I1	1022	1042	1	-21.4	1	0.0148278	0.485	0	0	-9.56953	16	20	11	3UTR		0	0
hsa-let-7b-5p	NM_001861	COX4I1	740	760	1	-21.4	1	0.0148278	0.485	-0.469984	0.24252	-9.56953	16	20	11	3UTR		0	0
hsa-let-7b-5p	NM_001318797	COX4I1	605	625	1	-21.4	1	0.0148278	0.485	-0.422767	0.55132	-9.56953	16	20	11	3UTR		0	0
hsa-let-7b-5p	XM_011523284	MTHFSD	971	1007	1	-20.6	1	0.00438433	0.471	0	0	-3.79332	20	28	12	3UTR		0	0
hsa-let-7b-5p	NM_022818	MAP1LC3B	1490	1512	1	-22.3	1	0.0312207	0.559	-0.163199	0.0768743	-6.99569	15	20	7	3UTR		0	0
hsa-let-7b-5p	XM_011522905	CYBA	1899	1924	1	-23.5	1	0.000851107	0.294	0	0	-4.52877	16	20	10	3UTR		0	0
hsa-let-7b-5p	NM_002768	CHMP1A	1881	1907	1	-23.8	1	0.00257965	0.529	5.15961	5.07156	-3.79332	17	19	17	3UTR		0	0
hsa-let-7b-5p	XM_017023889	ZNF276	2658	2681	1	-21.4	1	0.00789958	0.397	0	0	-6.3934	19	23	8	3UTR		0	0
hsa-let-7b-5p	XM_024452498	LOC102724250	4430	4455	1	-22	1	0.0639692	0.632	0	0	-4.99396	19	25	8	3UTR		0	0
hsa-let-7b-5p	NM_001352681	TMEM18	3849	3870	1	-21.8	1	6.16247e-07	0.426	-0.333408	-0.225739	-7.35355	18	21	12	3UTR		0	0
hsa-let-7b-5p	NM_018269	ADI1	1609	1649	1	-22.3	1	0.0266653	0.588	2.17924	2.12344	-4.67302	20	40	8	3UTR		0	0
hsa-let-7b-5p	NM_198256	E2F6	2142	2169	1	-21.9	1	0.0424841	0.544	0.731108	0.0978395	-5.22671	19	27	11	3UTR	MIRT005044	1	1
hsa-let-7b-5p	NM_001278277	E2F6	2338	2373	1	-21.9	1	0.0424841	0.544	3.90612	3.32487	-5.22671	19	28	11	3UTR	MIRT005044	1	1
hsa-let-7b-5p	NM_001130009	GEN1	4107	4138	1	-25.9	1	0.000537922	0.412	0.108236	-0.104491	-4.84971	20	24	14	3UTR		0	0
hsa-let-7b-5p	NM_001282722	LDAH	1907	1940	1	-20	1	0.0903029	0.515	0.452228	0.224414	-6.6181	18	23	9	3UTR		0	0
hsa-let-7b-5p	NM_001282723	LDAH	1972	2005	1	-20	1	0.0903029	0.515	0.161929	0.162282	-6.6181	18	23	9	3UTR		0	0
hsa-let-7b-5p	NM_017552	ATAD2B	6362	6379	1	-20.8	1	0.00581014	0.588	3.82649	5.88731	-11.1389	16	17	16	3UTR		1	0
hsa-let-7b-5p	XM_005264625	NCOA1	6368	6387	1	-21.6	1	0.00546515	0.471	0	0	-5.70655	17	19	11	3UTR		1	0
hsa-let-7b-5p	NM_147223	NCOA1	6149	6168	1	-21.6	1	0.00546515	0.471	1.09121	0.72416	-5.70655	17	19	11	3UTR		1	0
hsa-let-7b-5p	NM_147233	NCOA1	6089	6108	1	-21.6	1	0.00546515	0.471	2.13798	1.06106	-5.70655	17	19	11	3UTR		1	0
hsa-let-7b-5p	NM_018263	ASXL2	11412	11433	1	-20.9	1	0.0364372	0.588	3.14667	2.91631	-4.99396	19	21	11	3UTR		0	0
hsa-let-7b-5p	NM_017877	SLC35F6	3073	3098	1	-24	1	0.000322346	0.441	-0.419116	-0.245939	-4.957	18	25	9	3UTR	MIRT005243	0	0
hsa-let-7b-5p	NM_001330485	PREB	1575	1597	1	-23.9	1	0.00728083	0.426	2.31713	3.50683	-9.38394	17	22	8	3UTR		0	0
hsa-let-7b-5p	NM_013388	PREB	1749	1771	1	-23.9	1	0.00728083	0.426	2.31713	3.50683	-9.38394	17	22	8	3UTR		0	0
hsa-let-7b-5p	NM_015636	EIF2B4	1737	1757	1	-24	1	0.00382227	0.571	0.215582	-0.788529	-9.52819	17	20	10	3UTR		0	0
hsa-let-7b-5p	NM_001034116	EIF2B4	1740	1760	1	-24	1	0.00382227	0.571	0.215582	-0.788529	-9.52819	17	20	10	3UTR		0	0
hsa-let-7b-5p	NM_172195	EIF2B4	1696	1716	1	-24	1	0.00382227	0.571	0.347653	0.0401852	-9.52819	17	20	10	3UTR		0	0
hsa-let-7b-5p	NM_001318965	EIF2B4	1699	1719	1	-24	1	0.00382227	0.571	0.347653	0.0401852	-9.52819	17	20	10	3UTR		0	0
hsa-let-7b-5p	NM_032266	C2orf16	6053	6092	1	-24.5	1	0.00545134	0.382	0.211425	-0.17417	-5.26888	17	20	13	3UTR		0	0
hsa-let-7b-5p	NM_007266	GPN1	1449	1467	1	-18.2	1	0.0277322	0.662	0.126077	0.204012	-6.44976	16	18	10	3UTR		0	0
hsa-let-7b-5p	NM_005253	FOSL2	1979	2002	1	-24.3	1	0.00139923	0.529	0.175637	0.356999	-7.63037	19	23	7	3UTR		0	0
hsa-let-7b-5p	XM_006711977	FOSL2	3036	3059	1	-24.3	1	0.00139923	0.529	0	0	-7.63037	19	23	7	3UTR		0	0
hsa-let-7b-5p	NM_206876	PPP1CB	4663	4677	1	-17.8	1	0.0315658	0.647	0.0132938	0.278323	-5.26888	13	14	13	3UTR		0	0
hsa-let-7b-5p	NM_002709	PPP1CB	4868	4882	1	-17.8	1	0.0315658	0.647	0.321639	0.465362	-5.26888	13	14	13	3UTR		0	0
hsa-let-7b-5p	NM_001145122	CAPN14	2518	2536	1	-25.2	1	0.0250426	0.5	1.51822	2.25848	-7.86061	17	18	17	3UTR		0	0
hsa-let-7b-5p	XM_017004778	SPAST	3576	3599	1	-22.3	1	0.117902	0.412	0	0	-6.3934	19	23	8	3UTR		0	0
hsa-let-7b-5p	NM_001193513	SLC30A6	3769	3812	1	-22.2	1	0.0179174	0.544	0.238972	0.160196	-5.83853	20	43	7	3UTR		1	0
hsa-let-7b-5p	NM_017964	SLC30A6	3649	3692	1	-22.2	1	0.0179174	0.544	0.238972	0.160196	-5.83853	20	43	7	3UTR		1	0
hsa-let-7b-5p	NM_001146078	CLDN14	1197	1215	1	-24.1	1	3.87279e-06	0.324	1.60879	1.11482	-5.69428	17	18	17	3UTR		0	0
hsa-let-7b-5p	NM_001242784	HLCS	5890	5912	1	-23.6	1	0.000904443	0.529	1.96752	1.96594	-7.7949	18	22	9	3UTR		0	0
hsa-let-7b-5p	NM_174978	C14orf39	2162	2180	1	-15.3	1	0.0446056	0.691	2.01568	1.90669	-6.66278	15	18	12	3UTR		0	0
hsa-let-7b-5p	NM_030791	SGPP1	2002	2025	1	-21	1	0.0778192	0.647	0	0	-4.957	19	23	11	3UTR		0	0
hsa-let-7b-5p	NM_015180	SYNE2	20908	20932	1	-21.3	1	0.00494372	0.382	0.0404945	-0.0819788	-7.37138	17	24	7	3UTR	MIRT052060	0	0
hsa-let-7b-5p	XM_005267459	SYNE2	20905	20929	1	-21.3	1	0.00494372	0.382	0	0	-7.37138	17	24	7	3UTR	MIRT052060	0	0
hsa-let-7b-5p	NM_001214902	ESR2	1589	1616	1	-21.6	1	0.0807715	0.632	1.61293	2.45152	-5.18008	20	27	9	3UTR		0	1
hsa-let-7b-5p	NM_004857	AKAP5	3233	3255	1	-21.4	1	0.0226386	0.397	-0.0224253	-0.0224251	-6.28309	18	22	8	3UTR		1	0
hsa-let-7b-5p	NM_004857	AKAP5	3603	3624	1	-20.5	1	0.00029501	0.529	0.832663	0.127419	-8.38244	17	21	10	3UTR		1	0
hsa-let-7b-5p	NM_001202559	CHURC1-FNTB	1635	1657	1	-23.4	1	0.000461455	0.544	0.914939	0.638242	-8.85129	18	22	9	3UTR		0	0
hsa-let-7b-5p	NM_001330182	RAB15	1215	1233	1	-24.2	1	0.0011194	0.397	0.472472	0.0585868	-11.1389	16	18	9	3UTR		1	1
hsa-let-7b-5p	NM_001308154	RAB15	2396	2418	1	-21.2	1	0.00246727	0.588	0.668267	0.54343	-7.84025	17	22	7	3UTR		1	1
hsa-let-7b-5p	XM_024449577	RAB15	912	930	1	-24.2	1	0.0011194	0.397	0	0	-11.1389	16	18	9	3UTR		1	1
hsa-let-7b-5p	XM_024449577	RAB15	2359	2381	1	-21.2	1	0.00246727	0.588	0	0	-7.84025	17	22	7	3UTR		1	1
hsa-let-7b-5p	NM_022474	MPP5	3727	3748	1	-19.7	1	0.00170127	0.647	0.28947	1.2282	-12.2638	15	21	7	3UTR		0	0
hsa-let-7b-5p	NM_001256550	MPP5	3495	3516	1	-19.7	1	0.00170127	0.647	0.28947	1.2282	-12.2638	15	21	7	3UTR		0	0
hsa-let-7b-5p	NM_133510	RAD51B	1387	1439	1	-20.5	1	0.0665035	0.647	3.03959	1.5835	-6.95682	16	23	8	3UTR		0	0
hsa-let-7b-5p	NM_133510	RAD51B	1182	1202	1	-19	1	0.00740182	0.559	1.10963	2.41516	-5.8367	16	20	8	3UTR		0	0
hsa-let-7b-5p	NM_001193361	EXD2	4831	4852	1	-21	1	0.259878	0.588	0.0209188	-0.0529554	-4.17062	18	21	9	3UTR		0	0
hsa-let-7b-5p	NM_018199	EXD2	4451	4472	1	-21	1	0.259878	0.588	0.0209188	-0.0529554	-4.17062	18	21	9	3UTR		0	0
hsa-let-7b-5p	NM_001193363	EXD2	4990	5011	1	-21	1	0.259878	0.588	0.0209188	-0.0529554	-4.17062	18	21	9	3UTR		0	0
hsa-let-7b-5p	NM_001168368	GALNT16	2688	2731	1	-21.2	1	0.00117428	0.353	-0.0465932	0.00571661	-5.03583	18	43	8	3UTR		0	0
hsa-let-7b-5p	NM_018375	SLC39A9	3843	3868	1	-22.4	1	0.00737685	0.529	0.71768	0.847675	-7.28438	18	25	11	3UTR		0	0
hsa-let-7b-5p	NM_001252148	SLC39A9	3774	3799	1	-22.4	1	0.00737685	0.529	0.71768	0.847675	-7.28438	18	25	11	3UTR		0	0
hsa-let-7b-5p	NM_001330185	SLC39A9	3645	3670	1	-22.4	1	0.00737685	0.529	0.71768	0.847675	-7.28438	18	25	11	3UTR		0	0
hsa-let-7b-5p	NM_001330185	SLC39A9	2616	2636	1	-19.8	1	0.0182319	0.544	0.360849	0.632791	-4.957	18	20	14	3UTR		0	0
hsa-let-7b-5p	NM_182936	SLC8A3	1518	1540	1	-22.7	1	0.158885	0.544	0.46486	0.911051	-5.22671	19	22	12	3UTR		0	0
hsa-let-7b-5p	NM_001130417	SLC8A3	1622	1644	1	-22.7	1	0.158885	0.544	0.324752	0.77687	-5.22671	19	22	12	3UTR		0	0
hsa-let-7b-5p	NM_001202549	SYNJ2BP-COX16	1437	1459	1	-21.4	1	0.000638276	0.426	2.1402	2.4708	-6.28309	18	22	8	3UTR		0	0
hsa-let-7b-5p	NM_001202548	SYNJ2BP-COX16	1509	1531	1	-21.4	1	0.000638276	0.426	2.1402	2.63506	-6.28309	18	22	8	3UTR		0	0
hsa-let-7b-5p	NM_016468	COX16	1298	1320	1	-21.4	1	0.000638276	0.426	3.73152	1.96819	-6.28309	18	22	8	3UTR		0	0
hsa-let-7b-5p	NM_016468	COX16	677	701	1	-18.5	1	0.0764681	0.676	0.455788	0.120189	-6.77039	20	24	11	3UTR		0	0
hsa-let-7b-5p	NM_018373	SYNJ2BP	6062	6095	1	-20.8	1	0.0139002	0.412	1.37935	0.951552	-4.99396	20	33	8	3UTR	MIRT466727	1	0
hsa-let-7b-5p	NM_005466	MED6	1302	1319	1	-19.3	1	0.0193338	0.574	-0.0399966	-0.034153	-5.48126	15	17	11	3UTR		1	1
hsa-let-7b-5p	NM_001204423	RGS6	4983	5012	1	-22.9	1	0.000638111	0.544	1.13431	0.626098	-5.72816	19	29	11	3UTR		0	1
hsa-let-7b-5p	NM_001204424	RGS6	5510	5539	1	-22.9	1	0.000638111	0.544	0.187269	0.133218	-5.72816	19	29	11	3UTR		0	1
hsa-let-7b-5p	NM_001204416	RGS6	5272	5301	1	-22.9	1	0.000638111	0.544	0.854802	1.84837	-5.72816	19	29	11	3UTR		0	1
hsa-let-7b-5p	NM_004296	RGS6	5218	5247	1	-22.9	1	0.000638111	0.544	0.854802	1.84837	-5.72816	19	29	11	3UTR		0	1
hsa-let-7b-5p	NM_001204419	RGS6	5161	5190	1	-22.9	1	0.000638111	0.544	0.854802	1.84837	-5.72816	19	29	11	3UTR		0	1
hsa-let-7b-5p	NM_001037162	ACOT6	961	980	1	-18.4	1	0.00168583	0.698	0.0776728	0.770421	-11.8625	15	19	11	3UTR		0	0
hsa-let-7b-5p	XM_011536808	COQ6	1540	1562	1	-20.1	1	0.0123171	0.662	0	0	-10.1092	19	22	10	3UTR		0	0
hsa-let-7b-5p	NM_001024674	LIN52	827	846	1	-24	1	0.00485075	0.529	0.332959	0.505135	-8.81432	18	19	18	3UTR		0	0
hsa-let-7b-5p	NM_006432	NPC2	588	641	1	-24.5	1	0.00113218	0.485	2.28003	2.83597	-4.17062	19	23	11	3UTR		0	0
hsa-let-7b-5p	NM_017791	FLVCR2	3045	3066	1	-21.6	1	0.115516	0.515	-0.572426	-0.176118	-8.37048	17	21	10	3UTR		0	0
hsa-let-7b-5p	NM_001195283	FLVCR2	2163	2184	1	-21.6	1	0.115516	0.515	-0.252598	-0.223049	-8.37048	17	21	10	3UTR		0	0
hsa-let-7b-5p	NM_007176	ERG28	1253	1273	1	-20.1	1	0.0443741	0.456	0.792702	0.310973	-6.46361	17	20	13	3UTR		0	0
hsa-let-7b-5p	NM_017926	GPATCH2L	4912	4938	1	-23.6	1	0.024344	0.5	-0.0699841	0.122549	-4.99396	19	26	8	3UTR		0	0
hsa-let-7b-5p	NM_017926	GPATCH2L	1672	1693	1	-21.4	1	0.351747	0.529	0.982509	0.386716	-7.67224	17	21	7	3UTR		0	0
hsa-let-7b-5p	XM_006720191	GPATCH2L	4870	4896	1	-23.6	1	0.024344	0.5	0	0	-4.99396	19	26	8	3UTR		0	0
hsa-let-7b-5p	NM_017972	GPATCH2L	4790	4816	1	-23.6	1	0.024344	0.5	0.00375199	0.001294	-4.99396	19	26	8	3UTR		0	0
hsa-let-7b-5p	NM_033426	CIPC	2138	2158	1	-19.7	1	0.0430888	0.559	0.606603	0.114303	-5.18008	17	20	8	3UTR		0	0
hsa-let-7b-5p	NM_022067	VIPAS39	2418	2451	1	-22.6	1	0.00212263	0.485	1.37015	2.26917	-9.69585	18	33	8	3UTR		0	0
hsa-let-7b-5p	NM_006020	ALKBH1	1441	1464	1	-23.8	1	0.0019322	0.544	0.0493031	0.630465	-4.84971	18	23	6	3UTR		1	0
hsa-let-7b-5p	NM_001330195	NRXN3	9451	9474	1	-26.1	1	0.0159809	0.456	0.102246	0.0682611	-4.84971	20	23	14	3UTR		0	0
hsa-let-7b-5p	NM_001105250	NRXN3	6063	6086	1	-26.1	1	0.0159809	0.456	0.156734	-0.0255491	-4.84971	20	23	14	3UTR		0	0
hsa-let-7b-5p	NM_138970	NRXN3	5982	6005	1	-26.1	1	0.0159809	0.456	0.156734	-0.0255491	-4.84971	20	23	14	3UTR		0	0
hsa-let-7b-5p	NM_001272020	NRXN3	6597	6620	1	-26.1	1	0.0159809	0.456	0.156734	-0.0255491	-4.84971	20	23	14	3UTR		0	0
hsa-let-7b-5p	NM_013989	DIO2	5989	6011	1	-20.4	1	0.00030004	0.574	1.1627	3.30066	-8.66331	19	22	9	3UTR		0	0
hsa-let-7b-5p	NM_201595	GTF2A1	1957	1995	1	-20.6	1	0.0343433	0.618	1.13599	1.47699	-7.08104	19	38	8	3UTR		0	0
hsa-let-7b-5p	NM_015859	GTF2A1	3201	3221	1	-22.9	1	0.350384	0.662	1.76359	0.795092	-5.57006	17	20	8	3UTR		0	0
hsa-let-7b-5p	NM_001256430	STON2	4194	4213	1	-21.3	1	0.000121228	0.632	-0.398274	-0.131888	-6.32496	17	19	9	3UTR		0	0
hsa-let-7b-5p	XM_024449736	STON2	4233	4252	1	-21.3	1	0.000121228	0.632	0	0	-6.32496	17	19	9	3UTR		0	0
hsa-let-7b-5p	NM_005065	SEL1L	7836	7857	1	-20.7	1	0.0689375	0.691	0.824283	0.997085	-10.7522	18	21	13	3UTR		0	0
hsa-let-7b-5p	NM_001346144	FLRT2	3343	3364	1	-20.2	1	0.0408493	0.588	0.120194	0.711229	-7.48298	16	21	10	3UTR		0	0
hsa-let-7b-5p	NM_013231	FLRT2	3321	3342	1	-20.2	1	0.0408493	0.588	0.120194	0.711229	-7.48298	16	21	10	3UTR		0	0
hsa-let-7b-5p	NM_001201401	GALC	2576	2602	1	-21.1	1	0.0402419	0.721	3.22162	3.50784	-6.48426	20	26	7	3UTR		1	1
hsa-let-7b-5p	NM_004755	RPS6KA5	5145	5167	1	-21.3	1	0.265782	0.588	-0.524859	-0.0806456	-8.85002	17	22	8	3UTR		0	0
hsa-let-7b-5p	NM_001177676	GPR68	2470	2491	1	-22.2	1	0.00134308	0.426	3.12117	2.00441	-9.26849	19	21	12	3UTR		0	0
hsa-let-7b-5p	NM_006329	FBLN5	1832	1851	1	-20.1	1	0.000269197	0.382	3.16696	2.69896	-8.09365	17	19	13	3UTR		0	0
hsa-let-7b-5p	NM_004239	TRIP11	8397	8421	1	-21.8	1	0.154091	0.603	1.37889	1.72348	-5.33701	19	24	8	3UTR		0	0
hsa-let-7b-5p	NM_024527	ABHD8	2034	2057	1	-23.9	1	0.00973114	0.485	0	0	-6.44976	18	23	7	3UTR		0	0
hsa-let-7b-5p	NM_024050	DDA1	1980	2003	1	-26.2	1	0.00381796	0.456	0.368195	0.0243441	-4.84971	20	23	14	3UTR		0	0
hsa-let-7b-5p	XM_011528476	CCDC194	1223	1243	1	-19.5	1	0.0390805	0.529	0	0	-5.69428	17	20	10	3UTR		0	0
hsa-let-7b-5p	NM_024656	COLGALT1	2522	2545	1	-25.1	1	3.54851e-05	0.382	0.314309	-0.0504946	-5.33701	20	23	14	3UTR		0	0
hsa-let-7b-5p	NM_153701	IL12RB1	1563	1590	1	-22	1	0.000927931	0.588	0.403676	0.633971	-4.02637	20	27	14	3UTR		0	0
hsa-let-7b-5p	NM_005027	PIK3R2	3884	3902	1	-22.2	1	0.00985863	0.397	-0.578006	0.477956	-10.816	15	18	7	3UTR		0	0
hsa-let-7b-5p	NM_002866	RAB3A	1396	1422	1	-21.6	1	0.00654827	0.353	0.0813592	0.547669	-4.90607	18	25	6	3UTR		0	0
hsa-let-7b-5p	NM_000923	PDE4C	4484	4511	1	-23.2	1	2.19979e-05	0.5	3.04692	2.66337	-4.99396	20	27	10	3UTR		0	0
hsa-let-7b-5p	NM_001098818	PDE4C	4209	4236	1	-23.2	1	2.19979e-05	0.5	1.42347	1.92159	-4.99396	20	27	10	3UTR		0	0
hsa-let-7b-5p	NM_001321017	UBA52	2302	2322	1	-21.8	1	0.000811363	0.647	0.00709086	-0.0241116	-9.24294	17	20	10	3UTR		0	0
hsa-let-7b-5p	NM_001033930	UBA52	2303	2323	1	-21.8	1	0.000811363	0.647	0.167224	-0.0801581	-9.24294	17	20	10	3UTR		0	0
hsa-let-7b-5p	NM_003333	UBA52	2281	2301	1	-21.8	1	0.000811363	0.647	0.167224	-0.0801581	-9.24294	17	20	10	3UTR		0	0
hsa-let-7b-5p	NM_001321018	UBA52	2929	2949	1	-21.8	1	0.000811363	0.647	0.176643	-0.0797459	-9.24294	17	20	10	3UTR		0	0
hsa-let-7b-5p	NM_001321020	UBA52	2501	2521	1	-21.8	1	0.000811363	0.647	0.176643	-0.0797459	-9.24294	17	20	10	3UTR		0	0
hsa-let-7b-5p	NM_001321019	UBA52	2467	2487	1	-21.8	1	0.000811363	0.647	0.176643	-0.0797459	-9.24294	17	20	10	3UTR		0	0
hsa-let-7b-5p	NM_018316	KLHL26	2272	2294	1	-22.7	1	0.0253545	0.426	0.327726	-0.20733	-5.9393	17	22	10	3UTR		0	0
hsa-let-7b-5p	NM_001345984	KLHL26	833	855	1	-22.7	1	0.0253545	0.426	0.327726	-0.20733	-5.9393	17	22	10	3UTR		0	0
hsa-let-7b-5p	NM_001297549	UPF1	5220	5241	1	-22.8	1	0.0108019	0.382	0.548921	0.551972	-6.67505	17	21	11	3UTR		0	0
hsa-let-7b-5p	NM_002911	UPF1	5187	5208	1	-22.8	1	0.0108019	0.382	0.548921	0.551972	-6.67505	17	21	11	3UTR		0	0
hsa-let-7b-5p	NM_178526	SLC25A42	1672	1694	1	-23.7	1	0.00242519	0.441	-0.344931	-0.214215	-7.08104	18	22	10	3UTR		0	0
hsa-let-7b-5p	NM_001145784	BORCS8	1059	1096	1	-23	1	0.00127217	0.397	0	0	-4.17062	19	28	8	3UTR		0	0
hsa-let-7b-5p	NM_001001524	TM6SF2	1397	1417	1	-20.1	1	0.572093	0.471	0.618291	0.809717	-7.57093	16	20	8	3UTR		0	0
hsa-let-7b-5p	NM_001288999	GMIP	3022	3040	1	-20.6	1	0.0745754	0.412	2.38994	2.36947	-7.38135	16	18	9	3UTR		0	0
hsa-let-7b-5p	NM_016573	GMIP	3100	3118	1	-20.6	1	0.0745754	0.412	2.38994	2.36947	-7.38135	16	18	9	3UTR		0	0
hsa-let-7b-5p	NM_033204	ZNF101	4075	4098	1	-21.1	1	0.0221417	0.397	-0.029868	0.0181602	-6.3934	19	23	8	3UTR		0	0
hsa-let-7b-5p	NM_021047	ZNF253	1880	1914	1	-22.7	1	0.0239298	0.485	0.039953	-0.301514	-4.84971	18	21	14	3UTR		0	0
hsa-let-7b-5p	NM_001159293	ZNF737	2295	2329	1	-26	1	0.00679288	0.456	0.173921	-0.0601496	-4.84971	20	24	14	3UTR		0	0
hsa-let-7b-5p	NM_001355197	ZNF66	3067	3090	1	-22.6	1	0.00256611	0.456	-0.425504	0.0194521	-5.83853	19	23	10	3UTR		0	0
hsa-let-7b-5p	NM_001355241	ZNF738	622	642	1	-22.2	1	0.0203959	0.603	0.266406	-0.0164969	-9.54656	18	20	14	3UTR	MIRT681539	0	0
hsa-let-7b-5p	NM_001001415	ZNF429	3627	3669	1	-21.4	1	0.00172287	0.515	-0.0889872	-0.00128753	-6.51454	17	24	12	3UTR		0	0
hsa-let-7b-5p	NM_001256653	ZNF43	4696	4718	1	-21.8	1	5.79326e-05	0.471	0	0	-6.93496	18	22	7	3UTR		0	0
hsa-let-7b-5p	NM_001256650	ZNF43	4955	4977	1	-21.8	1	5.79326e-05	0.471	0.641387	0.426004	-6.93496	18	22	7	3UTR		0	0
hsa-let-7b-5p	NM_001256648	ZNF43	5218	5240	1	-21.8	1	5.79326e-05	0.471	0.235858	0.0894865	-6.93496	18	22	7	3UTR		0	0
hsa-let-7b-5p	NM_003423	ZNF43	4705	4727	1	-21.8	1	5.79326e-05	0.471	0	0	-6.93496	18	22	7	3UTR		0	0
hsa-let-7b-5p	NM_001348688	ZNF726	395	418	1	-21.4	1	0.0026218	0.382	0.0614581	0.0420615	-6.3934	19	23	8	3UTR		0	0
hsa-let-7b-5p	NM_001256047	C19orf12	3946	3966	1	-21.2	1	0.00129702	0.412	4.41561	2.39015	-8.19652	17	20	9	3UTR		0	0
hsa-let-7b-5p	NM_001282930	C19orf12	3970	3990	1	-21.2	1	0.00129702	0.412	0.604052	3.11604	-8.19652	17	20	9	3UTR		0	0
hsa-let-7b-5p	NM_001256046	C19orf12	4085	4105	1	-21.2	1	0.00129702	0.412	0.871801	2.90257	-8.19652	17	20	9	3UTR		0	0
hsa-let-7b-5p	NM_031448	C19orf12	4140	4160	1	-21.2	1	0.00129702	0.412	0.871801	2.90257	-8.19652	17	20	9	3UTR		0	0
hsa-let-7b-5p	NM_001282929	C19orf12	3000	3018	1	-21.2	1	0.0410416	0.353	0.002135	-0.118968	-8.05823	15	18	12	3UTR		0	0
hsa-let-7b-5p	NM_001031726	C19orf12	3869	3889	1	-21.2	1	0.00129702	0.412	1.94395	2.2321	-8.19652	17	20	9	3UTR		0	0
hsa-let-7b-5p	XM_005259392	PDCD5	1111	1127	1	-21.4	1	0.237346	0.529	0	0	-5.22701	14	16	8	3UTR		0	0
hsa-let-7b-5p	NM_199037	SCN1B	2203	2223	1	-27.6	1	0.00208098	0.412	-0.382254	-0.287372	-4.84971	18	20	14	3UTR		0	0
hsa-let-7b-5p	NM_003367	USF2	1467	1486	1	-22.8	1	2.25635e-06	0.324	1.10056	1.02721	-7.91725	16	19	8	3UTR		0	0
hsa-let-7b-5p	NM_207291	USF2	1260	1285	1	-23.2	1	2.25635e-06	0.324	0.489339	0.859128	-7.91725	16	20	8	3UTR		0	0
hsa-let-7b-5p	NM_001321150	USF2	1068	1093	1	-23.2	1	2.25635e-06	0.324	0.489339	0.859128	-7.91725	16	20	8	3UTR		0	0
hsa-let-7b-5p	XM_005259197	USF2	1523	1542	1	-22.8	1	2.25635e-06	0.324	0	0	-7.91725	16	19	8	3UTR		0	0
hsa-let-7b-5p	NM_001185101	CD22	2326	2346	1	-20.9	1	0.227554	0.485	0.207126	-0.509768	-7.87413	16	20	11	3UTR		0	0
hsa-let-7b-5p	XM_011527561	KMT2B	8038	8065	1	-26.1	1	0.0176458	0.294	0	0	-5.9393	17	22	9	3UTR		0	0
hsa-let-7b-5p	NM_024660	IGFLR1	1534	1568	1	-22	1	0.00101564	0.485	1.123	0.146602	-5.33701	18	34	10	3UTR		0	0
hsa-let-7b-5p	NM_001346004	IGFLR1	975	1009	1	-22	1	0.00101564	0.485	0.57642	0.248642	-5.33701	18	34	10	3UTR		0	0
hsa-let-7b-5p	NM_001346003	IGFLR1	1035	1069	1	-22	1	0.00101564	0.485	0.57642	0.248642	-5.33701	18	34	10	3UTR		0	0
hsa-let-7b-5p	NM_001173515	TYROBP	426	457	1	-22.5	1	0.245746	0.426	0.717263	0.766524	-7.62723	18	20	18	3UTR		0	0
hsa-let-7b-5p	NM_001173514	TYROBP	429	460	1	-22.5	1	0.245746	0.426	0.717263	0.766524	-7.62723	18	20	18	3UTR		0	0
hsa-let-7b-5p	NM_198125	TYROBP	459	490	1	-22.5	1	0.245746	0.426	0.717263	0.944973	-7.62723	18	20	18	3UTR		0	0
hsa-let-7b-5p	NM_003332	TYROBP	462	493	1	-22.5	1	0.245746	0.426	0.717263	0.944973	-7.62723	18	20	18	3UTR		0	0
hsa-let-7b-5p	NM_001083961	WDR62	4676	4698	1	-26.4	1	4.1063e-06	0.441	0.241368	0.813004	-3.79332	19	22	9	3UTR		0	0
hsa-let-7b-5p	NM_173636	WDR62	4661	4683	1	-26.4	1	4.1063e-06	0.441	0.241368	0.813004	-3.79332	19	22	9	3UTR		0	0
hsa-let-7b-5p	NM_001749	CAPNS1	1066	1088	1	-21.6	1	0.102996	0.353	0.0666299	0.250252	-5.9393	18	22	8	3UTR		0	0
hsa-let-7b-5p	NM_001003962	CAPNS1	1063	1085	1	-21.6	1	0.102996	0.353	0.0666299	0.250252	-5.9393	18	22	8	3UTR		0	0
hsa-let-7b-5p	XM_005259295	CAPNS1	1042	1064	1	-21.6	1	0.0947262	0.353	0	0	-5.9393	18	22	8	3UTR		0	0
hsa-let-7b-5p	XM_011527359	CAPNS1	696	718	1	-21.6	1	0.102996	0.353	0	0	-5.9393	18	22	8	3UTR		0	0
hsa-let-7b-5p	NM_001166038	ZNF260	4403	4452	1	-27.2	1	5.4549e-05	0.456	0.012632	-0.0329741	-4.99396	21	25	15	3UTR		0	0
hsa-let-7b-5p	NM_001256733	SSBP2	2433	2452	1	-20.2	1	4.33967e-05	0.515	-0.0101919	-0.157248	-8.30638	16	19	10	3UTR		0	0
hsa-let-7b-5p	NM_017438	SETD4	2098	2119	1	-24.9	1	0.00240392	0.441	3.4384	3.13537	-6.57398	19	21	13	3UTR		0	0
hsa-let-7b-5p	NM_001286752	SETD4	2365	2386	1	-24.9	1	0.00240392	0.441	1.75319	1.98355	-6.57398	19	21	13	3UTR		0	0
hsa-let-7b-5p	XM_011529638	SETD4	2120	2141	1	-24.9	1	0.00240392	0.441	0	0	-6.57398	19	21	13	3UTR		0	0
hsa-let-7b-5p	NM_001251971	SPAG9	5577	5600	1	-21.6	1	0.00380624	0.426	3.56875	2.38925	-6.3934	19	23	8	3UTR		0	0
hsa-let-7b-5p	XM_005257187	STXBP4	4876	4895	1	-21.1	1	0.0234505	0.691	0	0	-6.50069	17	19	13	3UTR		0	0
hsa-let-7b-5p	NM_178509	STXBP4	4834	4853	1	-21.1	1	0.0234505	0.691	0.13345	0.00863151	-6.50069	17	19	13	3UTR		0	0
hsa-let-7b-5p	NM_005082	TRIM25	4183	4205	1	-21.9	1	0.00122254	0.441	4.11618	2.24373	-10.7153	16	22	11	3UTR		0	0
hsa-let-7b-5p	NM_005082	TRIM25	4154	4176	1	-21.1	1	0.0656139	0.471	2.36877	3.06139	-7.65065	19	22	15	3UTR		0	0
hsa-let-7b-5p	NM_001322250	MSI2	2180	2199	1	-21.5	1	0.0272968	0.603	3.59791	2.55034	-4.02637	17	19	13	3UTR	MIRT547371	1	1
hsa-let-7b-5p	NM_138962	MSI2	2230	2249	1	-21.5	1	0.0272968	0.603	2.13664	2.10745	-4.02637	17	19	13	3UTR	MIRT547371	1	1
hsa-let-7b-5p	NM_001292025	CUEDC1	2017	2044	1	-22.4	1	0.107977	0.441	0.455438	1.02382	-7.75705	18	27	11	3UTR		0	0
hsa-let-7b-5p	XM_011524812	CUEDC1	2028	2047	1	-21.2	1	0.000106514	0.338	0	0	-7.75705	16	19	10	3UTR		0	0
hsa-let-7b-5p	NM_182620	SKA2	2181	2204	1	-21.2	1	0.0046685	0.397	-0.0494506	0.153903	-6.3934	19	23	8	3UTR		0	0
hsa-let-7b-5p	NM_001100595	SKA2	2179	2202	1	-21.2	1	0.0046685	0.397	-0.0379671	0.198401	-6.3934	19	23	8	3UTR		0	0
hsa-let-7b-5p	NM_001272044	RPS6KB1	2457	2478	1	-19.8	1	0.00035574	0.647	1.54352	2.87794	-4.84971	19	21	14	3UTR		0	0
hsa-let-7b-5p	NM_003161	RPS6KB1	2328	2349	1	-19.8	1	0.00035574	0.647	2.47227	2.6845	-4.84971	19	21	14	3UTR		0	0
hsa-let-7b-5p	NM_001272043	RPS6KB1	4051	4069	1	-17.7	1	0.0800189	0.676	1.19457	1.52395	-10.1092	16	18	10	3UTR		0	0
hsa-let-7b-5p	NM_001272042	RPS6KB1	2259	2280	1	-19.8	1	0.00035574	0.647	1.54352	2.87794	-4.84971	19	21	14	3UTR		0	0
hsa-let-7b-5p	XM_017025234	USP32	4312	4334	1	-24.2	1	0.116672	0.676	0	0	-6.6181	19	22	9	3UTR		1	1
hsa-let-7b-5p	NM_003620	PPM1D	3946	3964	1	-24	1	0.0448489	0.471	0.16722	0.0494747	-7.8837	16	18	11	3UTR		0	0
hsa-let-7b-5p	NM_003620	PPM1D	3368	3391	1	-23.4	1	0.00221871	0.412	0.0535949	-0.0512104	-4.84971	20	23	14	3UTR		0	0
hsa-let-7b-5p	NM_003620	PPM1D	3542	3561	1	-22.3	1	0.0266906	0.382	-0.235328	-0.14184	-4.84971	17	19	15	3UTR		0	0
hsa-let-7b-5p	NM_032043	BRIP1	7039	7074	1	-26.6	1	0.000187151	0.456	2.90968	4.35255	-4.84971	20	24	14	3UTR		0	0
hsa-let-7b-5p	NM_001351695	INTS2	5950	5975	1	-19.6	1	0.00851382	0.676	0.879408	0.382878	-6.9696	20	25	13	3UTR		1	1
hsa-let-7b-5p	XM_006721811	TANC2	6014	6032	1	-24.2	1	3.61247e-05	0.412	0	0	-8.85129	16	18	13	3UTR		0	0
hsa-let-7b-5p	NM_001330431	MAP3K3	3578	3595	1	-22.7	1	1.58689e-05	0.368	0.681634	1.6634	-8.81344	15	17	11	3UTR		1	1
hsa-let-7b-5p	NM_203351	MAP3K3	3667	3684	1	-22.7	1	1.58689e-05	0.368	1.32835	1.27847	-8.81344	15	17	11	3UTR		1	1
hsa-let-7b-5p	NM_002401	MAP3K3	3574	3591	1	-22.7	1	1.58689e-05	0.368	1.32835	1.27847	-8.81344	15	17	11	3UTR		1	1
hsa-let-7b-5p	NM_000334	SCN4A	6207	6230	1	-23.3	1	0.00823294	0.456	0.829375	1.10295	-4.76182	19	23	11	3UTR		0	0
hsa-let-7b-5p	NM_001433	ERN1	4835	4855	1	-25.3	1	0.000826954	0.412	2.85213	1.23799	-8.66051	17	20	9	3UTR		0	0
hsa-let-7b-5p	NM_000442	PECAM1	6624	6650	1	-23.4	1	0.000149098	0.426	-0.249462	0.115421	-9.54656	17	26	12	3UTR		0	0
hsa-let-7b-5p	NM_006572	GNA13	5826	5852	1	-20.9	1	0.149907	0.603	4.31755	4.299	-6.67505	16	21	7	3UTR		0	0
hsa-let-7b-5p	NM_001282425	GNA13	5516	5542	1	-20.9	1	0.149907	0.603	4.7781	5.02996	-6.67505	16	21	7	3UTR		0	0
hsa-let-7b-5p	NM_002816	PSMD12	3511	3544	1	-23.4	1	0.00432519	0.456	3.84332	5.52748	-4.84971	20	24	14	3UTR		0	0
hsa-let-7b-5p	NM_181671	PITPNC1	2224	2244	1	-22.7	1	0.0168176	0.559	0.566944	0.608849	-11.1271	16	20	12	3UTR		0	0
hsa-let-7b-5p	NM_012417	PITPNC1	2105	2125	1	-22.7	1	0.0168176	0.559	0.566944	0.608849	-11.1271	16	20	12	3UTR		0	0
hsa-let-7b-5p	NM_001320772	WIPI1	1493	1520	1	-25.6	1	0.00413394	0.456	5.04008	5.01398	-6.57398	20	27	8	3UTR		0	0
hsa-let-7b-5p	NM_017983	WIPI1	1576	1603	1	-25.6	1	0.00413394	0.456	4.09284	5.2981	-6.57398	20	27	8	3UTR		0	0
hsa-let-7b-5p	NM_007168	ABCA8	5109	5141	1	-20.1	1	0.00338873	0.515	-0.299011	0.0710999	-7.16335	19	32	8	3UTR		0	0
hsa-let-7b-5p	NM_080283	ABCA9	5216	5236	1	-22.6	1	0.00565035	0.5	1.23819	1.84211	-9.88456	16	20	12	3UTR		0	0
hsa-let-7b-5p	NM_001330450	MAP2K6	11940	11956	1	-20.7	1	0.000358963	0.588	0.197926	-0.0541345	-4.52877	14	16	13	3UTR		0	0
hsa-let-7b-5p	NM_001270422	KCNJ16	2512	2535	1	-20	1	0.0306506	0.544	-0.318762	-0.248572	-5.19005	18	23	9	3UTR		0	0
hsa-let-7b-5p	XM_011524781	KCNJ16	2423	2446	1	-20	1	0.0306506	0.544	0	0	-5.19005	18	23	9	3UTR		0	0
hsa-let-7b-5p	NM_001291625	KCNJ16	2468	2491	1	-20	1	0.0306506	0.544	-0.318762	-0.248572	-5.19005	18	23	9	3UTR		0	0
hsa-let-7b-5p	NM_170742	KCNJ16	2340	2363	1	-20	1	0.0306506	0.544	-0.318762	-0.248572	-5.19005	18	23	9	3UTR		0	0
hsa-let-7b-5p	NM_000346	SOX9	3383	3408	1	-24.7	1	0.00135263	0.515	1.45702	1.74637	-4.67302	20	25	11	3UTR	MIRT005049	0	0
hsa-let-7b-5p	NM_139177	SLC39A11	2270	2294	1	-22.8	1	0.050375	0.515	1.69911	1.44531	-5.69428	19	24	13	3UTR		0	0
hsa-let-7b-5p	NM_001159770	SLC39A11	2291	2315	1	-22.8	1	0.050375	0.515	1.69911	1.44531	-5.69428	19	24	13	3UTR		0	0
hsa-let-7b-5p	NM_001050	SSTR2	1531	1552	1	-24.7	1	0.000762179	0.412	-0.429637	0.168184	-4.84971	18	21	7	3UTR		0	0
hsa-let-7b-5p	NM_001050	SSTR2	2135	2159	1	-22.6	1	0.120591	0.559	-0.0576224	0.10943	-4.84971	19	24	5	3UTR		0	0
hsa-let-7b-5p	NM_181449	CD300E	1295	1315	1	-20	1	0.013859	0.426	0.308433	-0.0648918	-7.86061	16	20	8	3UTR		0	0
hsa-let-7b-5p	NM_175738	RAB37	2138	2187	1	-25.3	1	5.11642e-06	0.441	0.235142	0.0385182	-5.48126	20	26	9	3UTR		0	0
hsa-let-7b-5p	NM_175738	RAB37	1232	1251	1	-21.8	1	0.00303602	0.456	-0.331827	-0.040959	-8.10047	17	19	14	3UTR		0	0
hsa-let-7b-5p	NM_001330471	RAB37	1768	1817	1	-25.3	1	5.11642e-06	0.441	0.0997716	0.0815772	-5.48126	20	26	9	3UTR		0	0
hsa-let-7b-5p	NM_001330471	RAB37	862	881	1	-21.8	1	0.00303602	0.456	0.0876061	-0.140004	-8.10047	17	19	14	3UTR		0	0
hsa-let-7b-5p	NM_001163989	RAB37	1894	1943	1	-25.3	1	5.11642e-06	0.441	0.0997716	0.0815772	-5.48126	20	26	9	3UTR		0	0
hsa-let-7b-5p	NM_001163989	RAB37	988	1007	1	-21.8	1	0.00303602	0.456	0.0876061	-0.140004	-8.10047	17	19	14	3UTR		0	0
hsa-let-7b-5p	NM_001006638	RAB37	839	858	1	-21.8	1	0.00303602	0.456	-0.222409	0.217311	-8.10047	17	19	14	3UTR		0	0
hsa-let-7b-5p	NM_001163990	RAB37	728	747	1	-21.8	1	0.00303602	0.456	-0.222409	0.217311	-8.10047	17	19	14	3UTR		0	0
hsa-let-7b-5p	NM_001304273	ARMC7	628	669	1	-18.9	1	0.0156202	0.441	0.037195	0.0018259	-10.0944	14	20	8	3UTR		0	0
hsa-let-7b-5p	NM_016185	JPT1	801	823	1	-22.5	1	0.00956982	0.603	3.66599	2.47998	-8.95857	19	22	14	3UTR		0	0
hsa-let-7b-5p	NM_001288609	JPT1	1485	1507	1	-22.5	1	0.00956982	0.603	2.17393	0.7098	-8.95857	19	22	14	3UTR		0	0
hsa-let-7b-5p	NM_001288610	JPT1	848	870	1	-22.5	1	0.00956982	0.603	0.393783	3.21897	-8.95857	19	22	14	3UTR		0	0
hsa-let-7b-5p	XM_024450779	JPT1	553	575	1	-22.5	1	0.00956982	0.603	0	0	-8.95857	19	22	14	3UTR		0	0
hsa-let-7b-5p	NM_001005849	SUMO2	470	491	1	-21.5	1	0.0959932	0.603	-0.364722	-0.282345	-12.0073	15	21	8	3UTR	MIRT051926	0	0
hsa-let-7b-5p	NM_138619	GGA3	3334	3354	1	-22.9	1	0.126625	0.412	5.28984	4.05074	-6.08354	18	20	14	3UTR	MIRT499496	0	1
hsa-let-7b-5p	NM_020679	MIF4GD	1142	1183	1	-23	1	0.000274109	0.544	-0.0999268	0.926318	-6.6181	20	26	14	3UTR		0	0
hsa-let-7b-5p	NM_001242498	MIF4GD	1163	1204	1	-23	1	0.000274109	0.544	0.177939	0.526037	-6.6181	20	26	14	3UTR		0	0
hsa-let-7b-5p	XM_017024889	MIF4GD	1726	1767	1	-23	1	0.000274109	0.544	0	0	-6.6181	20	26	14	3UTR		0	0
hsa-let-7b-5p	NM_001297737	NSL1	6005	6023	1	-22.4	1	0.0247207	0.412	0.00666183	0.168463	-5.9396	16	18	11	3UTR		0	0
hsa-let-7b-5p	NM_001297737	NSL1	7881	7900	1	-21.2	1	0.000291503	0.471	0.625019	0.174949	-8.10843	17	19	9	3UTR		0	0
hsa-let-7b-5p	NM_001042549	NSL1	6158	6176	1	-22.4	1	0.0247207	0.412	0.183338	-0.0691909	-5.9396	16	18	11	3UTR		0	0
hsa-let-7b-5p	NM_001300758	ANGEL2	2310	2347	1	-22.5	1	0.000948694	0.382	-0.314228	0.146524	-6.09222	18	23	7	3UTR		0	0
hsa-let-7b-5p	NM_144567	ANGEL2	2636	2673	1	-22.5	1	0.000948694	0.382	1.48663	1.47274	-6.09222	18	23	7	3UTR		0	0
hsa-let-7b-5p	NM_007123	USH2A	5773	5794	1	-24.4	1	0.0317923	0.471	2.11117	2.59726	-6.23647	19	21	15	3UTR		0	0
hsa-let-7b-5p	NM_001243510	ESRRG	2964	2986	1	-19.4	1	0.0432167	0.559	3.32229	2.62431	-6.51454	18	22	12	3UTR		0	0
hsa-let-7b-5p	NM_206595	ESRRG	2896	2918	1	-19.4	1	0.0432167	0.559	3.9652	4.07129	-6.51454	18	22	12	3UTR		0	0
hsa-let-7b-5p	NM_206594	ESRRG	3014	3036	1	-19.4	1	0.0432167	0.559	2.04765	2.84004	-6.51454	18	22	12	3UTR		0	0
hsa-let-7b-5p	XM_011509277	ESRRG	2895	2917	1	-19.4	1	0.0432167	0.559	0	0	-6.51454	18	22	12	3UTR		0	0
hsa-let-7b-5p	NM_001243507	ESRRG	3257	3279	1	-19.4	1	0.0432167	0.559	-0.289205	-0.0671201	-6.51454	18	22	12	3UTR		0	0
hsa-let-7b-5p	NM_001243513	ESRRG	2933	2955	1	-19.4	1	0.0432167	0.559	2.74646	3.30964	-6.51454	18	22	12	3UTR		0	0
hsa-let-7b-5p	NM_001243514	ESRRG	3090	3112	1	-19.4	1	0.0432167	0.559	5.01623	3.20985	-6.51454	18	22	12	3UTR		0	0
hsa-let-7b-5p	NM_001438	ESRRG	2894	2916	1	-19.4	1	0.0432167	0.559	4.31741	4.02139	-6.51454	18	22	12	3UTR		0	0
hsa-let-7b-5p	NM_001243518	ESRRG	3043	3065	1	-19.4	1	0.0432167	0.559	2.29922	3.51216	-6.51454	18	22	12	3UTR		0	0
hsa-let-7b-5p	NM_001243519	ESRRG	3193	3215	1	-19.4	1	0.0432167	0.559	-0.0711733	1.36224	-6.51454	18	22	12	3UTR		0	0
hsa-let-7b-5p	NM_018212	ENAH	10037	10066	1	-26.1	1	0.00115733	0.426	1.85317	2.0049	-4.84971	20	24	14	3UTR		0	0
hsa-let-7b-5p	NM_001008493	ENAH	10100	10129	1	-26.1	1	0.00115733	0.426	4.24151	2.81927	-4.84971	20	24	14	3UTR		0	0
hsa-let-7b-5p	NM_001270409	LIN9	1962	1982	1	-19.5	1	0.0370979	0.662	4.87591	4.88255	-6.51454	17	20	8	3UTR		0	0
hsa-let-7b-5p	NM_173083	LIN9	2067	2087	1	-19.5	1	0.0370979	0.662	2.99364	4.23713	-6.51454	17	20	8	3UTR		0	0
hsa-let-7b-5p	NM_014826	CDC42BPA	9487	9515	1	-20	1	0.000951255	0.382	1.22367	1.17599	-5.03583	20	28	12	3UTR		0	0
hsa-let-7b-5p	NM_003607	CDC42BPA	9730	9758	1	-20	1	0.000951255	0.382	1.22367	1.17599	-5.03583	20	28	12	3UTR		0	0
hsa-let-7b-5p	NM_001658	ARF1	1572	1589	1	-20	1	0.000416469	0.324	2.81712	2.56992	-11.9948	16	17	16	3UTR		0	0
hsa-let-7b-5p	NM_001010867	IBA57	3126	3148	1	-25.3	1	0.000759018	0.441	-0.0737796	0.0223219	-4.84971	19	22	14	3UTR	MIRT051887	0	0
hsa-let-7b-5p	NM_021205	RHOU	4240	4264	1	-22.9	1	2.67171e-05	0.559	0	0	-6.25121	21	24	9	3UTR		0	0
hsa-let-7b-5p	NM_001271998	RAB4A	2360	2381	1	-18.9	1	0.10794	0.603	0.209252	0.515379	-9.17087	17	21	8	3UTR		0	0
hsa-let-7b-5p	NM_145257	CCSAP	2757	2779	1	-24.5	1	0.00178751	0.441	0.201474	0.248317	-8.00486	18	22	9	3UTR		1	0
hsa-let-7b-5p	NM_001100	ACTA1	1360	1409	1	-22.9	1	0.416156	0.691	5.14977	3.2436	-3.93757	21	25	14	3UTR	MIRT550901	0	1
hsa-let-7b-5p	NM_032800	C1orf198	2428	2451	1	-21.9	1	0.239446	0.544	0.327537	0.0994577	-8.00486	19	23	8	3UTR		0	0
hsa-let-7b-5p	XM_011544192	TRIM67	4898	4916	1	-23.8	1	0.0308394	0.397	0	0	-6.13885	17	18	17	3UTR		1	1
hsa-let-7b-5p	NM_001004342	TRIM67	4367	4385	1	-23.8	1	0.0308394	0.397	-0.271502	-0.303266	-6.13885	17	18	17	3UTR		1	1
hsa-let-7b-5p	NM_001004342	TRIM67	6994	7015	1	-23.7	1	0.116736	0.632	0.764796	0.348802	-7.23797	17	21	7	3UTR		1	1
hsa-let-7b-5p	NM_001300889	TRIM67	4181	4199	1	-23.8	1	0.0308394	0.397	-0.271502	-0.303266	-6.13885	17	18	17	3UTR		1	1
hsa-let-7b-5p	NM_001300889	TRIM67	6808	6829	1	-23.7	1	0.116736	0.632	0.764796	0.348802	-7.23797	17	21	7	3UTR		1	1
hsa-let-7b-5p	NM_001256615	LOC149373	977	995	1	-20.3	1	0.000162344	0.471	0.143777	-0.269068	-11.3719	15	18	9	3UTR		0	0
hsa-let-7b-5p	NM_018662	DISC1	5878	5897	1	-21.3	1	0.00461325	0.471	-0.194574	-0.21344	-7.05204	18	19	18	3UTR	MIRT452946	0	0
hsa-let-7b-5p	NM_001012957	DISC1	5812	5831	1	-21.3	1	0.00461325	0.471	-0.194574	-0.21344	-7.05204	18	19	18	3UTR	MIRT452946	0	0
hsa-let-7b-5p	NM_001164540	DISC1	5512	5531	1	-21.3	1	0.00461325	0.471	-0.194574	-0.21344	-7.05204	18	19	18	3UTR	MIRT452946	0	0
hsa-let-7b-5p	NM_001012958	DISC1	1204	1229	1	-19.8	1	0.0118163	0.632	0.615415	-0.0532144	-10.4754	16	25	9	3UTR	MIRT452946	0	0
hsa-let-7b-5p	NM_001037277	GGPS1	1241	1269	1	-24.1	1	0.660406	0.618	-0.0374188	0.512993	-4.17062	20	28	9	3UTR	MIRT052321	0	0
hsa-let-7b-5p	NM_004485	GNG4	3629	3653	1	-22.7	1	0.000279068	0.471	0	0	-8.00792	18	24	7	3UTR		0	0
hsa-let-7b-5p	NM_001098721	GNG4	3741	3765	1	-22.7	1	0.000279068	0.471	0	0	-8.00792	18	24	7	3UTR		0	0
hsa-let-7b-5p	XM_011544167	GNG4	3442	3466	1	-22.7	1	0.000279068	0.471	0	0	-8.00792	18	24	7	3UTR		0	0
hsa-let-7b-5p	NM_145861	EDARADD	2439	2463	1	-22.9	1	5.76175e-05	0.456	3.85145	3.70374	-7.08104	20	24	8	3UTR		0	0
hsa-let-7b-5p	NM_080738	EDARADD	2558	2582	1	-22.9	1	5.76175e-05	0.456	1.66549	3.09484	-7.08104	20	24	8	3UTR		0	0
hsa-let-7b-5p	NM_001291940	MTR	8242	8265	1	-23.2	1	0.123875	0.544	-0.182765	0.0663615	-3.79332	19	23	9	3UTR		0	0
hsa-let-7b-5p	NM_003679	KMO	2458	2511	1	-25.3	1	0.0043461	0.412	0.142758	0.103263	-4.84971	18	21	14	3UTR		0	0
hsa-let-7b-5p	NM_001004343	MAP1LC3C	814	837	1	-21.4	1	0.0106714	0.441	2.63716	2.92545	-6.3934	19	23	8	3UTR		0	0
hsa-let-7b-5p	NM_005465	AKT3	3991	4011	1	-20.1	1	0.000315369	0.353	0.465874	2.00179	-7.08104	17	20	10	3UTR		0	0
hsa-let-7b-5p	XM_016999985	AKT3	4164	4184	1	-20.1	1	0.000315369	0.353	0	0	-7.08104	17	20	10	3UTR		0	0
hsa-let-7b-5p	NM_016076	DESI2	3660	3678	1	-18.6	1	0.0475157	0.574	0.726333	0.85395	-6.46921	16	18	11	3UTR		0	0
hsa-let-7b-5p	NM_001297746	DESI2	3561	3579	1	-18.6	1	0.0475157	0.574	0.726333	0.85395	-6.46921	16	18	11	3UTR		0	0
hsa-let-7b-5p	XM_017002541	EFCAB2	1871	1891	1	-24.3	1	0.000148356	0.529	0	0	-5.03583	18	20	16	3UTR		0	0
hsa-let-7b-5p	XM_017002541	EFCAB2	3578	3621	1	-24.1	1	0.000461436	0.5	0	0	-3.79332	19	24	8	3UTR		0	0
hsa-let-7b-5p	NM_152609	CNST	2859	2884	1	-22.6	1	0.00101066	0.632	0.848054	1.4221	-4.65016	20	25	8	3UTR		0	0
hsa-let-7b-5p	NM_152609	CNST	2793	2815	1	-20.2	1	0.0407624	0.529	1.16708	1.34628	-6.17234	16	22	8	3UTR		0	0
hsa-let-7b-5p	NM_001204144	HDAC9	2386	2406	1	-20.5	1	0.213083	0.691	0.651635	1.11728	-9.26259	16	20	10	3UTR		0	0
hsa-let-7b-5p	NM_001321877	HDAC9	8272	8293	1	-24	1	0.0115441	0.676	-0.333984	-0.0525823	-4.76182	18	21	13	3UTR		0	0
hsa-let-7b-5p	NM_178423	HDAC9	8226	8247	1	-24	1	0.0115441	0.676	-0.333984	-0.0525823	-4.76182	18	21	13	3UTR		0	0
hsa-let-7b-5p	NM_001204146	HDAC9	2256	2276	1	-20.5	1	0.213083	0.691	0.901429	0.897357	-9.26259	16	20	10	3UTR		0	0
hsa-let-7b-5p	NM_001204146	HDAC9	2635	2658	1	-18.9	1	0.0907423	0.721	1.03124	1.01688	-3.93757	20	23	9	3UTR		0	0
hsa-let-7b-5p	NM_001321895	HDAC9	2087	2107	1	-20.5	1	0.213083	0.691	0.836265	1.59651	-9.26259	16	20	10	3UTR		0	0
hsa-let-7b-5p	NM_001321895	HDAC9	2466	2489	1	-18.9	1	0.0907423	0.721	0.897786	0.980548	-3.93757	20	23	9	3UTR		0	0
hsa-let-7b-5p	NM_014707	HDAC9	2210	2230	1	-20.5	1	0.213083	0.691	0.836265	1.59651	-9.26259	16	20	10	3UTR		0	0
hsa-let-7b-5p	NM_014707	HDAC9	2589	2612	1	-18.9	1	0.0907423	0.721	0.897786	0.980548	-3.93757	20	23	9	3UTR		0	0
hsa-let-7b-5p	NM_001204145	HDAC9	2078	2098	1	-20.5	1	0.213083	0.691	0.836265	1.59651	-9.26259	16	20	10	3UTR		0	0
hsa-let-7b-5p	NM_001204145	HDAC9	2457	2480	1	-18.9	1	0.0907423	0.721	0.897786	0.980548	-3.93757	20	23	9	3UTR		0	0
hsa-let-7b-5p	NM_178425	HDAC9	8090	8111	1	-24	1	0.0115441	0.676	-0.390917	0.273536	-4.76182	18	21	13	3UTR		0	0
hsa-let-7b-5p	NM_001204148	HDAC9	2185	2205	1	-20.5	1	0.213083	0.691	1.11864	1.0399	-9.26259	16	20	10	3UTR		0	0
hsa-let-7b-5p	NM_001204147	HDAC9	2038	2058	1	-20.5	1	0.213083	0.691	1.11864	1.0399	-9.26259	16	20	10	3UTR		0	0
hsa-let-7b-5p	NM_182762	MACC1	6328	6349	1	-26.3	1	0.0376046	0.691	2.53938	2.57436	-6.87429	18	21	10	3UTR		0	0
hsa-let-7b-5p	XM_011515396	ITGB8	4302	4336	1	-25.3	1	0.00152644	0.412	0	0	-4.84971	18	21	14	3UTR		1	1
hsa-let-7b-5p	XM_011515396	ITGB8	4665	4700	1	-22	1	0.13073	0.647	0	0	-3.79332	20	25	9	3UTR		1	1
hsa-let-7b-5p	NM_002214	ITGB8	4244	4264	1	-25.3	1	0.00152644	0.412	0.246488	0.270361	-4.84971	18	20	14	3UTR		1	1
hsa-let-7b-5p	NM_002214	ITGB8	4604	4628	1	-21.5	1	0.13073	0.647	-0.183925	-0.0327781	-3.79332	20	24	9	3UTR		1	1
hsa-let-7b-5p	NM_001127370	CDCA7L	2343	2366	1	-23.1	1	0.000136627	0.456	3.04291	0.630037	-4.84971	20	23	14	3UTR		0	0
hsa-let-7b-5p	NM_016447	MPP6	3304	3333	1	-27.6	1	0.00282346	0.353	0.0950267	-0.142895	-4.84971	18	21	14	3UTR		0	0
hsa-let-7b-5p	NM_001303037	MPP6	3135	3164	1	-27.6	1	0.00282346	0.353	0.0950267	-0.142895	-4.84971	18	21	14	3UTR		0	0
hsa-let-7b-5p	XM_005249775	MPP6	2917	2946	1	-27.6	1	0.00282346	0.353	0	0	-4.84971	18	21	14	3UTR		0	0
hsa-let-7b-5p	NM_001199837	SNX10	1107	1122	1	-17.8	1	0.00889464	0.574	0.183894	0.33925	-6.00433	12	15	8	3UTR		0	0
hsa-let-7b-5p	NM_001199838	SNX10	1006	1021	1	-17.8	1	0.00889464	0.574	0.183894	0.33925	-6.00433	12	15	8	3UTR		0	0
hsa-let-7b-5p	NM_153620	HOXA1	1162	1184	1	-23.1	1	0.00339145	0.603	0.172537	0.560389	-4.52877	18	22	9	3UTR		1	1
hsa-let-7b-5p	NM_005522	HOXA1	1365	1387	1	-23.1	1	0.00339145	0.603	1.75584	0.600048	-4.52877	18	22	9	3UTR		1	1
hsa-let-7b-5p	NM_001011666	CREB5	7226	7274	1	-24.3	1	0.132795	0.588	0.940719	0.94685	-3.79332	21	32	11	3UTR		0	0
hsa-let-7b-5p	NM_001145514	SCRN1	2794	2820	1	-22.6	1	0.000446644	0.5	0.272689	0.366248	-4.90607	18	26	8	3UTR	MIRT032457	0	0
hsa-let-7b-5p	NM_001145513	SCRN1	2862	2888	1	-22.6	1	0.000446644	0.5	0.347223	0.441167	-4.90607	18	26	8	3UTR	MIRT032457	0	0
hsa-let-7b-5p	NM_001145515	SCRN1	2694	2720	1	-22.6	1	0.000446644	0.5	0.392701	0.0482714	-4.90607	18	26	8	3UTR	MIRT032457	0	0
hsa-let-7b-5p	NM_001145515	SCRN1	2045	2068	1	-19.8	1	0.00358193	0.456	-0.28979	-0.460248	-9.54854	17	23	9	3UTR	MIRT032457	0	0
hsa-let-7b-5p	NM_014766	SCRN1	2854	2880	1	-22.6	1	0.000446644	0.5	0.18159	0.442047	-4.90607	18	26	8	3UTR	MIRT032457	0	0
hsa-let-7b-5p	NM_017946	FKBP14	3649	3666	1	-19.6	1	0.0147104	0.559	0.538225	0.564937	-6.51454	16	17	16	3UTR		0	0
hsa-let-7b-5p	NM_001118	ADCYAP1R1	4133	4153	1	-21.4	1	0.0134147	0.456	-0.238956	-0.393055	-7.90723	17	20	9	3UTR		0	0
hsa-let-7b-5p	NM_001199637	ADCYAP1R1	4070	4090	1	-21.4	1	0.0134147	0.456	-0.238956	-0.393055	-7.90723	17	20	9	3UTR		0	0
hsa-let-7b-5p	NM_005020	PDE1C	4114	4143	1	-21.3	1	0.154728	0.632	0.0765906	-0.0679858	-5.96246	17	22	8	3UTR		0	0
hsa-let-7b-5p	XM_005249671	AVL9	2918	2935	1	-21.3	1	0.162071	0.574	0	0	-7.47102	16	17	16	3UTR		0	0
hsa-let-7b-5p	NM_007270	FKBP9	2718	2741	1	-21.4	1	0.0215535	0.397	-0.0691261	-0.284826	-6.3934	19	23	8	3UTR		0	0
hsa-let-7b-5p	NM_015283	DPY19L1	2175	2195	1	-30.5	1	0.00397221	0.618	-0.330902	0.0264076	-4.957	19	20	19	3UTR		0	0
hsa-let-7b-5p	NM_001206480	ELMO1	5193	5217	1	-24	1	0.00617709	0.5	0.75945	0.830424	-5.33701	18	24	7	3UTR		0	0
hsa-let-7b-5p	NM_130442	ELMO1	3560	3584	1	-24	1	0.00617709	0.5	2.1135	1.76731	-5.33701	18	24	7	3UTR		0	0
hsa-let-7b-5p	NM_002192	INHBA	4783	4804	1	-19.9	1	0.689001	0.603	5.16545	5.02001	-4.02637	18	21	8	3UTR		0	0
hsa-let-7b-5p	NM_001204871	URGCP-MRPS24	577	600	1	-24.2	1	0.00067191	0.5	0.180472	1.3871	-9.18534	18	23	8	3UTR		0	0
hsa-let-7b-5p	NM_001220	CAMK2B	2257	2308	1	-26.3	1	0.0127032	0.382	2.67363	1.58753	-3.93757	21	42	12	3UTR		0	0
hsa-let-7b-5p	XM_005249759	OGDH	3315	3335	1	-21.5	1	0.0496196	0.338	0	0	-10.3937	14	20	6	3UTR		0	0
hsa-let-7b-5p	XM_024446783	OGDH	2546	2566	1	-21.5	1	0.0496196	0.338	0	0	-10.3937	14	20	6	3UTR		0	0
hsa-let-7b-5p	XM_005249869	ZMIZ2	3263	3282	1	-22.4	1	0.0106445	0.426	0	0	-5.92733	17	19	13	3UTR		0	0
hsa-let-7b-5p	XM_005249873	ZMIZ2	3167	3186	1	-22.4	1	0.0106445	0.426	0	0	-5.92733	17	19	13	3UTR		0	0
hsa-let-7b-5p	NM_001300959	ZMIZ2	3070	3089	1	-22.4	1	0.0106445	0.426	0.643107	-0.235973	-5.92733	17	19	13	3UTR		0	0
hsa-let-7b-5p	NM_174929	ZMIZ2	3100	3119	1	-22.4	1	0.0106445	0.426	0.643107	-0.235973	-5.92733	17	19	13	3UTR		0	0
hsa-let-7b-5p	XM_011515075	IKZF1	5818	5842	1	-22.3	1	0.133209	0.529	0	0	-3.79332	20	24	8	3UTR		0	0
hsa-let-7b-5p	NM_001291837	IKZF1	5816	5840	1	-22.3	1	0.133209	0.529	0.134987	-0.080861	-3.79332	20	24	8	3UTR		0	0
hsa-let-7b-5p	NM_001291838	IKZF1	5681	5705	1	-22.3	1	0.133209	0.529	0.134987	-0.080861	-3.79332	20	24	8	3UTR		0	0
hsa-let-7b-5p	NM_001220768	IKZF1	5454	5478	1	-22.3	1	0.133209	0.529	0.104165	-0.156181	-3.79332	20	24	8	3UTR		0	0
hsa-let-7b-5p	NM_001220771	IKZF1	5286	5310	1	-22.3	1	0.133209	0.529	0.104165	-0.156181	-3.79332	20	24	8	3UTR		0	0
hsa-let-7b-5p	NM_001291841	IKZF1	5286	5310	1	-22.3	1	0.133209	0.529	0.104165	-0.156181	-3.79332	20	24	8	3UTR		0	0
hsa-let-7b-5p	NM_001291843	IKZF1	5160	5184	1	-22.3	1	0.133209	0.529	0.104165	-0.156181	-3.79332	20	24	8	3UTR		0	0
hsa-let-7b-5p	NM_022116	FIGNL1	4014	4043	1	-26.1	1	6.97977e-06	0.441	0.00190561	0.06152	-4.84971	20	24	14	3UTR		0	0
hsa-let-7b-5p	NM_022116	FIGNL1	8717	8737	1	-22	1	0.00026419	0.618	3.77371	5.37634	-6.76235	18	20	16	3UTR		0	0
hsa-let-7b-5p	NM_001287492	FIGNL1	9162	9182	1	-22	1	0.00026419	0.618	0.833591	0.892326	-6.76235	18	20	16	3UTR		0	0
hsa-let-7b-5p	XM_011515470	FIGNL1	4007	4036	1	-26.1	1	6.97977e-06	0.441	0	0	-4.84971	20	24	14	3UTR		0	0
hsa-let-7b-5p	NM_032121	MAGT1	3637	3659	1	-22.9	1	0.00402861	0.618	0	0	-10.5968	17	22	8	3UTR		0	0
hsa-let-7b-5p	NM_000052	ATP7A	5763	5793	1	-23.3	1	0.0080706	0.441	0	0	-6.01339	19	23	13	3UTR		0	0
hsa-let-7b-5p	NM_001282224	ATP7A	5529	5559	1	-23.3	1	0.0080706	0.441	0	0	-6.01339	19	23	13	3UTR		0	0
hsa-let-7b-5p	NM_015975	TAF9B	2518	2573	1	-20.8	1	0.000813191	0.515	0	0	-6.08354	18	21	11	3UTR	MIRT001587	1	1
hsa-let-7b-5p	NM_152694	RTL3	2240	2268	1	-21.4	1	0.00395948	0.515	0	0	-3.93757	18	28	8	3UTR		0	0
hsa-let-7b-5p	NM_014499	P2RY10	3307	3340	1	-27.4	1	0.0200211	0.544	0	0	-8.11448	19	23	9	3UTR		0	0
hsa-let-7b-5p	NM_198333	P2RY10	3115	3148	1	-27.4	1	0.0200211	0.544	0	0	-8.11448	19	23	9	3UTR		0	0
hsa-let-7b-5p	NM_001170574	FAM46D	2207	2240	1	-21.8	1	0.0236517	0.603	0	0	-3.93757	21	33	10	3UTR		0	0
hsa-let-7b-5p	NM_152630	FAM46D	2131	2164	1	-21.8	1	0.0236517	0.603	0	0	-3.93757	21	33	10	3UTR		0	0
hsa-let-7b-5p	NM_000390	CHM	4051	4077	1	-21	1	0.00253267	0.662	0	0	-8.87056	20	26	8	3UTR		0	0
hsa-let-7b-5p	NM_001167970	TRMT2B	2148	2171	1	-21.5	1	0.0027552	0.397	0	0	-6.3934	19	23	8	3UTR		0	0
hsa-let-7b-5p	NM_001167971	TRMT2B	2129	2152	1	-21.5	1	0.0027552	0.397	0	0	-6.3934	19	23	8	3UTR		0	0
hsa-let-7b-5p	NM_024917	TRMT2B	2541	2564	1	-21.5	1	0.0027552	0.397	0	0	-6.3934	19	23	8	3UTR		0	0
hsa-let-7b-5p	NM_001167972	TRMT2B	2091	2114	1	-21.5	1	0.0027552	0.397	0	0	-6.3934	19	23	8	3UTR		0	0
hsa-let-7b-5p	NM_001350269	ARMCX5-GPRASP2	5246	5266	1	-24.9	1	0.000621458	0.426	0	0	-4.84971	18	20	14	3UTR		0	0
hsa-let-7b-5p	NM_001128834	PLP1	1159	1186	1	-29.1	1	0.0221792	0.485	0	0	-6.82535	20	27	13	3UTR		0	0
hsa-let-7b-5p	NM_000533	PLP1	1077	1104	1	-29.1	1	0.0221792	0.485	0	0	-6.82535	20	27	13	3UTR		0	0
hsa-let-7b-5p	NM_199478	PLP1	972	999	1	-29.1	1	0.0221792	0.485	0	0	-6.82535	20	27	13	3UTR		0	0
hsa-let-7b-5p	NM_001204402	PRPS1	1555	1571	1	-20.2	1	0.00118093	0.529	0	0	-6.74759	14	16	12	3UTR	MIRT032397	0	0
hsa-let-7b-5p	NM_012216	MID2	7257	7279	1	-22.7	1	0.113848	0.574	0	0	-9.06431	18	22	13	3UTR		0	0
hsa-let-7b-5p	NM_052817	MID2	7167	7189	1	-22.7	1	0.113848	0.574	0	0	-9.06431	18	22	13	3UTR		0	0
hsa-let-7b-5p	NM_012282	KCNE5	801	831	1	-23	1	0.0283528	0.441	0	0	-6.32496	17	30	8	3UTR		0	0
hsa-let-7b-5p	NM_178153	DCX	4204	4225	1	-23.7	1	0.110216	0.559	0	0	-6.55112	19	21	11	3UTR		1	0
hsa-let-7b-5p	NM_178152	DCX	4219	4240	1	-23.7	1	0.110216	0.559	0	0	-6.55112	19	21	11	3UTR		1	0
hsa-let-7b-5p	NM_001195553	DCX	4222	4243	1	-23.7	1	0.110216	0.559	0	0	-6.55112	19	21	11	3UTR		1	0
hsa-let-7b-5p	NM_178151	DCX	4331	4352	1	-23.7	1	0.110216	0.559	0	0	-6.55112	19	21	11	3UTR		1	0
hsa-let-7b-5p	NM_020721	KIAA1210	6402	6431	1	-22.7	1	0.000245882	0.485	0	0	-4.52877	19	22	16	3UTR		0	0
hsa-let-7b-5p	XM_006724748	SEPT6	3611	3633	1	-25.2	1	0.0213846	0.559	0	0	-9.81332	18	22	12	3UTR		0	0
hsa-let-7b-5p	XM_006724748	SEPT6	4566	4589	1	-24.5	1	0.034464	0.515	0	0	-3.93757	19	23	9	3UTR		0	0
hsa-let-7b-5p	XM_006724748	SEPT6	3539	3563	1	-23	1	0.00046596	0.603	0	0	-8.70704	16	24	11	3UTR		0	0
hsa-let-7b-5p	NM_015129	SEPT6	2520	2542	1	-25.2	1	0.0213846	0.559	0	0	-9.81332	18	22	12	3UTR		0	0
hsa-let-7b-5p	NM_015129	SEPT6	2448	2472	1	-23	1	0.00046596	0.603	0	0	-8.70704	16	24	11	3UTR		0	0
hsa-let-7b-5p	NM_145799	SEPT6	3830	3852	1	-25.2	1	0.0213846	0.559	0	0	-9.81332	18	22	12	3UTR		0	0
hsa-let-7b-5p	NM_145799	SEPT6	3758	3782	1	-23	1	0.00046596	0.603	0	0	-8.70704	16	24	11	3UTR		0	0
hsa-let-7b-5p	NM_006777	ZBTB33	4898	4913	1	-19.9	1	0.0972551	0.559	0	0	-10.7891	14	15	14	3UTR		0	0
hsa-let-7b-5p	NM_001184742	ZBTB33	4997	5012	1	-19.9	1	0.0972551	0.559	0	0	-10.7891	14	15	14	3UTR		0	0
hsa-let-7b-5p	NM_000828	GRIA3	5107	5128	1	-22.9	1	0.00099946	0.632	0	0	-7.24999	18	21	7	3UTR		0	0
hsa-let-7b-5p	NM_007325	GRIA3	5107	5128	1	-22.9	1	0.00099946	0.632	0	0	-7.24999	18	21	7	3UTR		0	0
hsa-let-7b-5p	NM_001256743	GRIA3	739	765	1	-21.4	1	0.146814	0.544	0	0	-7.23797	19	26	7	3UTR		0	0
hsa-let-7b-5p	NM_017413	APLN	659	680	1	-19.6	1	0.000828205	0.382	0	0	-7.80367	16	21	10	3UTR		0	0
hsa-let-7b-5p	NM_001127197	ELF4	3880	3907	1	-25.8	1	0.271452	0.456	0	0	-4.76182	17	22	7	3UTR		1	1
hsa-let-7b-5p	NM_001421	ELF4	3962	3989	1	-25.8	1	0.271452	0.456	0	0	-4.76182	17	22	7	3UTR		1	1
hsa-let-7b-5p	NM_017666	ZNF280C	3810	3832	1	-21	1	0.013148	0.368	0	0	-6.28309	18	22	8	3UTR		0	0
hsa-let-7b-5p	XM_006724765	ZNF280C	3614	3636	1	-21	1	0.013148	0.368	0	0	-6.28309	18	22	8	3UTR		0	0
hsa-let-7b-5p	NM_016024	RBMX2	1671	1698	1	-20.7	1	0.0224549	0.603	0	0	-5.03583	18	27	13	3UTR		0	0
hsa-let-7b-5p	NM_147175	HS6ST2	2310	2332	1	-20.8	1	0.00113685	0.676	0	0	-6.98341	15	19	6	3UTR		0	0
hsa-let-7b-5p	NM_001077188	HS6ST2	2430	2452	1	-20.8	1	0.00113685	0.676	0	0	-6.98341	15	19	6	3UTR		0	0
hsa-let-7b-5p	XM_017029892	USP26	3381	3406	1	-22.3	1	0.0337181	0.574	0	0	-4.84971	18	25	7	3UTR		0	0
hsa-let-7b-5p	NM_001278314	INSC	2083	2103	1	-23.1	1	0.288396	0.691	-0.0330393	0.474545	-7.3076	19	20	19	3UTR		0	0
hsa-let-7b-5p	NM_001278315	INSC	2057	2077	1	-23.1	1	0.288396	0.691	-0.0330393	0.474545	-7.3076	19	20	19	3UTR		0	0
hsa-let-7b-5p	NM_001278313	INSC	1978	1998	1	-23.1	1	0.288396	0.691	-0.0330393	0.474545	-7.3076	19	20	19	3UTR		0	0
hsa-let-7b-5p	NM_001278316	INSC	1852	1872	1	-23.1	1	0.288396	0.691	-0.0330393	0.474545	-7.3076	19	20	19	3UTR		0	0
hsa-let-7b-5p	NM_033326	SOX6	4217	4242	1	-21.7	1	8.06481e-06	0.529	2.496	2.06836	-7.98902	19	25	8	3UTR		1	1
hsa-let-7b-5p	NM_001145811	SOX6	4309	4334	1	-21.7	1	8.06481e-06	0.529	2.45642	2.46862	-7.98902	19	25	8	3UTR		1	1
hsa-let-7b-5p	NM_001145819	SOX6	4271	4296	1	-21.7	1	8.06481e-06	0.529	2.63671	2.18203	-7.98902	19	25	8	3UTR		1	1
hsa-let-7b-5p	NM_001329630	PLEKHA7	4613	4633	1	-25.3	1	0.000206667	0.426	3.62321	2.62953	-4.84971	18	20	14	3UTR		0	0
hsa-let-7b-5p	NM_001202439	NCR3LG1	3395	3417	1	-21.2	1	0.000426943	0.515	0.215128	0.0189031	-4.90607	18	22	10	3UTR		0	0
hsa-let-7b-5p	NM_001261383	UEVLD	2551	2570	1	-25.3	1	0.0262833	0.574	0.878211	0.178141	-4.84971	18	19	18	3UTR		0	0
hsa-let-7b-5p	NM_001261382	UEVLD	2675	2694	1	-25.3	1	0.0262833	0.574	0.115365	0.796563	-4.84971	18	19	18	3UTR		0	0
hsa-let-7b-5p	NM_001261386	UEVLD	2082	2101	1	-25.3	1	0.0262833	0.574	0.186881	0.429443	-4.84971	18	19	18	3UTR		0	0
hsa-let-7b-5p	NM_018314	UEVLD	2617	2636	1	-25.3	1	0.0262833	0.574	0.004117	0.232772	-4.84971	18	19	18	3UTR		0	0
hsa-let-7b-5p	NM_001040697	UEVLD	2741	2760	1	-25.3	1	0.0262833	0.574	1.74436	1.22268	-4.84971	18	19	18	3UTR		0	0
hsa-let-7b-5p	NM_001261385	UEVLD	2482	2501	1	-25.3	1	0.0262833	0.574	0.60009	0.107121	-4.84971	18	19	18	3UTR		0	0
hsa-let-7b-5p	NM_001297771	UEVLD	844	867	1	-21.8	1	0.00242087	0.426	3.64282	3.12208	-6.3934	19	23	8	3UTR		0	0
hsa-let-7b-5p	NM_153347	TMEM86A	2300	2340	1	-26.1	1	0.0536164	0.456	0.269308	0.0942	-4.76182	17	23	13	3UTR		0	0
hsa-let-7b-5p	NM_145650	MUC15	1547	1582	1	-25.7	1	0.688971	0.721	-0.411176	-0.317904	-6.23647	19	22	14	3UTR		0	0
hsa-let-7b-5p	NM_001135091	MUC15	1635	1670	1	-25.7	1	0.688971	0.721	-0.516436	-0.365271	-6.23647	19	22	14	3UTR		0	0
hsa-let-7b-5p	XM_011520207	TCP11L1	6660	6694	1	-22.1	1	0.00126713	0.426	0	0	-5.18008	20	34	9	3UTR		0	0
hsa-let-7b-5p	NM_001127223	CD59	3154	3176	1	-22.9	1	3.79608e-06	0.441	0.161425	0.193295	-8.14541	17	22	8	3UTR	MIRT512748	0	1
hsa-let-7b-5p	XM_024448433	EHF	4997	5028	1	-20.3	1	0.0475708	0.632	0	0	-4.957	19	31	9	3UTR		0	1
hsa-let-7b-5p	XM_024448433	EHF	2241	2264	1	-19.6	1	0.00661138	0.603	0	0	-7.27064	19	23	14	3UTR		0	1
hsa-let-7b-5p	XM_024448432	EHF	4271	4302	1	-20.3	1	0.0475708	0.632	0	0	-4.957	19	31	9	3UTR		0	1
hsa-let-7b-5p	XM_024448432	EHF	1515	1538	1	-19.6	1	0.00661138	0.603	0	0	-7.27064	19	23	14	3UTR		0	1
hsa-let-7b-5p	NM_001252652	SLC1A2	8357	8382	1	-22	1	0.000950993	0.485	0.129598	0.144235	-3.79332	18	25	15	3UTR		0	0
hsa-let-7b-5p	NM_004171	SLC1A2	8654	8679	1	-22	1	0.000950993	0.485	0.1565	0.126803	-3.79332	18	25	15	3UTR		0	0
hsa-let-7b-5p	NM_001307932	COMMD9	1034	1055	1	-21.4	1	1.91418e-05	0.382	-0.039717	-0.44533	-8.5757	16	21	10	3UTR	MIRT001641	0	0
hsa-let-7b-5p	NM_004620	TRAF6	7834	7853	1	-21.3	1	0.211303	0.515	-0.370896	-0.0990205	-9.2861	16	19	10	3UTR		0	0
hsa-let-7b-5p	NM_145803	TRAF6	7355	7379	1	-24.2	1	0.0715137	0.603	4.68731	5.18034	-6.57398	19	24	8	3UTR		0	0
hsa-let-7b-5p	NM_145803	TRAF6	7927	7946	1	-21.3	1	0.211303	0.515	-0.370896	-0.0990205	-9.2861	16	19	10	3UTR		0	0
hsa-let-7b-5p	XM_017018076	LRRC4C	5699	5721	1	-22.2	1	0.00374603	0.574	0	0	-4.76182	17	22	13	3UTR		0	0
hsa-let-7b-5p	XM_017018074	LRRC4C	5731	5753	1	-22.2	1	0.00374603	0.574	0	0	-4.76182	17	22	13	3UTR		0	0
hsa-let-7b-5p	NM_001142930	API5	1835	1851	1	-18.3	1	0.00461668	0.588	4.67908	3.04059	-8.42926	13	16	10	3UTR		0	0
hsa-let-7b-5p	NM_006595	API5	1830	1846	1	-18.3	1	0.00461668	0.588	4.67908	3.04059	-8.42926	13	16	10	3UTR		0	0
hsa-let-7b-5p	XM_017018465	API5	1877	1893	1	-18.3	1	0.00461668	0.588	0	0	-8.42926	13	16	10	3UTR		0	0
hsa-let-7b-5p	XM_011520459	TSPAN18	2258	2277	1	-24.2	1	0.000595829	0.426	0	0	-4.52877	16	19	13	3UTR		1	1
hsa-let-7b-5p	XM_006718373	TSPAN18	2357	2376	1	-24.2	1	0.000595829	0.426	0	0	-4.52877	16	19	13	3UTR		1	1
hsa-let-7b-5p	NM_130783	TSPAN18	2100	2119	1	-24.2	1	0.000595829	0.426	0.140126	0.0182546	-4.52877	16	19	13	3UTR		1	1
hsa-let-7b-5p	NM_001258324	TP53I11	1457	1477	1	-23.1	1	0.00775537	0.485	-0.18785	-0.426728	-8.0418	16	20	7	3UTR		0	0
hsa-let-7b-5p	NM_006034	TP53I11	1255	1275	1	-23.1	1	0.00775537	0.485	0.0889713	-0.39666	-8.0418	16	20	7	3UTR		0	0
hsa-let-7b-5p	XM_011520478	TP53I11	1311	1331	1	-23.1	1	0.00775537	0.485	0	0	-8.0418	16	20	7	3UTR		0	0
hsa-let-7b-5p	NM_001256695	PRDM11	9993	10016	1	-23.8	1	0.299516	0.397	0.827418	-0.0274161	-5.45975	18	23	7	3UTR		0	0
hsa-let-7b-5p	NM_001300721	LARGE2	2322	2342	1	-22.9	1	7.05841e-07	0.515	-0.222052	0.0452201	-7.23797	17	20	13	3UTR		0	0
hsa-let-7b-5p	NM_001346324	ATG13	2622	2643	1	-22.4	1	2.58686e-06	0.309	0.949247	-0.0222005	-6.39069	18	21	11	3UTR		0	0
hsa-let-7b-5p	NM_001205121	ATG13	2446	2467	1	-22.4	1	2.58686e-06	0.309	0.949247	-0.0222005	-6.39069	18	21	11	3UTR		0	0
hsa-let-7b-5p	NM_014741	ATG13	2451	2472	1	-22.4	1	2.58686e-06	0.309	0.949247	-0.0222005	-6.39069	18	21	11	3UTR		0	0
hsa-let-7b-5p	NM_001205119	ATG13	2605	2626	1	-22.4	1	2.58686e-06	0.309	0.949247	-0.0222005	-6.39069	18	21	11	3UTR		0	0
hsa-let-7b-5p	NM_001205120	ATG13	2506	2527	1	-22.4	1	2.58686e-06	0.309	0.949247	-0.0222005	-6.39069	18	21	11	3UTR		0	0
hsa-let-7b-5p	NM_001205122	ATG13	2313	2334	1	-22.4	1	2.58686e-06	0.309	0.949247	-0.0222005	-6.39069	18	21	11	3UTR		0	0
hsa-let-7b-5p	NM_001172639	CELF1	2498	2524	1	-24.9	1	0.000215696	0.441	3.20899	3.52817	-4.84971	18	26	11	3UTR	MIRT502846	1	0
hsa-let-7b-5p	NM_001320037	LOC730098	369	389	1	-18.1	1	0.175481	0.456	0.038829	0.106383	-8.76407	17	20	8	3UTR		0	0
hsa-let-7b-5p	NM_006274	CCL19	521	542	1	-21.4	1	0.000874095	0.353	2.33095	0.733345	-9.08276	16	21	7	3UTR		0	0
hsa-let-7b-5p	XM_005251591	FAM214B	2753	2780	1	-23	1	0.012476	0.368	0	0	-6.23647	19	27	8	3UTR		1	1
hsa-let-7b-5p	XM_011518037	FAM214B	2736	2763	1	-23	1	0.012476	0.368	0	0	-6.23647	19	27	8	3UTR		1	1
hsa-let-7b-5p	NM_001195217	CCDC107	523	544	1	-22	1	8.53649e-05	0.485	1.51164	1.14071	-12.8934	17	21	7	3UTR		0	0
hsa-let-7b-5p	NM_001044264	MSMP	622	640	1	-19.5	1	0.000433332	0.574	0.309264	0.471521	-10.8149	16	18	10	3UTR		0	0
hsa-let-7b-5p	NM_001287010	GLIPR2	687	713	1	-22.7	1	0.00137197	0.456	0.575766	0.345946	-6.82535	20	26	8	3UTR		0	0
hsa-let-7b-5p	NM_001287012	GLIPR2	583	609	1	-22.7	1	0.00137197	0.456	0.575766	0.345946	-6.82535	20	26	8	3UTR		0	0
hsa-let-7b-5p	NM_001287014	GLIPR2	311	337	1	-22.7	1	0.00137197	0.456	0.575766	0.345946	-6.82535	20	26	8	3UTR		0	0
hsa-let-7b-5p	NM_001184762	CLTA	929	948	1	-18.5	1	0.000367965	0.574	1.73781	1.2595	-6.34001	17	19	13	3UTR		0	0
hsa-let-7b-5p	NM_001280551	PAX5	1542	1575	1	-23.2	1	0.0105447	0.426	-0.359342	0.306291	-3.79332	21	33	8	3UTR		0	0
hsa-let-7b-5p	NM_001280550	PAX5	1578	1611	1	-23.2	1	0.0105447	0.426	-0.0781249	-0.0910245	-3.79332	21	33	8	3UTR		0	0
hsa-let-7b-5p	NM_001280547	PAX5	1795	1828	1	-23.2	1	0.0105447	0.426	-0.163264	0.06171	-3.79332	21	33	8	3UTR		0	0
hsa-let-7b-5p	NM_001280548	PAX5	1810	1843	1	-23.2	1	0.0105447	0.426	-0.201963	0.0111424	-3.79332	21	33	8	3UTR		0	0
hsa-let-7b-5p	NM_003028	SHB	4947	4970	1	-25	1	0.000805136	0.456	1.7587	1.96813	-10.207	18	23	10	3UTR		0	0
hsa-let-7b-5p	NM_000692	ALDH1B1	2791	2811	1	-21	1	0.082633	0.426	0.0309217	-0.200622	-6.3934	17	20	8	3UTR		0	0
hsa-let-7b-5p	XM_011518782	PGM5	2231	2252	1	-23.7	1	0.00899675	0.574	0	0	-4.957	18	21	10	3UTR		0	0
hsa-let-7b-5p	NM_153237	TMEM252	1054	1073	1	-19.3	1	0.0015218	0.5	1.15775	1.88823	-6.74759	15	19	7	3UTR		0	0
hsa-let-7b-5p	NM_181425	FXN	6909	6929	1	-25.4	1	0.000100668	0.456	0.0242042	0.0622032	-6.39069	17	20	12	3UTR	MIRT454283	0	0
hsa-let-7b-5p	NM_000144	FXN	6901	6921	1	-25.4	1	0.000100668	0.456	0.0242042	0.0622032	-6.39069	17	20	12	3UTR	MIRT454283	0	0
hsa-let-7b-5p	NM_001163	APBA1	5837	5885	1	-27.8	1	0.0333596	0.353	0	0	-3.79332	18	22	14	3UTR		1	1
hsa-let-7b-5p	NM_001102421	ZFAND5	3533	3556	1	-25.7	1	0.000720518	0.441	3.70638	3.97863	-4.84971	20	23	14	3UTR		0	0
hsa-let-7b-5p	NM_001102420	ZFAND5	3670	3693	1	-25.7	1	0.000720518	0.441	2.69157	2.29449	-4.84971	20	23	14	3UTR		0	0
hsa-let-7b-5p	NM_001278243	ZFAND5	3224	3272	1	-25.9	1	0.000720518	0.441	2.48105	2.79164	-4.84971	20	24	14	3UTR		0	0
hsa-let-7b-5p	NM_017662	TRPM6	7172	7192	1	-25.3	1	4.01225e-05	0.441	1.96015	3.36367	-4.84971	18	20	14	3UTR		1	1
hsa-let-7b-5p	NM_001177310	TRPM6	6991	7011	1	-25.3	1	4.01225e-05	0.441	3.97374	3.14212	-4.84971	18	20	14	3UTR		1	1
hsa-let-7b-5p	NM_001177311	TRPM6	7018	7038	1	-25.3	1	4.01225e-05	0.441	3.13222	3.44367	-4.84971	18	20	14	3UTR		1	1
hsa-let-7b-5p	NM_006200	PCSK5	5389	5449	1	-20.8	1	0.00525325	0.691	2.02202	2.3749	-9.54201	18	26	11	3UTR		0	0
hsa-let-7b-5p	NM_207416	SPATA31D3	4744	4759	1	-20.9	1	0.0049128	0.471	-0.730935	-0.564751	-6.34001	13	15	7	3UTR		0	0
hsa-let-7b-5p	NM_024945	RMI1	2531	2584	1	-20	1	0.0125001	0.471	-0.170693	0.0163511	-4.99396	20	26	8	3UTR		0	0
hsa-let-7b-5p	NM_006180	NTRK2	3629	3651	1	-22.1	1	0.00241758	0.515	2.28972	1.72583	-9.27414	18	22	9	3UTR		0	0
hsa-let-7b-5p	XM_017014752	NTRK2	3517	3539	1	-22.1	1	0.00241758	0.515	0	0	-9.27414	18	22	9	3UTR		0	0
hsa-let-7b-5p	XM_005252004	NTRK2	3226	3248	1	-22.1	1	0.00241758	0.515	0	0	-9.27414	18	22	9	3UTR		0	0
hsa-let-7b-5p	NM_001018065	NTRK2	8001	8023	1	-26.6	1	0.000144243	0.426	-0.243682	-0.537879	-5.58391	19	22	12	3UTR		0	0
hsa-let-7b-5p	NM_006717	SPIN1	1210	1228	1	-22.6	1	0.142403	0.559	2.96716	2.40476	-7.57093	17	18	17	3UTR		0	0
hsa-let-7b-5p	NM_006717	SPIN1	1573	1594	1	-19.5	1	0.025908	0.471	2.44275	1.31463	-11.8761	16	21	8	3UTR		0	0
hsa-let-7b-5p	NM_005226	S1PR3	1872	1910	1	-22.5	1	0.00758694	0.515	0.084752	-0.0531394	-8.40586	18	38	10	3UTR		0	0
hsa-let-7b-5p	NM_001012267	CENPP	2574	2594	1	-22.1	1	0.0334827	0.397	0.706041	0.505719	-5.03583	17	20	14	3UTR		0	0
hsa-let-7b-5p	NM_005014	OMD	1994	2015	1	-17.4	1	0.00722033	0.603	0.171905	2.19855	-6.57952	18	21	9	3UTR		0	0
hsa-let-7b-5p	NM_001193335	ASPN	1117	1159	1	-17.6	1	0.0010849	0.559	2.36331	3.44743	-5.48126	17	22	11	3UTR		0	0
hsa-let-7b-5p	NM_001286971	CENPP	1731	1751	1	-22.1	1	0.0334827	0.397	-0.650978	-0.574793	-5.03583	17	20	14	3UTR		0	0
hsa-let-7b-5p	NM_194320	ZNF169	2331	2371	1	-20	1	0.00023993	0.544	0.277198	-0.0369379	-6.72377	18	24	10	3UTR		0	0
hsa-let-7b-5p	NM_032558	MFSD14B	1842	1865	1	-22.2	1	0.00779049	0.382	0.0424061	0.191567	-8.39718	19	23	8	3UTR		0	0
hsa-let-7b-5p	NM_001193331	C9orf3	2692	2740	1	-25.7	1	0.00555346	0.456	-0.409968	-0.151936	-4.84971	19	23	14	3UTR		0	0
hsa-let-7b-5p	NM_020207	ERCC6L2	5731	5754	1	-24.2	1	0.0304289	0.647	0.800512	0.308651	-8.22917	19	23	7	3UTR		0	0
hsa-let-7b-5p	NM_001010895	ERCC6L2	3665	3683	1	-19.8	1	0.0226176	0.5	0.207306	0.11355	-6.85115	17	18	17	3UTR		0	0
hsa-let-7b-5p	NM_001001662	ZNF782	3388	3413	1	-22	1	0.00931831	0.529	0.157173	0.322176	-9.69585	18	25	7	3UTR		0	0
hsa-let-7b-5p	NM_020893	CCDC180	6142	6163	1	-22.7	1	0.172369	0.529	0.250043	0.0340064	-6.85115	17	21	9	3UTR		0	0
hsa-let-7b-5p	NM_001128159	VPS53	8837	8864	1	-25.7	1	0.0167115	0.471	0	0	-5.69428	18	21	15	3UTR		0	0
hsa-let-7b-5p	NM_001318008	FAM57A	572	620	1	-24.8	1	0.00380363	0.412	0.105102	1.27051	-6.32496	18	22	8	3UTR	MIRT052244	0	0
hsa-let-7b-5p	NM_016532	INPP5K	2347	2370	1	-21.8	1	0.0819547	0.441	2.45102	3.31071	-7.91435	18	23	8	3UTR		0	0
hsa-let-7b-5p	NM_080704	TRPV1	3489	3512	1	-23	1	0.00980556	0.456	2.57745	2.50492	-4.84971	20	23	14	3UTR		0	0
hsa-let-7b-5p	NM_018727	TRPV1	3372	3395	1	-23	1	0.00980556	0.456	2.89675	3.13574	-4.84971	20	23	14	3UTR		0	0
hsa-let-7b-5p	NM_080705	TRPV1	3415	3438	1	-23	1	0.00980556	0.456	3.56651	2.84808	-4.84971	20	23	14	3UTR		0	0
hsa-let-7b-5p	NM_080706	TRPV1	3741	3764	1	-23	1	0.00980556	0.456	0.283488	-0.00641282	-4.84971	20	23	14	3UTR		0	0
hsa-let-7b-5p	NM_001114118	NCBP3	6996	7019	1	-23.2	1	0.0597806	0.544	0.2936	-0.100525	-5.33701	18	23	7	3UTR		1	0
hsa-let-7b-5p	NM_001124758	SPNS2	2236	2252	1	-23.2	1	0.00154545	0.441	0.296039	-0.110501	-13.6656	15	16	15	3UTR		0	0
hsa-let-7b-5p	NM_001284389	NOLC1	3792	3837	1	-20.5	1	0.00686186	0.618	0	0	-3.79332	19	39	8	3UTR	MIRT032259	0	0
hsa-let-7b-5p	NM_001284388	NOLC1	3819	3864	1	-20.5	1	0.00686186	0.618	0.254532	0.195487	-3.79332	19	39	8	3UTR	MIRT032259	0	0
hsa-let-7b-5p	NM_004741	NOLC1	3789	3834	1	-20.5	1	0.00686186	0.618	0	0	-3.79332	19	39	8	3UTR	MIRT032259	0	0
hsa-let-7b-5p	NM_016169	SUFU	3462	3481	1	-23.2	1	0.000334806	0.426	-0.0910178	0.305624	-7.2559	17	19	11	3UTR		0	0
hsa-let-7b-5p	NM_004311	ARL3	1885	1904	1	-20.2	1	1.45042e-05	0.441	-0.184008	0.452513	-6.99569	16	19	10	3UTR		0	0
hsa-let-7b-5p	NM_178858	SFXN2	2228	2268	1	-24.9	1	0.00621524	0.544	0.834294	0.268033	-5.08246	20	40	9	3UTR		0	0
hsa-let-7b-5p	NM_001136200	BORCS7	1269	1303	1	-22.7	1	0.000374737	0.529	0.395008	1.59718	-4.84971	19	25	7	3UTR		0	0
hsa-let-7b-5p	NM_144591	BORCS7	472	506	1	-22.7	1	0.000374737	0.529	0.395008	1.59718	-4.84971	19	25	7	3UTR		0	0
hsa-let-7b-5p	NM_020682	AS3MT	1896	1917	1	-21.4	1	0.0120704	0.559	0.00889764	0.060778	-8.79368	17	21	7	3UTR		0	0
hsa-let-7b-5p	NM_020682	AS3MT	1841	1880	1	-21	1	0.0634952	0.397	0.00889764	-0.00720319	-6.28309	18	23	8	3UTR		0	0
hsa-let-7b-5p	XM_005269647	PDCD11	6361	6381	1	-23.9	1	0.336534	0.485	0	0	-8.50749	18	20	10	3UTR	MIRT032267	0	0
hsa-let-7b-5p	NM_014976	PDCD11	6318	6338	1	-23.9	1	0.336534	0.485	-0.657176	-0.687707	-8.50749	18	20	10	3UTR	MIRT032267	0	0
hsa-let-7b-5p	NM_015916	CALHM2	1865	1905	1	-20.7	1	0.0044395	0.618	0.168088	0.00261608	-4.99396	18	23	10	3UTR		0	0
hsa-let-7b-5p	NM_001129742	CALHM3	1629	1650	1	-21.7	1	0.148857	0.809	0	0	-4.17062	19	21	15	3UTR		0	0
hsa-let-7b-5p	NM_014631	SH3PXD2A	5803	5826	1	-23.9	1	0.00108374	0.412	1.98493	2.65756	-5.83853	20	23	8	3UTR	MIRT052098	0	0
hsa-let-7b-5p	NM_001272012	ITPRIP	3676	3699	1	-23	1	0.04719	0.441	2.02706	1.06869	-9.69585	16	23	9	3UTR		0	0
hsa-let-7b-5p	NM_001195307	BBIP1	1112	1143	1	-26.5	1	0.0309654	0.426	0.241166	0.036288	-4.84971	20	24	14	3UTR		0	0
hsa-let-7b-5p	NM_001177660	HABP2	1881	1901	1	-23.2	1	6.58429e-05	0.456	-0.129226	-0.234741	-7.8837	17	20	7	3UTR		0	0
hsa-let-7b-5p	NM_001177660	HABP2	1925	1945	1	-22.4	1	4.01585e-05	0.529	-0.378844	-0.241762	-6.99569	16	20	10	3UTR		0	0
hsa-let-7b-5p	NM_004132	HABP2	1963	1983	1	-23.2	1	6.58429e-05	0.456	0.486497	-0.233025	-7.8837	17	20	7	3UTR		0	0
hsa-let-7b-5p	NM_004132	HABP2	2007	2027	1	-22.4	1	4.01585e-05	0.529	0.336727	-0.148572	-6.99569	16	20	10	3UTR		0	0
hsa-let-7b-5p	NM_198514	NHLRC2	4155	4178	1	-25.7	1	0.0349024	0.426	0.0692352	-0.163329	-4.84971	20	23	14	3UTR	MIRT701427	1	0
hsa-let-7b-5p	NM_198514	NHLRC2	2447	2466	1	-23.1	1	0.254303	0.529	-0.148856	-0.0101183	-5.3155	18	19	18	3UTR	MIRT701427	1	0
hsa-let-7b-5p	NM_018017	CCDC186	2994	3025	1	-23.8	1	0.000202012	0.544	0.361663	0.145471	-5.03583	20	31	9	3UTR	MIRT052357	0	0
hsa-let-7b-5p	NM_001272046	VWA2	4131	4154	1	-23.1	1	3.75323e-05	0.471	0.083	-0.0611595	-4.84971	20	23	14	3UTR		0	0
hsa-let-7b-5p	NM_025015	HSPA12A	3949	3966	1	-21.4	1	0.00192492	0.574	4.80956	5.08131	-10.4034	15	17	9	3UTR		0	0
hsa-let-7b-5p	NM_001330167	RAB11FIP2	4955	4974	1	-19.6	1	0.446014	0.691	2.76712	3.21936	-7.24999	16	19	8	3UTR		0	1
hsa-let-7b-5p	NM_014904	RAB11FIP2	4614	4633	1	-19.6	1	0.446014	0.691	3.12755	3.62721	-7.24999	16	19	8	3UTR		0	1
hsa-let-7b-5p	NM_001134672	FAM204A	1191	1214	1	-22.8	1	0.00193572	0.456	0.779517	0.789108	-5.03583	20	23	14	3UTR		0	0
hsa-let-7b-5p	NM_022063	FAM204A	1392	1415	1	-22.8	1	0.00193572	0.456	0.699214	0.149712	-5.03583	20	23	14	3UTR		0	0
hsa-let-7b-5p	NM_014937	INPP5F	4735	4759	1	-24	1	1.91764e-05	0.529	0.561413	0.355375	-7.75705	18	24	9	3UTR		0	0
hsa-let-7b-5p	XM_011539528	INPP5F	4622	4646	1	-24	1	1.91764e-05	0.529	0	0	-7.75705	18	24	9	3UTR		0	0
hsa-let-7b-5p	NM_001243194	INPP5F	2916	2940	1	-24	1	1.91764e-05	0.529	0.535043	0.301443	-7.75705	18	24	9	3UTR		0	0
hsa-let-7b-5p	NM_022126	LHPP	1283	1317	1	-21.5	1	0.0437951	0.5	0.216618	-0.556847	-6.86117	16	23	8	3UTR		0	0
hsa-let-7b-5p	NM_001167880	LHPP	1191	1225	1	-21.5	1	0.0437951	0.5	0.216618	-0.556847	-6.86117	16	23	8	3UTR		0	0
hsa-let-7b-5p	XM_005270140	UROS	1769	1781	1	-20	1	0.0137352	0.338	0	0	-6.90779	11	12	11	3UTR		0	0
hsa-let-7b-5p	NM_002417	MKI67	10702	10728	1	-24.6	1	0.0129929	0.456	2.33621	2.31475	-7.91236	20	26	8	3UTR		0	0
hsa-let-7b-5p	XM_024448009	C10orf143	665	688	1	-26.4	1	0.0002503	0.544	0	0	-5.19005	19	23	7	3UTR		0	0
hsa-let-7b-5p	NM_001199868	GLRX3	1156	1180	1	-25.5	1	0.00621811	0.353	-0.0588658	-0.071619	-4.99396	20	24	8	3UTR		0	0
hsa-let-7b-5p	NM_018461	PPP2R2D	1947	1982	1	-23.7	1	0.0322255	0.441	-0.247666	0.386414	-5.08246	17	20	16	3UTR		0	0
hsa-let-7b-5p	NM_001143757	LRRC27	8132	8177	1	-22.3	1	0.00481911	0.552	0.132001	-0.0469219	-3.93757	18	45	9	3UTR		0	0
hsa-let-7b-5p	NM_001083909	ADGRA1	3732	3752	1	-25	1	0.0123093	0.426	-0.393658	-0.0921785	-8.51906	18	20	10	3UTR		0	0
hsa-let-7b-5p	NM_001291085	ADGRA1	3233	3253	1	-25	1	0.0123093	0.426	-0.393658	-0.0921785	-8.51906	18	20	10	3UTR		0	0
hsa-let-7b-5p	NM_001025295	IFITM5	475	493	1	-20.8	1	1.73463e-05	0.294	2.03522	2.78651	-10.0944	16	18	8	3UTR		0	0
hsa-let-7b-5p	NM_003641	IFITM1	563	583	1	-25	1	0.000422322	0.426	-0.6128	-1.53569	-5.33701	18	20	13	3UTR		0	0
hsa-let-7b-5p	NM_153225	SBSPON	2641	2663	1	-21	1	0.0235822	0.353	0.249766	0.0549556	-6.28309	18	22	8	3UTR		0	0
hsa-let-7b-5p	NM_172037	RDH10	2392	2421	1	-23.4	1	0.00639059	0.471	0.0149866	-0.0772934	-4.84971	20	24	14	3UTR	MIRT001600	1	1
hsa-let-7b-5p	NM_001164384	STAU2	2285	2315	1	-17.8	1	0.0124402	0.735	1.27931	1.08671	-3.93757	18	30	11	3UTR		0	0
hsa-let-7b-5p	NM_018299	UBE2W	6965	6989	1	-20.8	1	0.00128957	0.588	5.21098	2.77196	-12.0871	18	24	9	3UTR		0	0
hsa-let-7b-5p	NM_001001481	UBE2W	5254	5287	1	-23.4	1	0.00508846	0.412	0.222063	0.772561	-4.84971	20	33	7	3UTR		0	0
hsa-let-7b-5p	NM_001001481	UBE2W	6998	7022	1	-20.8	1	0.00128957	0.588	2.06173	3.12718	-12.0871	18	24	9	3UTR		0	0
hsa-let-7b-5p	NM_020647	JPH1	2616	2647	1	-24.7	1	0.0999048	0.515	1.08486	2.82325	-4.90607	19	21	19	3UTR		0	0
hsa-let-7b-5p	NM_004133	HNF4G	3123	3142	1	-22.4	1	0.0252978	0.691	-0.210525	0.291524	-8.82818	15	19	9	3UTR		0	0
hsa-let-7b-5p	NM_194457	UBE2J2	1452	1473	1	-21.1	1	0.000181435	0.368	1.90845	3.08124	-10.5488	17	21	9	3UTR		0	0
hsa-let-7b-5p	XM_005244719	UBE2J2	1749	1770	1	-21.1	1	0.000181435	0.368	0	0	-10.5488	17	21	9	3UTR		0	0
hsa-let-7b-5p	NM_001242659	FNDC10	827	860	1	-24.4	1	0.134494	0.338	0.194516	-0.0309712	-5.9393	16	20	11	3UTR		0	0
hsa-let-7b-5p	NM_182838	SLC35E2	1488	1511	1	-21.5	1	0.017413	0.382	0.218488	-0.237023	-6.3934	19	23	8	3UTR		0	0
hsa-let-7b-5p	NM_178545	TMEM52	798	819	1	-23.3	1	1.05145e-07	0.279	0.586934	0.560959	-7.14013	18	21	10	3UTR		0	0
hsa-let-7b-5p	NM_001304360	CFAP74	5213	5236	1	-23.1	1	0.000251165	0.294	0.0591168	-0.0261196	-8.66051	16	23	9	3UTR		0	0
hsa-let-7b-5p	XM_016999990	TTC34	3785	3804	1	-21.9	1	9.27153e-05	0.382	0	0	-6.57952	16	19	9	3UTR		0	0
hsa-let-7b-5p	NM_001126240	TP73	4077	4098	1	-22.9	1	3.05551e-05	0.324	-0.429579	-0.737963	-6.78424	19	21	14	3UTR		0	0
hsa-let-7b-5p	NM_001126241	TP73	3983	4004	1	-22.9	1	3.05551e-05	0.324	-0.429579	-0.737963	-6.78424	19	21	14	3UTR		0	0
hsa-let-7b-5p	NM_001126242	TP73	3928	3949	1	-22.9	1	3.05551e-05	0.324	-0.429579	-0.737963	-6.78424	19	21	14	3UTR		0	0
hsa-let-7b-5p	NM_001204192	TP73	3910	3931	1	-22.9	1	3.05551e-05	0.324	-0.429579	-0.737963	-6.78424	19	21	14	3UTR		0	0
hsa-let-7b-5p	NM_018836	AJAP1	2538	2563	1	-15.9	1	5.28908e-05	0.574	2.189	1.83027	-4.76182	13	15	13	3UTR		0	0
hsa-let-7b-5p	NM_001199861	KCNAB2	3395	3415	1	-26.2	1	0.00369234	0.368	-0.74493	-0.58905	-5.19005	17	20	10	3UTR		0	0
hsa-let-7b-5p	NM_001199861	KCNAB2	1800	1823	1	-23.3	1	0.0434028	0.397	-0.0585368	-0.580516	-5.03583	18	23	8	3UTR		0	0
hsa-let-7b-5p	XM_005263514	KCNAB2	3012	3032	1	-26.2	1	0.00369234	0.368	0	0	-5.19005	17	20	10	3UTR		0	0
hsa-let-7b-5p	XM_005263514	KCNAB2	1417	1440	1	-23.3	1	0.0434028	0.397	0	0	-5.03583	18	23	8	3UTR		0	0
hsa-let-7b-5p	NM_003636	KCNAB2	3337	3357	1	-26.2	1	0.00369234	0.368	-0.560962	-0.5879	-5.19005	17	20	10	3UTR		0	0
hsa-let-7b-5p	NM_172130	KCNAB2	3295	3315	1	-26.2	1	0.00369234	0.368	-0.560962	-0.5879	-5.19005	17	20	10	3UTR		0	0
hsa-let-7b-5p	NM_001199862	KCNAB2	1690	1713	1	-23.3	1	0.0434028	0.397	0.20172	0.683941	-5.03583	18	23	8	3UTR		0	0
hsa-let-7b-5p	NM_001199863	KCNAB2	2803	2823	1	-26.2	1	0.00369234	0.368	-0.53468	-1.00183	-5.19005	17	20	10	3UTR		0	0
hsa-let-7b-5p	NM_207370	GPR153	2630	2653	1	-22.7	1	0.010436	0.456	3.08888	2.51912	-4.17062	19	23	8	3UTR		0	0
hsa-let-7b-5p	NM_198681	PLEKHG5	4618	4641	1	-25.7	1	0.00274655	0.382	0.633905	1.26381	-4.84971	20	23	14	3UTR		0	0
hsa-let-7b-5p	NM_024654	NOL9	5549	5583	1	-25.3	1	0.01716	0.412	3.54302	4.03515	-4.84971	18	21	14	3UTR		0	0
hsa-let-7b-5p	NM_001561	TNFRSF9	1905	1924	1	-21.2	1	0.385674	0.529	0.260163	0.0110151	-6.13885	16	19	7	3UTR		0	0
hsa-let-7b-5p	NM_001130924	TMEM201	2059	2109	1	-24.1	1	0.000295594	0.279	0.511061	-0.0380347	-5.52986	19	23	13	3UTR	MIRT032231	0	0
hsa-let-7b-5p	NM_001316973	LZIC	2956	2979	1	-23.4	1	0.0712315	0.412	2.18236	0.933985	-4.84971	20	23	14	3UTR	MIRT032463	1	0
hsa-let-7b-5p	NM_001316973	LZIC	4895	4917	1	-21.2	1	0.180027	0.741	0	0	-9.47598	16	22	6	3UTR	MIRT032463	1	0
hsa-let-7b-5p	NM_032368	LZIC	3056	3079	1	-23.4	1	0.0712315	0.412	0.226034	0.105115	-4.84971	20	23	14	3UTR	MIRT032463	1	0
hsa-let-7b-5p	NM_032368	LZIC	4995	5017	1	-21.2	1	0.180027	0.741	0	0	-9.47598	16	22	6	3UTR	MIRT032463	1	0
hsa-let-7b-5p	NM_003132	SRM	1077	1099	1	-24.9	1	0.000166034	0.294	2.10322	1.79169	-10.0583	17	22	7	3UTR		0	0
hsa-let-7b-5p	NM_021146	ANGPTL7	2031	2052	1	-20.8	1	0.00421772	0.632	0.480976	0.20346	-11.3517	18	21	9	3UTR		0	0
hsa-let-7b-5p	NM_001330350	UBIAD1	2352	2386	1	-23.5	1	8.08941e-05	0.5	-0.164867	-0.109015	-6.10696	20	34	13	3UTR		0	0
hsa-let-7b-5p	NM_001014765	FBXO44	2575	2595	1	-24	1	2.41652e-05	0.441	-0.0363711	-0.208438	-8.42957	17	20	9	3UTR		0	0
hsa-let-7b-5p	NM_001304790	FBXO44	2108	2128	1	-24	1	2.41652e-05	0.441	-0.0363711	-0.208438	-8.42957	17	20	9	3UTR		0	0
hsa-let-7b-5p	NM_001330355	FBXO44	2174	2194	1	-24	1	2.41652e-05	0.441	-0.0363711	-0.208438	-8.42957	17	20	9	3UTR		0	0
hsa-let-7b-5p	NM_183413	FBXO44	2078	2098	1	-24	1	2.41652e-05	0.441	-0.0363711	-0.208438	-8.42957	17	20	9	3UTR		0	0
hsa-let-7b-5p	NM_015378	VPS13D	15189	15210	1	-22.9	1	0.000199266	0.588	0.493553	-0.0073959	-5.3343	18	21	13	3UTR		0	0
hsa-let-7b-5p	NM_018156	VPS13D	15114	15135	1	-22.9	1	0.000199266	0.588	0.493553	-0.0073959	-5.3343	18	21	13	3UTR		0	0
hsa-let-7b-5p	NM_006474	PDPN	778	794	1	-20.1	1	0.00291678	0.5	0.115606	1.36175	-8.66051	15	16	15	3UTR		0	0
hsa-let-7b-5p	NM_198389	PDPN	772	788	1	-20.1	1	0.00290515	0.5	0.115606	1.18104	-8.66051	15	16	15	3UTR		0	0
hsa-let-7b-5p	XM_006710295	PDPN	1703	1724	1	-21.6	1	0.00725522	0.559	0	0	-7.8837	17	21	7	3UTR		0	0
hsa-let-7b-5p	XM_006710295	PDPN	509	525	1	-20.1	1	0.00291678	0.5	0	0	-8.66051	15	16	15	3UTR		0	0
hsa-let-7b-5p	NM_001006624	PDPN	602	618	1	-20.1	1	0.00291678	0.5	0.374049	1.23279	-8.66051	15	16	15	3UTR		0	0
hsa-let-7b-5p	NM_001006625	PDPN	596	612	1	-20.1	1	0.00290515	0.5	0.374049	1.13376	-8.66051	15	16	15	3UTR		0	0
hsa-let-7b-5p	NM_001136216	TMEM51	1294	1316	1	-22.9	1	0.0846003	0.441	0.324243	0.127438	-6.99569	18	22	8	3UTR		0	0
hsa-let-7b-5p	NM_001319665	TMEM51	1281	1303	1	-22.9	1	0.0846003	0.441	0.468323	0.0259125	-6.99569	18	22	8	3UTR		0	0
hsa-let-7b-5p	NM_001136218	TMEM51	1263	1285	1	-22.9	1	0.0846003	0.441	0.596395	0.206102	-6.99569	18	22	8	3UTR		0	0
hsa-let-7b-5p	NM_018022	TMEM51	1190	1212	1	-22.9	1	0.0846003	0.441	0.596395	0.206102	-6.99569	18	22	8	3UTR		0	0
hsa-let-7b-5p	NM_001564	ING2	1810	1828	1	-24.2	1	0.0110311	0.544	0.278385	0.690053	-6.51454	17	18	17	3UTR		0	0
hsa-let-7b-5p	NM_178556	TRIML1	1813	1832	1	-22.2	1	0.0326039	0.647	-0.193205	0.41846	-9.39596	15	19	9	3UTR		0	0
hsa-let-7b-5p	NM_052909	PLEKHG4B	10308	10332	1	-22.3	1	5.15036e-05	0.368	0.0627083	-0.576798	-7.2006	18	24	7	3UTR		0	0
hsa-let-7b-5p	NM_001271082	NKD2	1198	1220	1	-26.1	1	1.15248e-06	0.25	0.410248	0.110843	-6.23056	19	22	13	3UTR		0	0
hsa-let-7b-5p	NM_006598	SLC12A7	4899	4916	1	-24.5	1	7.20113e-05	0.441	0.157459	3.43741	-6.01339	16	17	16	3UTR	MIRT497878	0	0
hsa-let-7b-5p	XM_017008959	SLC12A7	4870	4887	1	-24.5	1	7.20113e-05	0.441	0	0	-6.01339	16	17	16	3UTR	MIRT497878	0	0
hsa-let-7b-5p	NM_024830	LPCAT1	2154	2176	1	-23.5	1	0.00537199	0.368	-0.850725	-0.574516	-4.52877	18	22	7	3UTR		0	0
hsa-let-7b-5p	NM_020546	ADCY2	3905	3923	1	-21.7	1	0.000475583	0.544	0.0106419	0.506252	-10.3719	14	18	9	3UTR		0	0
hsa-let-7b-5p	NM_003966	SEMA5A	11419	11444	1	-22.2	1	0.000169936	0.588	-0.695567	-0.152912	-5.22671	20	25	14	3UTR		0	0
hsa-let-7b-5p	NM_019599	TAS2R1	1273	1292	1	-19.1	1	0.325748	0.559	1.78486	0.576202	-12.5031	13	19	7	3UTR		0	0
hsa-let-7b-5p	NM_005885	MARCH6	3590	3610	1	-22.5	1	0.11826	0.676	1.97242	2.25787	-7.24722	16	20	10	3UTR	MIRT052052	0	0
hsa-let-7b-5p	NM_001270660	MARCH6	3446	3466	1	-22.5	1	0.11826	0.676	1.97242	2.25787	-7.24722	16	20	10	3UTR	MIRT052052	0	0
hsa-let-7b-5p	NM_001270661	MARCH6	3275	3295	1	-22.5	1	0.11826	0.676	1.97242	2.25787	-7.24722	16	20	10	3UTR	MIRT052052	0	0
hsa-let-7b-5p	NM_001164440	ANKRD33B	4130	4150	1	-22.7	1	0.049609	0.485	0.161156	-0.306259	-6.9954	18	20	14	3UTR		1	0
hsa-let-7b-5p	NM_138348	OTULIN	4823	4848	1	-22.2	1	0.0165644	0.632	-0.272424	-0.0605564	-6.07246	19	25	7	3UTR		0	0
hsa-let-7b-5p	NM_012304	FBXL7	2638	2666	1	-22.7	1	0.0248938	0.544	0.148691	-0.1531	-5.18008	21	28	12	3UTR		0	0
hsa-let-7b-5p	NM_018356	C5orf22	2890	2913	1	-20.9	1	0.0439181	0.544	-0.00637044	0.211059	-6.03692	20	23	12	3UTR		0	0
hsa-let-7b-5p	NM_001294343	MTMR12	2530	2556	1	-19.1	1	0.0175114	0.588	0.103762	0.224181	-6.51454	18	26	8	3UTR		1	0
hsa-let-7b-5p	NM_006713	SUB1	1134	1158	1	-18.3	1	0.0241904	0.721	0.622319	0.715274	-9.02511	19	24	9	3UTR		1	1
hsa-let-7b-5p	NM_001204376	NPR3	5281	5300	1	-18.6	1	0.00189703	0.574	0.395496	0.661578	-10.7891	15	19	7	3UTR		0	0
hsa-let-7b-5p	NM_030945	C1QTNF3	2548	2574	1	-21.8	1	0.000740236	0.426	0.901687	0.433149	-4.67302	20	26	7	3UTR		0	0
hsa-let-7b-5p	NM_181435	C1QTNF3	2607	2630	1	-21.5	1	0.00160944	0.382	0.106152	0.365645	-6.3934	19	23	8	3UTR		0	0
hsa-let-7b-5p	NM_000949	PRLR	2723	2749	1	-23.4	1	0.285277	0.662	0.313914	0.723307	-5.83853	21	26	13	3UTR		1	1
hsa-let-7b-5p	NM_001204314	PRLR	2098	2124	1	-23.4	1	0.285277	0.662	0.324343	0.409923	-5.83853	21	26	13	3UTR		1	1
hsa-let-7b-5p	NM_001204314	PRLR	8492	8520	1	-21.2	1	0.0332239	0.588	3.05336	2.48372	-5.89267	17	28	11	3UTR		1	1
hsa-let-7b-5p	NM_002185	IL7R	4251	4269	1	-22.5	1	0.0158925	0.529	0.876198	0.0329434	-5.08276	17	18	17	3UTR		0	0
hsa-let-7b-5p	XM_005248299	IL7R	4115	4133	1	-22.5	1	0.0158925	0.529	0	0	-5.08276	17	18	17	3UTR		0	0
hsa-let-7b-5p	NM_001171873	UGT3A1	2426	2449	1	-20.4	1	0.781298	0.676	0.491868	0.731637	-5.22671	20	23	14	3UTR		0	1
hsa-let-7b-5p	NM_005983	SKP2	2827	2849	1	-21	1	0.0171653	0.353	0.178457	-0.217201	-6.28309	18	22	8	3UTR		0	0
hsa-let-7b-5p	NM_001243120	SKP2	2580	2602	1	-21	1	0.0171653	0.353	-0.0967014	-0.146988	-6.28309	18	22	8	3UTR		0	0
hsa-let-7b-5p	NM_003999	OSMR	4630	4656	1	-22.9	1	0.0112625	0.412	-0.0250086	0.0414602	-9.11789	17	26	8	3UTR		1	1
hsa-let-7b-5p	NM_012382	TTC33	5080	5101	1	-18.6	1	0.13045	0.574	4.35591	4.18516	-5.89267	17	21	9	3UTR		0	0
hsa-let-7b-5p	NM_006251	PRKAA1	2403	2426	1	-22.3	1	0.00402835	0.412	1.14174	0.662072	-6.72377	20	23	12	3UTR		0	0
hsa-let-7b-5p	NM_000163	GHR	3306	3321	1	-19.2	1	0.109191	0.706	0.290909	0.530599	-8.05823	13	15	10	3UTR		1	1
hsa-let-7b-5p	NM_001134848	CCDC152	908	921	1	-19.5	0	0.0851514	0.676	0.401948	0.479129	-17.1102	12	13	12	3UTR		0	0
hsa-let-7b-5p	NM_001301873	CCL28	567	586	1	-22.1	1	0.000200602	0.426	0.212371	0.0710274	-5.22701	18	19	18	3UTR		0	0
hsa-let-7b-5p	NM_001178055	PARP8	6967	6982	1	-19.2	1	0.00102888	0.662	3.37075	3.80695	-4.957	14	15	14	3UTR		1	1
hsa-let-7b-5p	NM_176806	MOCS2	2234	2264	1	-21.8	1	0.0285322	0.426	0.570363	0.207404	-6.78417	17	22	7	3UTR		0	0
hsa-let-7b-5p	NM_004531	MOCS2	2704	2725	1	-21.5	1	0.0285322	0.426	0.202164	-0.25864	-6.78417	17	21	7	3UTR		0	0
hsa-let-7b-5p	NM_001145427	SNX18	2666	2688	1	-24.2	1	0.00409826	0.529	4.4413	2.08825	-7.16335	19	22	13	3UTR		0	0
hsa-let-7b-5p	NM_001102575	SNX18	2509	2531	1	-24.2	1	0.00409826	0.529	4.90244	2.39923	-7.16335	19	22	13	3UTR		0	0
hsa-let-7b-5p	NM_001135604	ESM1	522	541	1	-18.7	1	0.0821399	0.662	0.621481	0.239142	-6.72377	17	19	9	3UTR		0	0
hsa-let-7b-5p	NM_007036	ESM1	672	691	1	-18.7	1	0.0821399	0.662	2.02603	0.481313	-6.72377	17	19	9	3UTR		0	0
hsa-let-7b-5p	NM_001008397	GPX8	1010	1056	1	-20.7	1	0.00206672	0.676	0.173095	0.0506085	-8.55011	19	46	8	3UTR		0	0
hsa-let-7b-5p	NM_001306198	GPX8	748	794	1	-20.7	1	0.00206672	0.676	0.173095	0.0506085	-8.55011	19	46	8	3UTR		0	0
hsa-let-7b-5p	NM_001306197	GPX8	857	903	1	-20.7	1	0.00206672	0.676	0.173095	0.0506085	-8.55011	19	46	8	3UTR		0	0
hsa-let-7b-5p	NM_015360	MTREX	3797	3829	1	-24.4	1	0.00100487	0.456	0.0729408	-0.244829	-5.08246	18	23	11	3UTR		0	0
hsa-let-7b-5p	NM_052820	CORO2A	3641	3683	1	-25.2	1	1.07892e-05	0.426	1.31897	1.21808	-7.38222	19	25	12	3UTR		0	0
hsa-let-7b-5p	NM_003389	CORO2A	3791	3833	1	-25.2	1	1.07892e-05	0.426	0.875368	1.92833	-7.38222	19	25	12	3UTR		0	0
hsa-let-7b-5p	NM_017919	STX17	2104	2122	1	-20.3	1	0.160747	0.485	-0.244566	0.0663382	-4.79441	15	18	13	3UTR		1	1
hsa-let-7b-5p	XM_011518821	STX17	2435	2453	1	-20.3	1	0.160747	0.485	0	0	-4.79441	15	18	13	3UTR		1	1
hsa-let-7b-5p	NM_032342	TMEM246	1766	1799	1	-31.8	1	0.00885431	0.368	-0.0219818	0.181513	-5.18008	19	23	10	3UTR		0	0
hsa-let-7b-5p	NM_001303107	TMEM246	1821	1854	1	-31.8	1	0.00885431	0.368	0.276871	0.321109	-5.18008	19	23	10	3UTR		0	0
hsa-let-7b-5p	NM_019592	RNF20	3069	3090	1	-26.2	1	0.783027	0.544	1.8237	0.406191	-5.81821	18	21	12	3UTR		1	1
hsa-let-7b-5p	NM_133445	GRIN3A	4206	4228	1	-23.2	1	0.0178689	0.515	3.62671	3.68611	-7.75705	17	22	6	3UTR		1	1
hsa-let-7b-5p	NM_018376	NIPSNAP3B	4401	4420	1	-21	1	0.00097594	0.426	0.502445	0.0776984	-7.01448	16	19	10	3UTR		0	0
hsa-let-7b-5p	NM_018376	NIPSNAP3B	3598	3621	1	-20	1	0.37159	0.544	-0.389809	0.212863	-7.16335	18	23	9	3UTR		0	0
hsa-let-7b-5p	XM_011518839	NIPSNAP3B	4251	4270	1	-21	1	0.00097594	0.426	0	0	-7.01448	16	19	10	3UTR		0	0
hsa-let-7b-5p	XM_011518839	NIPSNAP3B	3448	3471	1	-20	1	0.37159	0.544	0	0	-7.16335	18	23	9	3UTR		0	0
hsa-let-7b-5p	NM_080546	SLC44A1	4824	4841	1	-21.2	1	0.0323426	0.632	0.657777	1.2358	-5.9393	15	17	11	3UTR		0	0
hsa-let-7b-5p	NM_001286730	SLC44A1	3953	3970	1	-21.2	1	0.0323426	0.632	0.657777	1.2358	-5.9393	15	17	11	3UTR		0	0
hsa-let-7b-5p	XM_017015185	FSD1L	6123	6165	1	-21	1	0.0107113	0.676	0	0	-3.79332	20	42	11	3UTR		0	0
hsa-let-7b-5p	NM_001145313	FSD1L	7541	7566	1	-18.9	1	0.0336628	0.691	0.965137	0.634398	-5.83853	20	25	10	3UTR		0	0
hsa-let-7b-5p	NM_001330739	FSD1L	7478	7503	1	-18.9	1	0.0336628	0.691	0.965137	0.634398	-5.83853	20	25	10	3UTR		0	0
hsa-let-7b-5p	NM_001287191	FSD1L	7475	7500	1	-18.9	1	0.0336628	0.691	0.965137	0.634398	-5.83853	20	25	10	3UTR		0	0
hsa-let-7b-5p	NM_001287192	FSD1L	7442	7467	1	-18.9	1	0.0336628	0.691	0.965137	0.634398	-5.83853	20	25	10	3UTR		0	0
hsa-let-7b-5p	XM_011519081	FSD1L	7240	7282	1	-21	1	0.0107113	0.676	0	0	-3.79332	20	42	11	3UTR		0	0
hsa-let-7b-5p	NM_001079802	FKTN	4856	4886	1	-21.4	1	0.0107922	0.5	0.0878977	-0.0372497	-5.19005	17	24	12	3UTR		0	0
hsa-let-7b-5p	NM_006731	FKTN	4764	4794	1	-21.4	1	0.0107922	0.5	0.0878977	-0.0372497	-5.19005	17	24	12	3UTR		0	0
hsa-let-7b-5p	XM_011518816	FAM206A	478	502	1	-22.8	1	0.08871	0.456	0	0	-6.08354	17	24	12	3UTR		0	0
hsa-let-7b-5p	NM_014334	FRRS1L	2312	2332	1	-21	1	0.032678	0.441	0.0855607	0.0866493	-6.3934	17	20	8	3UTR		0	0
hsa-let-7b-5p	NM_001037293	PALM2	8263	8308	1	-21.3	1	0.036594	0.485	-0.140775	-0.00609888	-6.98341	16	19	14	3UTR		0	0
hsa-let-7b-5p	NM_053016	PALM2	8477	8522	1	-21.3	1	0.036594	0.485	0.399827	0.24713	-6.98341	16	19	14	3UTR		0	0
hsa-let-7b-5p	NM_001286947	TXNDC8	1495	1516	1	-18.4	1	0.00452827	0.456	0.0901195	0.567047	-5.89267	16	21	5	3UTR		0	1
hsa-let-7b-5p	NM_153366	SVEP1	11055	11076	1	-23.2	1	0.0101069	0.471	4.08213	4.86726	-10.2113	17	21	11	3UTR		0	0
hsa-let-7b-5p	NM_003358	UGCG	2922	2942	1	-21	1	0.00656298	0.5	0.373514	2.18181	-7.48304	16	20	8	3UTR		1	1
hsa-let-7b-5p	NM_001287036	KIAA1958	5903	5931	1	-22.1	1	0.000226299	0.588	0.521081	0.664954	-5.18008	19	28	7	3UTR		1	0
hsa-let-7b-5p	NM_001287036	KIAA1958	3967	3998	1	-21.2	1	0.268801	0.632	1.46238	0.503462	-4.17062	17	22	10	3UTR		1	0
hsa-let-7b-5p	NM_133465	KIAA1958	5819	5847	1	-22.1	1	0.000226299	0.588	0.274076	0.149938	-5.18008	19	28	7	3UTR		1	0
hsa-let-7b-5p	NM_133465	KIAA1958	3883	3914	1	-21.2	1	0.268801	0.632	0.283078	0.335666	-4.17062	17	22	10	3UTR		1	0
hsa-let-7b-5p	XM_011518311	KIAA1958	14797	14816	1	-23.8	1	0.00846594	0.676	0	0	-4.957	17	19	14	3UTR		1	0
hsa-let-7b-5p	XM_011518311	KIAA1958	6513	6534	1	-23.3	1	0.0159709	0.515	0	0	-7.48612	18	21	7	3UTR		1	0
hsa-let-7b-5p	NM_001329589	INIP	2360	2384	1	-19.9	1	0.0829999	0.676	-0.0748452	0.44117	-6.01339	17	24	11	3UTR		0	0
hsa-let-7b-5p	NM_021218	INIP	2441	2465	1	-19.9	1	0.0829999	0.676	-0.273274	0.333603	-6.01339	17	24	11	3UTR		0	0
hsa-let-7b-5p	NM_001012994	SNX30	4814	4831	1	-20.7	1	0.000707719	0.529	0.267953	-0.0192177	-8.25873	16	17	16	3UTR		1	1
hsa-let-7b-5p	NM_001012994	SNX30	2859	2880	1	-20.2	1	0.000847144	0.647	0.0617367	0.0727069	-8.53035	19	21	13	3UTR		1	1
hsa-let-7b-5p	NM_005118	TNFSF15	4466	4486	1	-25.3	1	0.00941259	0.412	0.437706	-0.112644	-4.84971	18	20	14	3UTR		0	0
hsa-let-7b-5p	NM_002581	PAPPA	6171	6197	1	-25.7	1	0.120069	0.588	2.50304	2.39214	-6.23647	18	26	10	3UTR		1	1
hsa-let-7b-5p	NM_002581	PAPPA	6088	6110	1	-24.1	1	0.0765853	0.559	4.30718	1.79387	-9.2861	18	22	10	3UTR		1	1
hsa-let-7b-5p	NM_004099	STOM	1659	1690	1	-22.9	1	0.000207352	0.456	-0.0453149	-0.196818	-5.9396	16	19	11	3UTR		0	0
hsa-let-7b-5p	XM_005251719	DAB2IP	4323	4341	1	-25.1	1	0.17669	0.456	0	0	-4.65016	16	18	12	3UTR	MIRT052296	0	0
hsa-let-7b-5p	XM_024447417	DAB2IP	4332	4350	1	-25.1	1	0.17669	0.456	0	0	-4.65016	16	18	12	3UTR	MIRT052296	0	0
hsa-let-7b-5p	NM_199160	LHX6	2734	2761	1	-20.6	1	0.000285511	0.456	5.41482	5.11781	-6.42973	18	27	8	3UTR		0	0
hsa-let-7b-5p	NM_001242333	LHX6	2700	2727	1	-20.6	1	0.000285511	0.456	4.04294	5.10082	-6.42973	18	27	8	3UTR		0	0
hsa-let-7b-5p	NM_138777	MRRF	1844	1869	1	-21.1	1	0.00399899	0.574	0.189648	-0.266413	-3.79332	17	19	17	3UTR		0	0
hsa-let-7b-5p	NM_138777	MRRF	2972	2995	1	-25.5	1	0.000404141	0.544	-0.0432795	-0.108827	-6.90779	17	23	11	3UTR		0	0
hsa-let-7b-5p	NM_199177	MRRF	1684	1709	1	-21.1	1	0.00399899	0.574	0.189648	-0.266413	-3.79332	17	19	17	3UTR		0	0
hsa-let-7b-5p	NM_199177	MRRF	2812	2835	1	-25.5	1	0.000404141	0.544	-0.0432795	-0.108827	-6.90779	17	23	11	3UTR		0	0
hsa-let-7b-5p	NM_001346343	MRRF	1755	1780	1	-21.1	1	0.00399899	0.574	0.189648	-0.266413	-3.79332	17	19	17	3UTR		0	0
hsa-let-7b-5p	NM_001346343	MRRF	2883	2906	1	-25.5	1	0.000404141	0.544	-0.0432795	-0.108827	-6.90779	17	23	11	3UTR		0	0
hsa-let-7b-5p	NM_012197	RABGAP1	3531	3553	1	-22.8	1	0.000439662	0.485	0.608953	1.33987	-9.02511	17	22	9	3UTR		0	0
hsa-let-7b-5p	XM_005251934	CRB2	3081	3101	1	-24.2	1	3.42924e-06	0.353	0	0	-4.84971	18	20	14	3UTR		1	1
hsa-let-7b-5p	NM_020946	DENND1A	4934	4968	1	-25.3	1	0.00113427	0.471	1.37142	1.29602	-3.79332	19	23	10	3UTR		0	0
hsa-let-7b-5p	NM_001144877	SCAI	9246	9269	1	-21.5	1	0.0139037	0.397	0.798867	0.52445	-6.3934	19	23	8	3UTR		0	0
hsa-let-7b-5p	NM_173690	SCAI	11946	11969	1	-23.4	1	1.43585e-05	0.544	0.139392	1.7517	-5.33701	19	23	8	3UTR		0	0
hsa-let-7b-5p	NM_173690	SCAI	9315	9338	1	-21.5	1	0.0139037	0.397	0.705133	0.30245	-6.3934	19	23	8	3UTR		0	0
hsa-let-7b-5p	NM_001123369	PPP6C	1653	1676	1	-18.5	1	0.010221	0.779	3.09942	1.88054	-5.33701	20	23	9	3UTR		0	0
hsa-let-7b-5p	NM_001174152	RABEPK	1291	1312	1	-18.7	1	0.0868875	0.706	0.872934	1.67141	-6.24613	18	21	10	3UTR		0	0
hsa-let-7b-5p	NM_001174153	RABEPK	1138	1159	1	-18.7	1	0.0868875	0.706	0.872934	1.67141	-6.24613	18	21	10	3UTR		0	0
hsa-let-7b-5p	NM_005833	RABEPK	1601	1626	1	-19	1	0.113568	0.794	0.404038	0.222089	-4.76182	16	25	8	3UTR		0	0
hsa-let-7b-5p	NM_005833	RABEPK	1452	1473	1	-18.7	1	0.0868875	0.706	3.98212	2.67293	-6.24613	18	21	10	3UTR		0	0
hsa-let-7b-5p	NM_006195	PBX3	1426	1457	1	-22.2	1	0.00312733	0.559	2.55963	3.30978	-7.14013	20	31	8	3UTR		1	1
hsa-let-7b-5p	NM_001330782	PBX3	1313	1344	1	-22.2	1	0.00312733	0.559	2.55963	3.30978	-7.14013	20	31	8	3UTR		1	1
hsa-let-7b-5p	XM_006717130	PBX3	2273	2303	1	-23.9	1	0.338249	0.647	0	0	-3.93757	18	21	9	3UTR		1	1
hsa-let-7b-5p	XM_006717130	PBX3	1455	1486	1	-22.2	1	0.00312733	0.559	0	0	-7.14013	20	31	8	3UTR		1	1
hsa-let-7b-5p	NM_003165	STXBP1	3645	3665	1	-21.9	1	5.03874e-07	0.382	1.17391	1.02261	-8.79368	17	20	9	3UTR		0	0
hsa-let-7b-5p	NM_001032221	STXBP1	3519	3539	1	-21.9	1	5.03874e-07	0.382	1.17391	1.02261	-8.79368	17	20	9	3UTR		0	0
hsa-let-7b-5p	NM_144965	TTC16	2761	2789	1	-24.7	1	0.000595365	0.471	-0.034428	-0.0192047	-5.26888	17	22	8	3UTR		0	0
hsa-let-7b-5p	NM_001261	CDK9	1561	1581	1	-18.2	1	0.00305729	0.353	-0.448203	-0.0101599	-7.38222	18	20	10	3UTR		0	0
hsa-let-7b-5p	NM_001319054	GEMIN7	721	750	1	-21.9	1	0.000304821	0.426	-0.299963	0.117477	-6.51454	18	29	10	3UTR	MIRT001630	1	0
hsa-let-7b-5p	NM_001007270	GEMIN7	779	808	1	-21.9	1	0.000304821	0.426	-0.299963	0.117477	-6.51454	18	29	10	3UTR	MIRT001630	1	0
hsa-let-7b-5p	NM_019121	PPP1R37	2276	2300	1	-21.1	1	0.0231863	0.382	0.197917	0.552264	-4.52877	20	24	8	3UTR		0	0
hsa-let-7b-5p	XM_017026467	ERCC2	2761	2783	1	-23.9	1	0.0122567	0.368	0	0	-6.08385	19	22	12	3UTR		0	0
hsa-let-7b-5p	NM_001080469	FBXO46	2397	2420	1	-24.5	1	0.0400264	0.412	-0.066438	1.41238	-7.86061	18	23	10	3UTR		0	0
hsa-let-7b-5p	NM_152795	HIF3A	5002	5027	1	-24.4	1	0.0228245	0.574	-0.0726077	0.00866842	-3.79332	20	25	8	3UTR		1	1
hsa-let-7b-5p	NM_022462	HIF3A	4938	4963	1	-24.4	1	0.0228245	0.574	-0.015405	-0.0103515	-3.79332	20	25	8	3UTR		1	1
hsa-let-7b-5p	NM_022462	HIF3A	4396	4427	1	-23.1	1	0.000367281	0.515	-0.177002	-0.107262	-5.33701	20	31	12	3UTR		1	1
hsa-let-7b-5p	NM_152794	HIF3A	5034	5059	1	-24.4	1	0.0228245	0.574	0.251541	0.0621052	-3.79332	20	25	8	3UTR		1	1
hsa-let-7b-5p	NM_001127240	BBC3	1132	1150	1	-20.8	1	0.00331545	0.324	0.729504	0.911003	-8.66082	16	18	9	3UTR		0	0
hsa-let-7b-5p	NM_014417	BBC3	1146	1164	1	-20.8	1	0.00331545	0.324	1.31596	0.806701	-8.66082	16	18	9	3UTR		0	0
hsa-let-7b-5p	NM_178511	INAFM1	738	760	1	-26.4	1	0.0112064	0.412	0.171143	-0.087275	-6.09222	18	22	11	3UTR		0	0
hsa-let-7b-5p	NM_000554	CRX	1637	1659	1	-21	1	0.0291859	0.382	-0.161778	-0.0933526	-6.28309	18	22	8	3UTR	MIRT735593	0	0
hsa-let-7b-5p	NM_001184901	CARD8	4061	4092	1	-26.1	1	0.000602774	0.441	0.905767	0.431093	-4.84971	20	24	14	3UTR		0	0
hsa-let-7b-5p	NM_014037	SLC6A16	2709	2729	1	-23.5	1	0.0144186	0.5	-0.121463	-0.315971	-4.02637	18	20	11	3UTR		0	0
hsa-let-7b-5p	NM_153329	ALDH16A1	2778	2798	1	-23.4	1	1.53291e-05	0.353	-0.188711	0.205879	-6.3934	17	20	8	3UTR		0	0
hsa-let-7b-5p	NM_001145396	ALDH16A1	2625	2645	1	-23.4	1	1.53291e-05	0.353	-0.188711	0.205879	-6.3934	17	20	8	3UTR		0	0
hsa-let-7b-5p	XM_011526441	ALDH16A1	2596	2616	1	-23.4	1	1.53291e-05	0.353	0	0	-6.3934	17	20	8	3UTR		0	0
hsa-let-7b-5p	NM_007121	NR1H2	1908	1926	1	-20.9	1	0.00969181	0.353	0.579614	0.0640235	-5.71431	17	18	17	3UTR		0	0
hsa-let-7b-5p	NM_001256647	NR1H2	1617	1635	1	-20.9	1	0.00969181	0.353	0.579614	0.0640235	-5.71431	17	18	17	3UTR		0	0
hsa-let-7b-5p	NM_005046	KLK7	1576	1599	1	-21.4	1	0.0214432	0.441	0.425762	1.16372	-6.3934	19	23	8	3UTR		0	0
hsa-let-7b-5p	NM_139277	KLK7	1406	1429	1	-21.4	1	0.0214432	0.441	0.76677	0.870493	-6.3934	19	23	8	3UTR		0	0
hsa-let-7b-5p	NM_001348177	KLK13	1154	1172	1	-21.8	1	0.35083	0.574	2.23756	1.88387	-7.57093	16	18	11	3UTR		0	0
hsa-let-7b-5p	NM_015596	KLK13	1373	1391	1	-21.8	1	0.35083	0.574	0.123772	1.15313	-7.57093	16	18	11	3UTR		0	0
hsa-let-7b-5p	NM_001142675	CHID1	2000	2019	1	-21.8	1	0.0581739	0.368	2.27206	0.431957	-8.32793	17	19	12	3UTR		0	0
hsa-let-7b-5p	NM_001172223	MOB2	1549	1594	1	-24.2	1	0.299086	0.368	-0.774168	-0.213196	-6.17234	16	20	11	3UTR		0	0
hsa-let-7b-5p	NM_001127598	IGF2	1011	1031	1	-24.2	1	0.0404294	0.353	1.28382	0.448437	-6.85919	17	20	7	3UTR		0	0
hsa-let-7b-5p	NM_000612	IGF2	1324	1344	1	-24.2	1	0.0404294	0.353	-0.171105	0.503368	-6.85919	17	20	7	3UTR		0	0
hsa-let-7b-5p	NM_001291861	IGF2	675	695	1	-24.2	1	0.0404294	0.353	1.77887	1.00278	-6.85919	17	20	7	3UTR		0	0
hsa-let-7b-5p	XM_011520492	CD81	1192	1211	1	-20	1	0.00138065	0.338	0	0	-11.3384	16	19	9	3UTR	MIRT052151	0	0
hsa-let-7b-5p	XM_006718193	PGAP2	901	943	1	-23	1	0.000171604	0.441	0	0	-6.73762	16	19	8	3UTR		0	0
hsa-let-7b-5p	XM_024448445	PGAP2	1249	1291	1	-23	1	0.000171604	0.441	0	0	-6.73762	16	19	8	3UTR		0	0
hsa-let-7b-5p	NM_001346404	PGAP2	953	995	1	-23	1	0.000171604	0.441	1.57717	2.46408	-6.73762	16	19	8	3UTR		0	0
hsa-let-7b-5p	NM_001256238	PGAP2	947	989	1	-23	1	0.000171604	0.441	1.57717	2.46408	-6.73762	16	19	8	3UTR		0	0
hsa-let-7b-5p	NM_018073	TRIM68	2606	2628	1	-21	1	0.00344546	0.353	0.460814	0.966984	-6.28309	18	22	8	3UTR		0	0
hsa-let-7b-5p	NM_145053	UBQLNL	2313	2333	1	-21.4	1	0.0525733	0.714	0	0	-10.4034	17	20	9	3UTR		0	0
hsa-let-7b-5p	NM_033034	TRIM5	2447	2467	1	-21.1	1	0.0509928	0.456	-1.02602	-0.406352	-6.3934	17	20	8	3UTR		0	0
hsa-let-7b-5p	NM_033092	TRIM5	2707	2727	1	-21.1	1	0.0509928	0.456	-1.02602	-0.406352	-6.3934	17	20	8	3UTR		0	0
hsa-let-7b-5p	NM_012192	TIMM10B	2021	2063	1	-25	1	0.00836418	0.647	0.431622	0.207856	-7.86061	17	21	9	3UTR		0	0
hsa-let-7b-5p	NM_000391	TPP1	2705	2724	1	-21.2	1	0.0237242	0.647	2.35416	3.44147	-9.43035	16	19	11	3UTR		1	1
hsa-let-7b-5p	NM_175733	SYT9	3875	3895	1	-20.6	1	0.0142888	0.544	0.842133	0.634464	-6.09222	17	20	13	3UTR		0	0
hsa-let-7b-5p	XM_005253109	TUB	2560	2600	1	-21.8	1	3.43196e-05	0.426	0	0	-7.80367	18	40	9	3UTR		0	0
hsa-let-7b-5p	NM_024557	RIC3	1752	1795	1	-21.1	1	0.000436876	0.485	0.110612	0.0628977	-6.76235	18	43	10	3UTR		0	0
hsa-let-7b-5p	NM_001206671	RIC3	4306	4326	1	-19.9	1	0.0697557	0.603	-0.000588755	0.168368	-9.54854	19	20	19	3UTR		0	0
hsa-let-7b-5p	NM_014818	TRIM66	6934	6957	1	-24.1	1	0.0323263	0.5	2.27115	2.58579	-5.08246	20	23	9	3UTR		0	0
hsa-let-7b-5p	NM_014818	TRIM66	4111	4151	1	-23.7	1	0.00033185	0.529	0.268506	0.212605	-5.69428	20	40	8	3UTR		0	0
hsa-let-7b-5p	XM_006718397	TRIM66	7872	7895	1	-24.1	1	0.0323263	0.5	0	0	-5.08246	20	23	9	3UTR		0	0
hsa-let-7b-5p	XM_011520518	TRIM66	7273	7296	1	-24.1	1	0.0323263	0.5	0	0	-5.08246	20	23	9	3UTR		0	0
hsa-let-7b-5p	NM_000990	RPL27A	3890	3925	1	-20.2	1	0.00342056	0.382	0.0461799	-0.465191	-10.0938	14	18	8	3UTR		0	0
hsa-let-7b-5p	NM_005418	ST5	3918	3939	1	-21.1	1	0.0844119	0.529	1.06579	2.03111	-5.9396	17	21	11	3UTR		0	0
hsa-let-7b-5p	NM_213618	ST5	3718	3739	1	-21.1	1	0.0844119	0.529	3.44248	2.36236	-5.9396	17	21	11	3UTR		0	0
hsa-let-7b-5p	XM_017018012	AKIP1	1281	1304	1	-23.8	1	0.218786	0.529	0	0	-7.16335	19	23	12	3UTR		0	0
hsa-let-7b-5p	NM_020645	NRIP3	1467	1492	1	-23.9	1	0.0324478	0.529	0.60818	0.348619	-6.08354	19	25	10	3UTR		0	0
hsa-let-7b-5p	NM_020645	NRIP3	2507	2532	1	-23.6	1	0.00864812	0.5	0.869759	0.566742	-6.9696	20	25	6	3UTR		0	0
hsa-let-7b-5p	NM_001206881	MRVI1	3944	3975	1	-24.2	1	0.000157378	0.515	4.14949	5.14235	-5.48126	21	31	13	3UTR		0	0
hsa-let-7b-5p	NM_001206880	MRVI1	3537	3568	1	-24.2	1	0.000157378	0.515	1.63252	1.89308	-5.48126	21	31	13	3UTR		0	0
hsa-let-7b-5p	NM_130385	MRVI1	4155	4186	1	-24.2	1	0.000157378	0.515	3.72399	4.48792	-5.48126	21	31	13	3UTR		0	0
hsa-let-7b-5p	NM_130385	MRVI1	4303	4326	1	-23.5	1	0.0422085	0.588	3.88926	5.17012	-5.03583	18	23	14	3UTR		0	0
hsa-let-7b-5p	NM_001100163	MRVI1	4102	4133	1	-24.2	1	0.000157378	0.515	5.36475	4.83001	-5.48126	21	31	13	3UTR		0	0
hsa-let-7b-5p	NM_001100163	MRVI1	4250	4273	1	-23.5	1	0.0422085	0.588	5.20999	4.19901	-5.03583	18	23	14	3UTR		0	0
hsa-let-7b-5p	NM_001100167	MRVI1	3819	3850	1	-24.2	1	0.000157378	0.515	2.68927	3.37056	-5.48126	21	31	13	3UTR		0	0
hsa-let-7b-5p	NM_001098579	MRVI1	3824	3855	1	-24.2	1	0.000157378	0.515	2.60918	3.5403	-5.48126	21	31	13	3UTR		0	0
hsa-let-7b-5p	NM_001098579	MRVI1	3972	3995	1	-23.5	1	0.0422085	0.588	3.42146	4.9361	-5.03583	18	23	14	3UTR		0	0
hsa-let-7b-5p	NM_001418	EIF4G2	3601	3627	1	-18.1	1	0.0143354	0.662	1.94528	2.03527	-4.65016	18	26	7	3UTR	MIRT032243	1	1
hsa-let-7b-5p	NM_012250	RRAS2	1287	1311	1	-22	1	0.0382798	0.75	3.07808	2.04123	-8.7692	19	24	8	3UTR		0	0
hsa-let-7b-5p	NM_001102669	RRAS2	1136	1160	1	-22	1	0.0382798	0.75	2.3435	1.1778	-8.7692	19	24	8	3UTR		0	0
hsa-let-7b-5p	NM_001177315	RRAS2	1113	1137	1	-22	1	0.0382798	0.75	1.10313	1.95092	-8.7692	19	24	8	3UTR		0	0
hsa-let-7b-5p	NM_001031853	INSC	2092	2112	1	-23.1	1	0.288396	0.691	-0.0330393	0.474545	-7.3076	19	20	19	3UTR		0	0
hsa-let-7b-5p	NM_001304447	WSCD2	4240	4261	1	-22.1	1	6.28766e-05	0.515	2.57106	1.00604	-6.89309	19	21	18	3UTR		0	0
hsa-let-7b-5p	NM_001317399	KCTD10	3103	3125	1	-23.4	1	0.00202459	0.412	5.14167	5.27152	-3.93757	19	22	11	3UTR		1	0
hsa-let-7b-5p	NM_052845	MMAB	3980	4001	1	-21.5	1	6.46918e-05	0.426	0.172517	0.741742	-9.6634	16	21	11	3UTR		0	0
hsa-let-7b-5p	NM_057170	GIT2	3186	3208	1	-21.8	1	0.00282154	0.485	6.80541	3.38659	-6.35195	18	22	10	3UTR		0	0
hsa-let-7b-5p	NM_170665	ATP2A2	4150	4190	1	-23.1	1	0.000613106	0.559	5.084	1.84154	-4.67302	20	26	12	3UTR	MIRT032246	1	1
hsa-let-7b-5p	NM_139283	PPTC7	3368	3389	1	-20.9	1	0.151894	0.676	0.961173	1.02834	-9.95757	18	21	14	3UTR		1	0
hsa-let-7b-5p	NM_005475	SH2B3	3992	4012	1	-22.8	1	0.00529865	0.441	0.0142522	-0.250466	-8.05823	17	20	10	3UTR		1	1
hsa-let-7b-5p	NM_005475	SH2B3	3220	3262	1	-22.2	1	0.00218499	0.559	0.0409269	0.257317	-3.93757	21	42	11	3UTR		1	1
hsa-let-7b-5p	NM_001291424	SH2B3	3069	3089	1	-22.8	1	0.00529865	0.441	-0.117464	-0.0159464	-8.05823	17	20	10	3UTR		1	1
hsa-let-7b-5p	XM_011538080	MED13L	6810	6831	1	-23.5	1	0.000589223	0.515	0	0	-4.52877	17	21	10	3UTR		0	0
hsa-let-7b-5p	NM_153348	FBXW8	3374	3408	1	-26	1	0.00192004	0.412	0.0474461	-0.26759	-4.84971	20	24	14	3UTR		0	0
hsa-let-7b-5p	NM_173598	KSR2	11251	11273	1	-23.4	1	0.000165969	0.5	-0.539007	-0.101159	-7.23526	19	22	10	3UTR		0	0
hsa-let-7b-5p	NM_014365	HSPB8	1640	1675	1	-22	1	0.0241757	0.515	0.39844	0.172649	-4.84971	20	35	9	3UTR		0	0
hsa-let-7b-5p	XM_005253909	PRKAB1	1703	1750	1	-24.2	1	0.0149635	0.559	0	0	-6.74759	16	21	12	3UTR		0	0
hsa-let-7b-5p	NM_006253	PRKAB1	1801	1848	1	-24.2	1	0.0149635	0.559	0.059642	-0.105307	-6.74759	16	21	12	3UTR		0	0
hsa-let-7b-5p	NM_006861	RAB35	1133	1162	1	-20.3	1	0.00287813	0.353	0.148276	0.130575	-8.76019	15	19	13	3UTR		0	0
hsa-let-7b-5p	NM_014868	RNF10	3577	3597	1	-22.1	1	0.0242038	0.485	-0.00703264	0.0914487	-7.48304	15	20	11	3UTR		0	0
hsa-let-7b-5p	NM_001330474	RNF10	3591	3611	1	-22.1	1	0.0242038	0.485	-0.00703264	0.105645	-7.48304	15	20	11	3UTR		0	0
hsa-let-7b-5p	NM_001080533	UNC119B	1802	1846	1	-23.8	1	7.21841e-05	0.544	0.381593	0.200427	-3.79332	20	44	13	3UTR		0	0
hsa-let-7b-5p	NM_139015	SPPL3	3574	3597	1	-23.7	1	0.00852517	0.544	5.33963	4.84658	-5.77128	17	23	8	3UTR		0	0
hsa-let-7b-5p	XM_024449168	HNF1A	3815	3838	1	-23.1	1	2.47003e-06	0.368	0	0	-5.08276	18	23	7	3UTR		0	0
hsa-let-7b-5p	NM_153500	CAMKK2	4065	4090	1	-19.5	1	0.0814353	0.618	6.10791	4.67787	-6.08354	19	25	12	3UTR		0	0
hsa-let-7b-5p	NM_153500	CAMKK2	4448	4468	1	-19.1	1	0.00551647	0.515	3.12656	1.50261	-8.29253	16	20	6	3UTR		0	0
hsa-let-7b-5p	NM_172216	CAMKK2	4108	4133	1	-19.5	1	0.0814353	0.618	6.10791	4.67787	-6.08354	19	25	12	3UTR		0	0
hsa-let-7b-5p	NM_172216	CAMKK2	4491	4511	1	-19.1	1	0.00551647	0.515	3.12656	1.50261	-8.29253	16	20	6	3UTR		0	0
hsa-let-7b-5p	NM_153499	CAMKK2	4194	4219	1	-19.5	1	0.0814353	0.618	6.10791	4.67787	-6.08354	19	25	12	3UTR		0	0
hsa-let-7b-5p	NM_153499	CAMKK2	4577	4597	1	-19.1	1	0.00551647	0.515	3.12656	1.50261	-8.29253	16	20	6	3UTR		0	0
hsa-let-7b-5p	NM_006549	CAMKK2	4237	4262	1	-19.5	1	0.0814353	0.618	6.10791	4.67787	-6.08354	19	25	12	3UTR		0	0
hsa-let-7b-5p	NM_006549	CAMKK2	4620	4640	1	-19.1	1	0.00551647	0.515	3.12656	1.50261	-8.29253	16	20	6	3UTR		0	0
hsa-let-7b-5p	NM_172226	CAMKK2	3540	3565	1	-19.5	1	0.0814353	0.618	4.0364	4.31459	-6.08354	19	25	12	3UTR		0	0
hsa-let-7b-5p	NM_001270485	CAMKK2	3583	3608	1	-19.5	1	0.0814353	0.618	4.0364	4.31459	-6.08354	19	25	12	3UTR		0	0
hsa-let-7b-5p	NM_020993	BCL7A	1910	1929	1	-23.2	1	0.00997805	0.368	0.35082	0.343782	-8.10683	15	19	10	3UTR	MIRT002399	1	1
hsa-let-7b-5p	NM_001024808	BCL7A	1847	1866	1	-23.2	1	0.00997805	0.368	0	0	-8.10683	15	19	10	3UTR	MIRT002399	1	1
hsa-let-7b-5p	NM_003677	DENR	1233	1256	1	-21.4	1	0.000980953	0.368	0.0201447	0.135805	-6.3934	19	23	8	3UTR	MIRT051880	0	0
hsa-let-7b-5p	NM_001304833	OGFOD2	1150	1198	1	-26.2	1	0.00132012	0.441	-0.0409558	-0.491999	-3.79332	18	21	15	3UTR		0	0
hsa-let-7b-5p	NM_152437	ZNF664	2313	2333	1	-22	1	0.0999797	0.691	0.239549	0.149324	-5.08246	18	20	11	3UTR		0	0
hsa-let-7b-5p	NM_001204298	ZNF664	2261	2281	1	-22	1	0.0999797	0.691	0.239549	0.149324	-5.08246	18	20	11	3UTR		0	0
hsa-let-7b-5p	NM_052907	TMEM132B	4211	4234	1	-23.7	1	0.079608	0.647	0.597208	0.322082	-5.49511	21	23	16	3UTR		0	0
hsa-let-7b-5p	NM_001286219	TMEM132B	2958	2981	1	-23.7	1	0.079608	0.647	0.597208	0.322082	-5.49511	21	23	16	3UTR		0	0
hsa-let-7b-5p	NM_145648	SLC15A4	2359	2384	1	-23.2	1	0.00964277	0.676	2.67411	1.60342	-4.79441	18	23	13	3UTR		0	0
hsa-let-7b-5p	NM_001351232	RIMBP2	3122	3138	1	-20.9	1	0.0387743	0.515	0.673817	0.232163	-11.3719	15	16	15	3UTR		0	0
hsa-let-7b-5p	NM_001130022	ZNF680	1465	1499	1	-19.4	1	0.00362415	0.691	0.311768	0.229787	-8.05661	19	34	11	3UTR		0	0
hsa-let-7b-5p	NM_001271638	ZNF138	1812	1836	1	-20.5	1	0.0533555	0.647	0.311225	-1.85589	-9.54656	18	24	13	3UTR		0	0
hsa-let-7b-5p	NM_001271637	ZNF138	1805	1829	1	-20.5	1	0.0533555	0.647	0.311225	-1.85589	-9.54656	18	24	13	3UTR		0	0
hsa-let-7b-5p	NM_001160183	ZNF138	1938	1962	1	-20.5	1	0.0533555	0.647	0.311225	-1.85589	-9.54656	18	24	13	3UTR		0	0
hsa-let-7b-5p	NM_001271639	ZNF138	1801	1825	1	-20.5	1	0.0533555	0.647	0.311225	-1.85589	-9.54656	18	24	13	3UTR		0	0
hsa-let-7b-5p	NM_001271640	ZNF138	1860	1884	1	-20.5	1	0.0533555	0.647	0.311225	-1.85589	-9.54656	18	24	13	3UTR		0	0
hsa-let-7b-5p	NM_006524	ZNF138	1723	1747	1	-20.5	1	0.0533555	0.647	0.311225	-1.85589	-9.54656	18	24	13	3UTR		0	0
hsa-let-7b-5p	NM_021148	ZNF273	3309	3336	1	-23.4	1	0.107194	0.618	-0.845742	-0.266047	-5.48126	20	27	8	3UTR		0	0
hsa-let-7b-5p	NM_014478	CRCP	2468	2502	1	-25.7	1	0.010125	0.426	-0.0254991	-0.0681712	-4.84971	19	23	14	3UTR		0	0
hsa-let-7b-5p	NM_172020	POM121	4666	4701	1	-22.3	1	0.000158149	0.441	1.13047	1.19911	-6.51454	19	35	9	3UTR	MIRT001606	0	0
hsa-let-7b-5p	NM_032408	BAZ1B	5902	5924	1	-23.5	1	0.0753276	0.471	1.00418	0.617224	-5.08276	18	22	11	3UTR	MIRT032225	0	0
hsa-let-7b-5p	NM_020879	CCDC146	3034	3056	1	-20	1	0.000174629	0.588	-0.0990946	0.590934	-11.0111	16	22	6	3UTR		0	0
hsa-let-7b-5p	NM_006682	FGL2	3710	3740	1	-18.9	1	0.396297	0.706	2.4546	2.05174	-5.72941	18	23	8	3UTR		0	0
hsa-let-7b-5p	NM_033026	PCLO	16170	16195	1	-23.5	1	0.0090168	0.632	0.331028	-0.109018	-3.79332	18	21	15	3UTR		0	0
hsa-let-7b-5p	NM_021723	ADAM22	5903	5922	1	-21.6	1	0.000584058	0.559	0.00748071	-0.106997	-7.24722	16	19	14	3UTR		0	0
hsa-let-7b-5p	NM_021722	ADAM22	5882	5901	1	-21.6	1	0.000584058	0.559	0.00748071	-0.106997	-7.24722	16	19	14	3UTR		0	0
hsa-let-7b-5p	NM_016351	ADAM22	5795	5814	1	-21.6	1	0.000584058	0.559	0.00748071	-0.106997	-7.24722	16	19	14	3UTR		0	0
hsa-let-7b-5p	NM_001244944	STEAP2	4193	4216	1	-25.1	1	0.00457083	0.544	0.39579	0.0661661	-3.79332	20	23	13	3UTR		0	0
hsa-let-7b-5p	NM_152999	STEAP2	4080	4103	1	-25.1	1	0.00457083	0.544	0.39579	0.0661661	-3.79332	20	23	13	3UTR		0	0
hsa-let-7b-5p	NM_001040665	STEAP2	3856	3879	1	-25.1	1	0.00457083	0.544	0.242567	0.0340283	-3.79332	20	23	13	3UTR		0	0
hsa-let-7b-5p	NM_194455	KRIT1	3950	3972	1	-20	1	0.00748854	0.735	3.23007	2.54917	-4.957	20	22	11	3UTR		0	0
hsa-let-7b-5p	NM_021167	GATAD1	4318	4337	1	-21.5	1	0.0126993	0.588	0.124409	-0.16567	-9.35244	17	19	15	3UTR		0	0
hsa-let-7b-5p	NM_152789	FAM133B	979	1033	1	-22.6	1	0.0193341	0.588	2.58661	1.73734	-6.69354	19	28	11	3UTR		0	0
hsa-let-7b-5p	NM_001040057	FAM133B	1078	1132	1	-22.6	1	0.0193341	0.588	2.07342	1.39756	-6.69354	19	28	11	3UTR		0	0
hsa-let-7b-5p	NM_001288584	FAM133B	1063	1117	1	-22.6	1	0.0193341	0.588	0.98577	1.59274	-6.69354	19	28	11	3UTR		0	0
hsa-let-7b-5p	NM_001193307	SAMD9	5014	5048	1	-20.9	1	0.0129624	0.618	1.30295	1.47681	-8.96875	15	18	12	3UTR		0	0
hsa-let-7b-5p	NM_017654	SAMD9	5115	5149	1	-20.9	1	0.0129624	0.618	1.51035	1.30036	-8.96875	15	18	12	3UTR		0	0
hsa-let-7b-5p	XM_011516666	SGCE	2137	2181	1	-22.8	1	0.0508798	0.662	0	0	-4.52877	17	21	13	3UTR		0	0
hsa-let-7b-5p	NM_000446	PON1	2502	2525	1	-23	1	1.83725e-05	0.456	0	0	-4.84971	20	23	14	3UTR		0	0
hsa-let-7b-5p	NM_018842	BAIAP2L1	2754	2773	1	-21.2	1	0.00535293	0.412	4.07519	3.5212	-9.04618	17	19	11	3UTR		0	0
hsa-let-7b-5p	NM_001134451	TMEM130	1546	1563	1	-22.2	1	0.000585645	0.471	-0.550347	1.22043	-7.2559	15	17	12	3UTR		0	0
hsa-let-7b-5p	NM_152913	TMEM130	1852	1869	1	-22.2	1	0.000585645	0.471	3.25041	2.38629	-7.2559	15	17	12	3UTR		0	0
hsa-let-7b-5p	NM_001134450	TMEM130	1888	1905	1	-22.2	1	0.000585645	0.471	3.25041	2.38629	-7.2559	15	17	12	3UTR		0	0
hsa-let-7b-5p	XM_006721612	KIAA0753	3604	3626	1	-24.2	1	0.00305578	0.603	0	0	-8.00792	19	22	9	3UTR		0	0
hsa-let-7b-5p	NM_014804	KIAA0753	4161	4183	1	-24.2	1	0.00305578	0.603	2.24061	1.72793	-8.00792	19	22	9	3UTR		0	0
hsa-let-7b-5p	NM_001105520	C17orf100	600	620	1	-23	1	8.75968e-05	0.441	0.402657	0.328425	-7.9901	16	20	6	3UTR		0	0
hsa-let-7b-5p	NM_001284510	SLC13A5	2318	2351	1	-24.3	1	0.0396422	0.456	0.4279	2.27868	-7.23797	18	25	8	3UTR		0	0
hsa-let-7b-5p	NM_001284509	SLC13A5	2396	2429	1	-24.3	1	0.0396422	0.456	2.76724	3.48136	-7.23797	18	25	8	3UTR		0	0
hsa-let-7b-5p	NM_001143838	SLC13A5	2309	2342	1	-24.3	1	0.0396422	0.456	2.03844	4.03482	-7.23797	18	25	8	3UTR		0	0
hsa-let-7b-5p	NM_177550	SLC13A5	2447	2480	1	-24.3	1	0.0396422	0.456	2.03844	4.03482	-7.23797	18	25	8	3UTR		0	0
hsa-let-7b-5p	NM_017523	XAF1	2241	2263	1	-23.7	1	0.236894	0.603	0.199982	0.10239	-6.62614	19	22	14	3UTR		0	0
hsa-let-7b-5p	NM_199139	XAF1	2184	2206	1	-23.7	1	0.236894	0.603	0.199982	0.10239	-6.62614	19	22	14	3UTR		0	0
hsa-let-7b-5p	NM_000018	ACADVL	2243	2264	1	-20	1	0.000406848	0.559	0	0	-5.08246	14	16	14	3UTR		0	0
hsa-let-7b-5p	NM_001284518	PHF23	1559	1577	1	-19.5	1	0.0378417	0.456	3.0981	2.38314	-4.84971	17	18	17	3UTR		0	0
hsa-let-7b-5p	NM_000718	CACNA1B	9186	9207	1	-26.9	1	1.88407e-06	0.559	0.234543	0.333911	-7.91236	18	21	12	3UTR		0	0
hsa-let-7b-5p	NM_001243812	CACNA1B	8999	9020	1	-26.9	1	1.88407e-06	0.559	0.234543	0.333911	-7.91236	18	21	12	3UTR		0	0
hsa-let-7b-5p	NM_177987	TUBB8	1429	1449	1	-21.4	1	0.000647343	0.632	5.11852	2.34456	-8.97132	16	20	8	3UTR		0	0
hsa-let-7b-5p	NM_001160125	KLF6	4333	4363	1	-24.1	1	0.00144438	0.397	0.873811	1.28091	-8.4155	16	20	13	3UTR		0	0
hsa-let-7b-5p	NM_001300	KLF6	4457	4487	1	-24.1	1	0.00144438	0.397	0.873811	1.28091	-8.4155	16	20	13	3UTR		0	0
hsa-let-7b-5p	NM_001040177	AKR1E2	1309	1332	1	-20.8	1	0.000146702	0.515	-0.296337	-0.236837	-7.65065	16	23	8	3UTR		0	0
hsa-let-7b-5p	NM_205845	AKR1C2	2975	3002	1	-20.3	1	0.265304	0.647	2.08273	2.34408	-5.45975	20	27	8	3UTR		0	0
hsa-let-7b-5p	NM_001321027	AKR1C2	2763	2790	1	-20.3	1	0.265304	0.647	3.61047	1.84601	-5.45975	20	27	8	3UTR		0	0
hsa-let-7b-5p	NM_001135241	AKR1C2	667	698	1	-23.1	1	0.00518758	0.588	3.56259	2.02909	-5.72941	17	21	13	3UTR		0	0
hsa-let-7b-5p	NM_001135241	AKR1C2	809	826	1	-19.7	1	0.00352397	0.529	-1.62812	1.70966	-10.282	14	17	10	3UTR		0	0
hsa-let-7b-5p	NM_024701	ASB13	1112	1130	1	-22.8	1	0.0890894	0.426	-0.10419	0.0302303	-7.97342	16	18	11	3UTR		0	0
hsa-let-7b-5p	NM_001029880	SFMBT2	3004	3025	1	-23.4	1	0.000568932	0.485	-0.632663	-0.688325	-5.58516	18	21	7	3UTR		0	0
hsa-let-7b-5p	XM_011519611	SFMBT2	3003	3024	1	-23.4	1	0.000568932	0.485	0	0	-5.58516	18	21	7	3UTR		0	0
hsa-let-7b-5p	NM_001018039	SFMBT2	2902	2923	1	-23.4	1	0.000568932	0.485	-0.658856	0.266264	-5.58516	18	21	7	3UTR		0	0
hsa-let-7b-5p	NM_012311	KIN	2933	2957	1	-22.7	1	0.00461474	0.456	-0.222725	-0.151884	-5.48126	20	24	10	3UTR		0	0
hsa-let-7b-5p	NM_012311	KIN	3237	3262	1	-21.4	1	0.00982231	0.529	0.0557874	0.04306	-4.99396	20	25	8	3UTR		0	0
hsa-let-7b-5p	NM_001025077	CELF2	7798	7822	1	-25	1	0.0159795	0.456	2.52051	0.769829	-5.81791	19	24	7	3UTR		0	0
hsa-let-7b-5p	NM_006561	CELF2	6547	6571	1	-25	1	0.0159795	0.456	0.481978	0.7444	-5.81791	19	24	7	3UTR		0	0
hsa-let-7b-5p	NM_001083591	CELF2	6595	6619	1	-25	1	0.0159795	0.456	0.481978	0.7444	-5.81791	19	24	7	3UTR		0	0
hsa-let-7b-5p	NM_001025076	CELF2	6601	6625	1	-25	1	0.0159795	0.456	0.481978	0.7444	-5.81791	19	24	7	3UTR		0	0
hsa-let-7b-5p	XM_011519595	CAMK1D	1153	1172	1	-18.6	1	0.184258	0.647	0	0	-11.6925	16	19	8	3UTR		0	0
hsa-let-7b-5p	NM_031455	CCDC3	1847	1868	1	-21.9	1	0.00344629	0.412	0.87957	1.91446	-7.7949	20	21	20	3UTR		0	0
hsa-let-7b-5p	NM_001100912	BEND7	1319	1340	1	-22.7	1	0.015449	0.5	3.62979	3.66358	-9.57737	17	21	10	3UTR		0	0
hsa-let-7b-5p	NM_001278205	HSPA14	3964	3986	1	-24.7	1	0.00854089	0.618	0.607074	0.290425	-5.77128	19	22	8	3UTR		0	1
hsa-let-7b-5p	NM_004808	NMT2	2974	2995	1	-25.5	1	1.11526e-05	0.5	0.586649	0.919134	-7.7949	20	21	20	3UTR		0	0
hsa-let-7b-5p	XM_006717502	CACNB2	3298	3321	1	-21.8	1	0.000129262	0.574	0	0	-5.3155	18	22	13	3UTR		0	0
hsa-let-7b-5p	XM_005252588	CACNB2	3384	3407	1	-21.8	1	0.000129262	0.574	0	0	-5.3155	18	22	13	3UTR		0	0
hsa-let-7b-5p	NM_032812	PLXDC2	8955	8977	1	-21.4	1	0.014524	0.588	-0.219999	0.148509	-9.94954	17	22	12	3UTR	MIRT032203	0	0
hsa-let-7b-5p	NM_032812	PLXDC2	5415	5440	1	-21.1	1	1.4335e-05	0.529	-0.342463	-0.0804006	-6.51454	19	25	8	3UTR	MIRT032203	0	0
hsa-let-7b-5p	NM_001282736	PLXDC2	8808	8830	1	-21.4	1	0.014524	0.588	-0.219999	0.148509	-9.94954	17	22	12	3UTR	MIRT032203	0	0
hsa-let-7b-5p	NM_001282736	PLXDC2	5268	5293	1	-21.1	1	1.4335e-05	0.529	-0.342463	-0.0804006	-6.51454	19	25	8	3UTR	MIRT032203	0	0
hsa-let-7b-5p	NM_213569	NEBL	4664	4689	1	-20	1	0.000632118	0.662	-0.246717	-0.0233312	-8.3038	18	25	9	3UTR		0	0
hsa-let-7b-5p	NM_006393	NEBL	6939	6964	1	-20	1	0.000632118	0.662	3.73847	2.76099	-8.3038	18	25	9	3UTR		0	0
hsa-let-7b-5p	NM_005180	BMI1	2958	2977	1	-18.2	1	0.00276676	0.647	2.68146	2.97502	-3.79332	17	19	10	3UTR		0	0
hsa-let-7b-5p	NM_153714	C10orf67	2197	2233	1	-22.4	1	0.000488477	0.368	0.274008	0.177255	-7.24722	17	21	10	3UTR		0	0
hsa-let-7b-5p	NM_016628	WAC	4372	4395	1	-25.7	1	0.00286928	0.368	0.582396	0.440673	-4.84971	20	23	14	3UTR		0	0
hsa-let-7b-5p	NM_100486	WAC	4063	4086	1	-25.7	1	0.00286928	0.368	0.582396	0.440673	-4.84971	20	23	14	3UTR		0	0
hsa-let-7b-5p	XM_024448143	SVIL	7397	7420	1	-20.8	1	0.519075	0.618	0	0	-5.22701	17	23	8	3UTR		0	0
hsa-let-7b-5p	NM_003174	SVIL	6465	6488	1	-20.8	1	0.519075	0.618	0.837101	0.465125	-5.22701	17	23	8	3UTR		0	0
hsa-let-7b-5p	NM_021738	SVIL	8046	8069	1	-20.8	1	0.519075	0.618	3.15766	1.35425	-5.22701	17	23	8	3UTR		0	0
hsa-let-7b-5p	NM_020848	JCAD	5197	5220	1	-22.9	1	0.200578	0.647	0.251035	0.107479	-3.79332	19	23	10	3UTR		0	0
hsa-let-7b-5p	NM_183012	CREM	935	959	1	-18.3	1	0.0447552	0.588	0.886381	1.3524	-11.9127	17	24	8	3UTR		0	0
hsa-let-7b-5p	NM_182772	CREM	1187	1208	1	-18.2	1	0.353467	0.706	0.756836	1.51524	-17.6031	14	21	7	3UTR		0	0
hsa-let-7b-5p	NM_182718	CREM	769	790	1	-18.2	1	0.353467	0.706	0.634327	1.73755	-17.6031	14	21	7	3UTR		0	0
hsa-let-7b-5p	XM_017016451	ZNF248	1637	1656	1	-21	1	0.124822	0.456	0	0	-6.42973	17	19	13	3UTR		0	0
hsa-let-7b-5p	NM_001267597	ZNF248	2722	2744	1	-20.8	1	0.800963	0.721	-0.102341	-0.115238	-5.9393	18	22	10	3UTR		0	0
hsa-let-7b-5p	NM_021045	ZNF248	3351	3374	1	-20.9	1	0.192439	0.632	1.90041	1.35177	-6.13885	19	23	9	3UTR		0	0
hsa-let-7b-5p	NM_001324256	ZNF37A	3053	3082	1	-26.3	1	0.00147036	0.426	0.0524485	0.0148867	-4.84971	20	24	14	3UTR		0	0
hsa-let-7b-5p	NM_001007094	ZNF37A	6828	6847	1	-21.9	1	0.000444633	0.485	0.112553	-0.172873	-9.94954	16	19	11	3UTR		0	0
hsa-let-7b-5p	NM_003421	ZNF37A	6354	6373	1	-21.9	1	0.000444633	0.485	0.0256714	-0.153325	-9.94954	16	19	11	3UTR		0	0
hsa-let-7b-5p	NM_006955	ZNF33B	2765	2795	1	-23.7	1	0.0719746	0.5	-0.220734	-0.0975086	-7.3076	20	30	7	3UTR		0	0
hsa-let-7b-5p	NM_006612	KIF1C	6888	6906	1	-23.1	1	0.00134516	0.441	0.00418914	0.0755318	-5.9396	16	18	11	3UTR	MIRT051959	0	0
hsa-let-7b-5p	NM_153018	ZFP3	3882	3910	1	-22.1	1	0.000366585	0.529	-0.145892	-0.234711	-6.13885	16	19	13	3UTR		0	0
hsa-let-7b-5p	NM_001319190	SCIMP	586	604	1	-21.9	1	1.38914e-05	0.412	-0.49307	0.0558673	-6.62645	16	18	11	3UTR		0	0
hsa-let-7b-5p	NM_002532	NUP88	2698	2723	1	-20.3	1	0.00778969	0.618	6.7626	3.36481	-11.3519	19	25	11	3UTR		0	0
hsa-let-7b-5p	NM_001320653	NUP88	2746	2771	1	-20.3	1	0.00778969	0.618	6.7626	3.36481	-11.3519	19	25	11	3UTR		0	0
hsa-let-7b-5p	NM_012446	SSBP2	2493	2512	1	-20.2	1	4.33967e-05	0.515	0.357796	0.164045	-8.30638	16	19	10	3UTR		0	0
hsa-let-7b-5p	NM_001025	RPS23	667	683	1	-19.7	1	0.00609684	0.618	0.12256	0.0469066	-9.56362	14	16	10	3UTR		0	0
hsa-let-7b-5p	NM_001278642	EDIL3	3329	3350	1	-23.2	1	0.0134572	0.691	5.11956	5.10824	-3.79332	19	21	10	3UTR		0	0
hsa-let-7b-5p	NM_005711	EDIL3	3359	3380	1	-23.2	1	0.0134572	0.691	4.96664	5.03809	-3.79332	19	21	10	3UTR		0	0
hsa-let-7b-5p	NM_002890	RASA1	4209	4232	1	-21.9	1	0.0562915	0.588	3.11038	2.81982	-4.957	16	23	7	3UTR		0	0
hsa-let-7b-5p	NM_022650	RASA1	3585	3626	1	-22	1	0.0562915	0.588	0.97777	0.812065	-4.957	16	24	7	3UTR		0	0
hsa-let-7b-5p	NM_022650	RASA1	2902	2926	1	-19.9	1	0.00542975	0.574	2.5559	2.72763	-4.957	18	24	11	3UTR		0	0
hsa-let-7b-5p	NM_006467	POLR3G	1873	1898	1	-17.7	1	0.148551	0.676	0.610525	0.352557	-5.71431	18	25	8	3UTR	MIRT052000	0	0
hsa-let-7b-5p	NM_001286812	LYSMD3	1698	1718	1	-17.7	1	0.290029	0.662	0.129528	0.602199	-6.62645	16	20	12	3UTR		0	0
hsa-let-7b-5p	NM_198273	LYSMD3	1757	1777	1	-17.7	1	0.290029	0.662	0.548997	0.893977	-6.62645	16	20	12	3UTR		0	0
hsa-let-7b-5p	NM_024717	MCTP1	3692	3716	1	-20.6	1	0.202299	0.706	3.19892	1.93933	-9.33931	18	24	11	3UTR		0	0
hsa-let-7b-5p	NM_005036	PPARA	5674	5712	1	-25.9	1	3.01212e-06	0.382	0	0	-5.33701	19	23	12	3UTR		0	1
hsa-let-7b-5p	NM_001001928	PPARA	5590	5628	1	-25.9	1	3.01212e-06	0.382	0	0	-5.33701	19	23	12	3UTR		0	1
hsa-let-7b-5p	NM_017931	TTC38	2011	2044	1	-23.2	1	0.012114	0.338	0	0	-4.88321	18	21	12	3UTR		0	0
hsa-let-7b-5p	NM_001082967	FAM19A5	2445	2464	1	-20.9	1	0.00267003	0.412	0	0	-8.29436	15	19	9	3UTR		0	0
hsa-let-7b-5p	NM_015381	FAM19A5	2466	2485	1	-20.9	1	0.00267003	0.412	0	0	-8.29436	15	19	9	3UTR		0	0
hsa-let-7b-5p	NM_001001694	IL17REL	2018	2052	1	-27.6	1	7.76379e-07	0.338	0	0	-5.49511	21	34	15	3UTR		0	0
hsa-let-7b-5p	NM_015166	MLC1	2586	2606	1	-25.7	1	0.00010464	0.338	0	0	-6.73762	19	20	19	3UTR		0	0
hsa-let-7b-5p	NM_015166	MLC1	1822	1857	1	-23.4	1	0.00295707	0.485	0	0	-3.79332	18	35	9	3UTR		0	0
hsa-let-7b-5p	NM_139202	MLC1	2225	2245	1	-25.7	1	0.00010464	0.338	0	0	-6.73762	19	20	19	3UTR		0	0
hsa-let-7b-5p	NM_139202	MLC1	1461	1496	1	-23.4	1	0.00295707	0.485	0	0	-3.79332	18	35	9	3UTR		0	0
hsa-let-7b-5p	NM_001303252	MAPK12	1519	1536	1	-20.8	1	0.00282097	0.324	0	0	-8.40586	15	17	9	3UTR		0	0
hsa-let-7b-5p	NM_002969	MAPK12	1549	1566	1	-20.8	1	0.00282097	0.324	0	0	-8.40586	15	17	9	3UTR		0	0
hsa-let-7b-5p	NM_001253845	ADM2	3375	3397	1	-21.7	1	0.0156138	0.426	0	0	-7.40015	17	22	10	3UTR		0	0
hsa-let-7b-5p	NM_017584	MIOX	979	998	1	-22.7	1	5.39658e-05	0.294	0	0	-10.0944	16	19	8	3UTR		0	0
hsa-let-7b-5p	XM_005261925	MIOX	849	868	1	-22.7	1	5.39658e-05	0.294	0	0	-10.0944	16	19	8	3UTR		0	0
hsa-let-7b-5p	NM_033200	LMF2	2329	2373	1	-22.2	1	0.0165669	0.397	0	0	-3.79332	19	44	9	3UTR		0	0
hsa-let-7b-5p	NM_001185011	NCAPH2	3231	3251	1	-22.4	1	0.000264145	0.382	0	0	-6.77039	18	20	15	3UTR		0	0
hsa-let-7b-5p	NM_001185011	NCAPH2	2531	2549	1	-24.7	1	0.00083453	0.382	0	0	-8.91507	16	18	9	3UTR		0	0
hsa-let-7b-5p	NM_152299	NCAPH2	3228	3248	1	-22.4	1	0.000264145	0.382	0	0	-6.77039	18	20	15	3UTR		0	0
hsa-let-7b-5p	NM_152299	NCAPH2	2528	2546	1	-24.7	1	0.00083453	0.382	0	0	-8.91507	16	18	9	3UTR		0	0
hsa-let-7b-5p	NM_007081	RABL2B	1035	1056	1	-21.8	1	0.1582	0.471	0	0	-5.3155	17	21	7	3UTR	MIRT457251	0	0
hsa-let-7b-5p	NM_001003789	RABL2B	1042	1063	1	-21.8	1	0.1582	0.471	0	0	-5.3155	17	21	7	3UTR	MIRT457251	0	0
hsa-let-7b-5p	NM_001130923	RABL2B	1224	1245	1	-21.8	1	0.1582	0.471	0	0	-5.3155	17	21	7	3UTR	MIRT457251	0	0
hsa-let-7b-5p	NM_001130921	RABL2B	1290	1311	1	-21.8	1	0.1582	0.471	0	0	-5.3155	17	21	7	3UTR	MIRT457251	0	0
hsa-let-7b-5p	XM_017028559	RABL2B	1626	1650	1	-21.7	1	0.00631377	0.485	0	0	-5.33701	18	24	8	3UTR	MIRT457251	0	0
hsa-let-7b-5p	NM_000451	SHOX	2965	2986	1	-21.4	1	0.000320696	0.485	0	0	-8.79368	17	21	7	3UTR		0	0
hsa-let-7b-5p	NM_015419	MXRA5	9699	9724	1	-21.1	1	0.00948547	0.632	0	0	-3.79332	18	20	18	3UTR		0	0
hsa-let-7b-5p	NM_015691	WWC3	4938	4954	1	-20.1	1	0.0698533	0.603	0	0	-11.0902	14	16	12	3UTR		0	0
hsa-let-7b-5p	NM_033290	MID1	3721	3744	1	-24.6	1	0.424359	0.676	0	0	-5.26888	18	23	8	3UTR		0	0
hsa-let-7b-5p	NM_001098624	MID1	3859	3882	1	-24.6	1	0.424359	0.676	0	0	-5.26888	18	23	8	3UTR		0	0
hsa-let-7b-5p	NM_000381	MID1	3929	3952	1	-24.6	1	0.424359	0.676	0	0	-5.26888	18	23	8	3UTR		0	0
hsa-let-7b-5p	NM_001347733	MID1	3941	3964	1	-24.6	1	0.424359	0.676	0	0	-5.26888	18	23	8	3UTR		0	0
hsa-let-7b-5p	NM_001193277	MID1	3718	3741	1	-24.6	1	0.424359	0.676	0	0	-5.26888	18	23	8	3UTR		0	0
hsa-let-7b-5p	NM_016562	TLR7	4127	4152	1	-25.4	1	3.91572e-05	0.441	0	0	-7.28438	20	25	10	3UTR		0	0
hsa-let-7b-5p	NM_014563	TRAPPC2	868	891	1	-21.4	1	0.0134722	0.368	0	0	-6.3934	19	23	8	3UTR		0	0
hsa-let-7b-5p	NM_014563	TRAPPC2	1908	1926	1	-20.9	1	0.0497685	0.471	0	0	-5.08276	17	18	17	3UTR		0	0
hsa-let-7b-5p	NM_001128835	TRAPPC2	1004	1027	1	-21.4	1	0.0134722	0.368	0	0	-6.3934	19	23	8	3UTR		0	0
hsa-let-7b-5p	NM_001128835	TRAPPC2	2044	2062	1	-20.9	1	0.0497685	0.471	0	0	-5.08276	17	18	17	3UTR		0	0
hsa-let-7b-5p	NM_001011658	TRAPPC2	1010	1033	1	-21.4	1	0.0134722	0.368	0	0	-6.3934	19	23	8	3UTR		0	0
hsa-let-7b-5p	NM_001011658	TRAPPC2	2050	2068	1	-20.9	1	0.0497685	0.471	0	0	-5.08276	17	18	17	3UTR		0	0
hsa-let-7b-5p	NM_007220	CA5B	5591	5626	1	-23.5	1	0.0383407	0.544	0	0	-3.93757	18	21	9	3UTR		0	0
hsa-let-7b-5p	NM_019857	CTPS2	3387	3418	1	-23.2	1	0.0319892	0.588	0	0	-5.76291	18	21	13	3UTR		0	1
hsa-let-7b-5p	NM_175859	CTPS2	3473	3504	1	-23.2	1	0.0319892	0.588	0	0	-5.76291	18	21	13	3UTR		0	1
hsa-let-7b-5p	NM_001144002	CTPS2	3834	3865	1	-23.2	1	0.0319892	0.588	0	0	-5.76291	18	21	13	3UTR		0	1
hsa-let-7b-5p	NM_004726	REPS2	7806	7831	1	-22.2	1	0.155128	0.603	0	0	-3.79332	20	25	8	3UTR		0	0
hsa-let-7b-5p	NM_001080975	REPS2	7803	7828	1	-22.2	1	0.155128	0.603	0	0	-3.79332	20	25	8	3UTR		0	0
hsa-let-7b-5p	NM_031892	SH3KBP1	4510	4532	1	-19.4	1	0.0460639	0.544	0	0	-10.0844	18	22	8	3UTR		0	0
hsa-let-7b-5p	NM_001024666	SH3KBP1	4198	4220	1	-19.4	1	0.0460639	0.544	0	0	-10.0844	18	22	8	3UTR		0	0
hsa-let-7b-5p	NM_001184960	SH3KBP1	3608	3630	1	-19.4	1	0.0460639	0.544	0	0	-10.0844	18	22	8	3UTR		0	0
hsa-let-7b-5p	XM_017029716	RPS6KA3	3704	3724	1	-20.5	1	0.0244794	0.647	0	0	-10.3302	18	20	14	3UTR		1	1
hsa-let-7b-5p	XM_017029717	RPS6KA3	3439	3459	1	-20.5	1	0.0244794	0.647	0	0	-10.3302	18	20	14	3UTR		1	1
hsa-let-7b-5p	XM_017029713	RPS6KA3	3554	3574	1	-20.5	1	0.0244794	0.647	0	0	-10.3302	18	20	14	3UTR		1	1
hsa-let-7b-5p	XM_006724507	RPS6KA3	3549	3569	1	-20.5	1	0.0244794	0.647	0	0	-10.3302	18	20	14	3UTR		1	1
hsa-let-7b-5p	XM_017029715	RPS6KA3	3607	3627	1	-20.5	1	0.0244794	0.647	0	0	-10.3302	18	20	14	3UTR		1	1
hsa-let-7b-5p	NM_004586	RPS6KA3	3446	3466	1	-20.5	1	0.0244794	0.647	0	0	-10.3302	18	20	14	3UTR		1	1
hsa-let-7b-5p	XM_011545563	RPS6KA3	3567	3587	1	-20.5	1	0.0244794	0.647	0	0	-10.3302	18	20	14	3UTR		1	1
hsa-let-7b-5p	XM_017029718	RPS6KA3	3412	3432	1	-20.5	1	0.0244794	0.647	0	0	-10.3302	18	20	14	3UTR		1	1
hsa-let-7b-5p	NM_001415	EIF2S3	2921	2939	1	-20.8	1	0.00431964	0.412	0	0	-5.9396	16	18	11	3UTR		0	0
hsa-let-7b-5p	NM_001142386	PDK3	3291	3314	1	-21.4	1	0.00627478	0.397	0	0	-6.3934	19	23	8	3UTR		0	0
hsa-let-7b-5p	NM_001163264	PCYT1B	1492	1518	1	-23	1	0.108023	0.529	0	0	-5.48126	20	26	9	3UTR	MIRT032240	1	0
hsa-let-7b-5p	NM_004845	PCYT1B	1549	1575	1	-23	1	0.108023	0.529	0	0	-5.48126	20	26	9	3UTR	MIRT032240	1	0
hsa-let-7b-5p	NM_002364	MAGEB2	1074	1097	1	-22.1	1	0.00146697	0.5	0	0	-7.37138	17	23	8	3UTR		0	0
hsa-let-7b-5p	NM_000950	PRRG1	2309	2360	1	-19.4	1	0.00136273	0.456	0	0	-5.9393	14	18	11	3UTR		0	0
hsa-let-7b-5p	NM_001142395	PRRG1	2218	2269	1	-19.4	1	0.00136273	0.456	0	0	-5.9393	14	18	11	3UTR		0	0
hsa-let-7b-5p	NM_001173489	PRRG1	2328	2379	1	-19.4	1	0.00136273	0.456	0	0	-5.9393	14	18	11	3UTR		0	0
hsa-let-7b-5p	NM_001173490	PRRG1	2237	2288	1	-19.4	1	0.00136273	0.456	0	0	-5.9393	14	18	11	3UTR		0	0
hsa-let-7b-5p	NM_000397	CYBB	2149	2171	1	-24.8	1	0.000204345	0.603	0	0	-6.77237	17	22	9	3UTR		0	0
hsa-let-7b-5p	NM_000397	CYBB	4022	4058	1	-24.8	1	3.17469e-05	0.544	0	0	-7.75705	18	23	6	3UTR		0	0
hsa-let-7b-5p	NM_001286201	RERGL	873	921	1	-20.3	1	0.00248028	0.529	2.69718	2.78382	-10.6336	17	27	9	3UTR		0	0
hsa-let-7b-5p	NM_001256787	PLEKHA5	3738	3754	1	-20.6	1	0.00349149	0.618	3.09651	1.34299	-6.74759	15	16	15	3UTR		0	0
hsa-let-7b-5p	XM_017019498	PLEKHA5	3516	3532	1	-20.6	1	0.00349149	0.618	0	0	-6.74759	15	16	15	3UTR		0	0
hsa-let-7b-5p	NM_001267043	AEBP2	3515	3537	1	-25.6	1	0.0678441	0.676	0.277799	0.167093	-5.48126	21	22	21	3UTR		0	0
hsa-let-7b-5p	NM_016072	GOLT1B	2729	2750	1	-19.8	1	0.0718831	0.632	0.675623	0.496133	-5.08246	19	21	11	3UTR		1	1
hsa-let-7b-5p	NM_003034	ST8SIA1	5989	6016	1	-20.3	1	0.00219158	0.618	-0.344673	0.0582547	-7.65065	17	27	8	3UTR		1	0
hsa-let-7b-5p	NM_001178092	BCAT1	7506	7528	1	-21.9	1	0.0953146	0.559	0.207408	0.0125418	-6.54929	16	22	6	3UTR	MIRT052293	1	1
hsa-let-7b-5p	NM_001178091	BCAT1	7578	7600	1	-21.9	1	0.0953146	0.559	-0.258231	0.214424	-6.54929	16	22	6	3UTR	MIRT052293	1	1
hsa-let-7b-5p	NM_001178093	BCAT1	7285	7307	1	-21.9	1	0.0953146	0.559	0.143622	0.00871447	-6.54929	16	22	6	3UTR	MIRT052293	1	1
hsa-let-7b-5p	NM_001178094	BCAT1	7582	7604	1	-21.9	1	0.0953146	0.559	0.0032922	0.183807	-6.54929	16	22	6	3UTR	MIRT052293	1	1
hsa-let-7b-5p	NM_004985	KRAS	2637	2659	1	-19.6	1	0.0351416	0.603	0.826043	0.164518	-6.08631	19	22	11	3UTR		0	0
hsa-let-7b-5p	NM_033360	KRAS	2761	2783	1	-19.6	1	0.0351416	0.603	0.277375	0.762077	-6.08631	19	22	11	3UTR		0	0
hsa-let-7b-5p	NM_177444	PPFIBP1	3864	3886	1	-24.8	1	0.618449	0.632	1.70409	1.03033	-7.1818	18	22	8	3UTR		0	0
hsa-let-7b-5p	NM_177444	PPFIBP1	5782	5803	1	-21.4	1	0.00201878	0.529	0.192276	0.203564	-8.79368	17	21	7	3UTR		0	0
hsa-let-7b-5p	NM_003622	PPFIBP1	3846	3868	1	-24.8	1	0.618449	0.632	1.70409	1.03033	-7.1818	18	22	8	3UTR		0	0
hsa-let-7b-5p	NM_003622	PPFIBP1	5764	5785	1	-21.4	1	0.00201878	0.529	0.192276	0.203564	-8.79368	17	21	7	3UTR		0	0
hsa-let-7b-5p	NM_001198916	PPFIBP1	3771	3793	1	-24.8	1	0.618449	0.632	1.70409	1.03033	-7.1818	18	22	8	3UTR		0	0
hsa-let-7b-5p	NM_001198916	PPFIBP1	5689	5710	1	-21.4	1	0.00201878	0.529	0.192276	0.203564	-8.79368	17	21	7	3UTR		0	0
hsa-let-7b-5p	NM_001198915	PPFIBP1	3559	3581	1	-24.8	1	0.618449	0.632	1.70409	1.03033	-7.1818	18	22	8	3UTR		0	0
hsa-let-7b-5p	NM_001198915	PPFIBP1	5477	5498	1	-21.4	1	0.00201878	0.529	0.192276	0.203564	-8.79368	17	21	7	3UTR		0	0
hsa-let-7b-5p	NM_002820	PTHLH	1025	1047	1	-22.2	1	0.0631153	0.426	1.82946	0.159126	-6.09222	18	22	8	3UTR		0	0
hsa-let-7b-5p	NM_001206856	CAPRIN2	4284	4308	1	-21.2	1	0.00290912	0.574	-0.111564	-0.650813	-6.14858	19	24	9	3UTR		0	0
hsa-let-7b-5p	NM_023925	CAPRIN2	4258	4282	1	-21.2	1	0.00290912	0.574	-0.111564	-0.650813	-6.14858	19	24	9	3UTR		0	0
hsa-let-7b-5p	NM_032156	CAPRIN2	4449	4473	1	-21.2	1	0.00290912	0.574	-0.111564	-0.650813	-6.14858	19	24	9	3UTR		0	0
hsa-let-7b-5p	NM_030653	DDX11	3439	3460	1	-21.7	1	6.30057e-08	0.441	0.0703882	-0.739364	-8.52946	18	21	7	3UTR		0	0
hsa-let-7b-5p	NM_030653	DDX11	3529	3547	1	-21.3	1	0.000455618	0.412	-0.619245	-0.38637	-7.40015	16	18	15	3UTR		0	0
hsa-let-7b-5p	NM_004399	DDX11	3289	3310	1	-21.7	1	6.30057e-08	0.441	0.0703882	-0.739364	-8.52946	18	21	7	3UTR		0	0
hsa-let-7b-5p	NM_004399	DDX11	3379	3397	1	-21.3	1	0.000455618	0.412	-0.619245	-0.38637	-7.40015	16	18	15	3UTR		0	0
hsa-let-7b-5p	NM_001257144	DDX11	3312	3333	1	-21.7	1	6.30057e-08	0.441	0.0703882	-0.739364	-8.52946	18	21	7	3UTR		0	0
hsa-let-7b-5p	NM_001257144	DDX11	3402	3420	1	-21.3	1	0.000455618	0.412	-0.619245	-0.38637	-7.40015	16	18	15	3UTR		0	0
hsa-let-7b-5p	NM_001257145	DDX11	3244	3265	1	-21.7	1	6.30057e-08	0.441	0.0703882	-0.739364	-8.52946	18	21	7	3UTR		0	0
hsa-let-7b-5p	NM_001257145	DDX11	3334	3352	1	-21.3	1	0.000455618	0.412	-0.619245	-0.38637	-7.40015	16	18	15	3UTR		0	0
hsa-let-7b-5p	NM_001003398	BICD1	3191	3215	1	-22.9	1	0.000155202	0.485	1.05901	0.736504	-12.9558	18	24	9	3UTR		0	0
hsa-let-7b-5p	NM_001013620	ALG10B	9357	9377	1	-22.9	1	0.00108625	0.588	0.0474495	0.048024	-8.4155	17	20	8	3UTR		0	0
hsa-let-7b-5p	NM_001308340	ALG10B	5605	5625	1	-22.9	1	0.00108625	0.588	0.0474495	0.048024	-8.4155	17	20	8	3UTR		0	0
hsa-let-7b-5p	NM_001190977	YAF2	1817	1861	1	-23.4	1	0.0883743	0.632	0.81469	0.833868	-5.69428	20	44	10	3UTR		1	0
hsa-let-7b-5p	NM_005748	YAF2	1943	1987	1	-23.4	1	0.0883743	0.632	3.27412	2.47402	-5.69428	20	44	10	3UTR		1	0
hsa-let-7b-5p	NM_001143788	PPHLN1	1445	1479	1	-18.1	1	0.16678	0.544	-0.137349	0.17642	-5.9393	19	34	6	3UTR		0	0
hsa-let-7b-5p	NM_032256	TMEM117	2134	2157	1	-20.1	1	0.0224281	0.632	0.331778	1.20575	-8.69767	19	23	10	3UTR		0	0
hsa-let-7b-5p	NM_001004329	DBX2	1253	1274	1	-21	1	0.0212645	0.544	0.0877627	0.552864	-6.48426	18	21	14	3UTR		0	0
hsa-let-7b-5p	NM_001004329	DBX2	2689	2709	1	-20.6	1	0.10276	0.692	0.0378896	0.0660501	-6.01339	18	20	12	3UTR		0	0
hsa-let-7b-5p	XM_011538025	ARID2	5893	5917	1	-20.2	1	0.0230857	0.603	0	0	-5.81384	17	24	11	3UTR		0	0
hsa-let-7b-5p	XM_011538025	ARID2	5826	5858	1	-19.6	1	0.122395	0.574	0	0	-5.9393	18	32	7	3UTR		0	0
hsa-let-7b-5p	NM_030674	SLC38A1	3388	3408	1	-20.9	1	0.00111061	0.603	1.16675	1.7309	-10.282	17	20	10	3UTR	MIRT001576	0	0
hsa-let-7b-5p	NM_001319301	ASB8	678	698	1	-22.6	1	7.41649e-05	0.515	0.215656	0.0768804	-7.9901	16	20	6	3UTR		0	0
hsa-let-7b-5p	NM_001319301	ASB8	2171	2191	1	-19.9	1	0.00549833	0.485	4.73905	3.34409	-6.50069	16	20	9	3UTR		0	0
hsa-let-7b-5p	NM_001319300	ASB8	2175	2195	1	-19.9	1	0.00549833	0.485	5.48269	3.04994	-6.50069	16	20	9	3UTR		0	0
hsa-let-7b-5p	XM_011537897	ZNF641	7667	7690	1	-22.7	1	0.00188008	0.515	0	0	-6.73762	19	23	11	3UTR		1	1
hsa-let-7b-5p	NM_001277842	CCNT1	2497	2519	1	-21	1	0.00430234	0.618	0.532471	0.632627	-5.22671	21	22	21	3UTR		0	0
hsa-let-7b-5p	NM_015086	DDN	3574	3594	1	-20.2	1	0.312658	0.544	1.17121	1.21853	-7.25024	18	20	10	3UTR		1	0
hsa-let-7b-5p	NM_001293285	SPATS2	3316	3338	1	-20	1	0.0183044	0.603	0.38016	0.786145	-7.05204	15	22	12	3UTR		0	0
hsa-let-7b-5p	NM_001293286	SPATS2	3169	3191	1	-20	1	0.0183044	0.603	0.38016	0.786145	-7.05204	15	22	12	3UTR		0	0
hsa-let-7b-5p	NM_023071	SPATS2	3232	3254	1	-20	1	0.0183044	0.603	0.38016	0.786145	-7.05204	15	22	12	3UTR		0	0
hsa-let-7b-5p	NM_001098576	TMBIM6	1219	1252	1	-21.2	1	0.471445	0.529	0.733696	3.01054	-5.92733	19	33	6	3UTR		0	0
hsa-let-7b-5p	NM_181708	BCDIN3D	2586	2608	1	-22.7	1	0.183248	0.662	5.2927	3.77668	-5.08246	17	20	11	3UTR		0	0
hsa-let-7b-5p	NM_012306	FAIM2	2993	3011	1	-21.8	1	0.000326912	0.353	-0.372441	-0.109155	-12.6408	17	18	17	3UTR		0	0
hsa-let-7b-5p	XM_005268730	FAIM2	2736	2754	1	-21.8	1	0.000326912	0.353	0	0	-12.6408	17	18	17	3UTR		0	0
hsa-let-7b-5p	NM_000486	AQP2	2192	2210	1	-24.7	1	0.000287474	0.471	-0.434729	-0.0890147	-3.93757	16	18	12	3UTR		0	0
hsa-let-7b-5p	NM_001126104	RACGAP1	2135	2156	1	-19.9	1	0.00558825	0.559	4.55039	3.71015	-4.65016	18	21	12	3UTR		0	0
hsa-let-7b-5p	NM_020039	ASIC1	2166	2192	1	-22.2	1	0.0440632	0.603	1.0866	0.449097	-5.58516	19	26	7	3UTR	MIRT052268	0	0
hsa-let-7b-5p	NM_001095	ASIC1	2028	2054	1	-22.2	1	0.0440632	0.603	1.0866	0.449097	-5.58516	19	26	7	3UTR	MIRT052268	0	0
hsa-let-7b-5p	NM_001256830	ASIC1	1834	1860	1	-22.2	1	0.0440632	0.603	0.0583701	0.772299	-5.58516	19	26	7	3UTR	MIRT052268	0	0
hsa-let-7b-5p	NM_147190	CERS5	1455	1478	1	-22.4	1	0.0507117	0.5	4.58396	4.20874	-8.51906	19	23	8	3UTR		0	0
hsa-let-7b-5p	NM_001281731	CERS5	1656	1679	1	-22.4	1	0.0507117	0.5	4.15423	4.26886	-8.51906	19	23	8	3UTR		0	0
hsa-let-7b-5p	XM_017020204	CERS5	977	1026	1	-26.3	1	0.0012302	0.471	0	0	-4.67302	19	24	9	3UTR		0	0
hsa-let-7b-5p	XM_006719231	FAM186A	7343	7387	1	-19.4	1	0.0130433	0.574	0	0	-3.93757	19	44	11	3UTR		0	0
hsa-let-7b-5p	NM_001174127	SLC11A2	3131	3151	1	-21.9	1	0.082462	0.5	4.79545	4.70736	-5.08276	17	20	13	3UTR	MIRT461171	0	0
hsa-let-7b-5p	NM_001174126	SLC11A2	3136	3156	1	-21.9	1	0.082462	0.5	5.12512	4.80175	-5.08276	17	20	13	3UTR	MIRT461171	0	0
hsa-let-7b-5p	XM_006719335	LETMD1	1672	1710	1	-22.5	1	0.0208383	0.5	0	0	-4.02637	18	23	10	3UTR		0	0
hsa-let-7b-5p	NM_001173453	TFCP2	2813	2834	1	-22.1	1	0.000379445	0.5	4.96369	3.33726	-9.55161	17	21	8	3UTR		0	0
hsa-let-7b-5p	NM_001102450	RGS8	3799	3825	1	-20	1	0.000135581	0.471	0.56966	0.830139	-5.33701	20	26	8	3UTR		0	0
hsa-let-7b-5p	NM_015039	NMNAT2	4106	4128	1	-22.9	1	0.108234	0.5	1.14209	1.23019	-7.12766	19	22	11	3UTR		0	0
hsa-let-7b-5p	NM_170706	NMNAT2	3994	4016	1	-22.9	1	0.108234	0.5	2.04049	1.82807	-7.12766	19	22	11	3UTR		0	0
hsa-let-7b-5p	NM_052966	FAM129A	5166	5200	1	-23.8	1	0.000149967	0.544	3.6403	3.35014	-4.84971	19	34	12	3UTR		0	0
hsa-let-7b-5p	NM_001350847	UCHL5	2740	2760	1	-19	1	0.0584925	0.632	0.527274	0.238017	-6.23647	16	20	8	3UTR		0	0
hsa-let-7b-5p	NM_001199261	UCHL5	2829	2849	1	-19	1	0.0584925	0.632	0.864679	0.141615	-6.23647	16	20	8	3UTR		0	0
hsa-let-7b-5p	NM_001287820	KCNT2	5661	5679	1	-18.8	1	0.0636621	0.75	1.12955	2.1961	-9.54656	16	18	10	3UTR		0	0
hsa-let-7b-5p	NM_001287819	KCNT2	5790	5808	1	-18.8	1	0.0636621	0.75	1.12955	2.1961	-9.54656	16	18	10	3UTR		0	0
hsa-let-7b-5p	NM_198503	KCNT2	5862	5880	1	-18.8	1	0.0636621	0.75	1.12955	2.1961	-9.54656	16	18	10	3UTR		0	0
hsa-let-7b-5p	NM_001195215	DENND1B	7136	7154	1	-22.3	1	0.00781203	0.691	4.47957	5.17465	-5.18008	16	18	9	3UTR		0	0
hsa-let-7b-5p	NM_001193571	CSRP1	1742	1761	1	-20.1	1	0.124625	0.456	4.71332	1.82564	-6.82767	17	19	11	3UTR		0	0
hsa-let-7b-5p	XM_017002751	NAV1	9423	9448	1	-20.9	1	0.000317136	0.529	0	0	-4.02637	14	16	14	3UTR		0	0
hsa-let-7b-5p	NM_018085	IPO9	8383	8405	1	-21.9	1	0.0976922	0.603	0.13649	-0.154208	-4.79441	18	22	8	3UTR	MIRT702709	1	0
hsa-let-7b-5p	NM_012134	LMOD1	2703	2722	1	-21.9	1	0.00148474	0.559	3.95109	3.44324	-7.37138	16	19	10	3UTR		0	0
hsa-let-7b-5p	NM_001199797	PTPN7	2359	2384	1	-22.9	1	8.65799e-06	0.456	3.15515	2.73845	-5.72941	17	25	8	3UTR		0	0
hsa-let-7b-5p	NM_080588	PTPN7	2698	2723	1	-22.9	1	8.65799e-06	0.456	2.21491	1.07193	-5.72941	17	25	8	3UTR		0	0
hsa-let-7b-5p	NM_002481	PPP1R12B	8416	8431	1	-21.4	1	0.0027228	0.588	0.49874	0.224422	-4.90607	14	15	14	3UTR		1	1
hsa-let-7b-5p	NM_032104	PPP1R12B	6952	6967	1	-21.4	1	0.0027228	0.588	0.465229	0.516813	-4.90607	14	15	14	3UTR		1	1
hsa-let-7b-5p	NM_032103	PPP1R12B	6771	6786	1	-21.4	1	0.0027228	0.588	0.465229	0.516813	-4.90607	14	15	14	3UTR		1	1
hsa-let-7b-5p	NM_001197131	PPP1R12B	5904	5919	1	-21.4	1	0.0027228	0.588	0.513102	0.173317	-4.90607	14	15	14	3UTR		1	1
hsa-let-7b-5p	XM_011509092	KDM5B	5757	5780	1	-22.2	1	0.0731212	0.471	0	0	-8.67135	19	23	14	3UTR		0	0
hsa-let-7b-5p	NM_015999	ADIPOR1	1943	1962	1	-21.1	1	0.0611956	0.544	0.699968	0.926882	-6.24644	18	19	18	3UTR		0	0
hsa-let-7b-5p	XM_011510070	PPFIA4	3417	3440	1	-22.8	1	0.150206	0.529	0	0	-6.92842	17	23	7	3UTR		0	0
hsa-let-7b-5p	NM_002725	PRELP	3577	3616	1	-24.7	1	0.000132364	0.485	-0.145452	0.75028	-6.25121	20	26	8	3UTR		0	0
hsa-let-7b-5p	NM_002725	PRELP	3646	3664	1	-22.7	1	0.0164321	0.412	-0.192367	0.01962	-5.48126	16	18	10	3UTR		0	0
hsa-let-7b-5p	NM_014935	PLEKHA6	3972	3993	1	-27.4	1	0.0115959	0.412	4.03171	3.81534	-6.08354	19	21	15	3UTR		0	0
hsa-let-7b-5p	NM_032833	PPP1R15B	4223	4256	1	-24.2	1	0.00384052	0.382	0.510706	0.614633	-4.99396	19	23	9	3UTR	MIRT470417	1	1
hsa-let-7b-5p	NM_002393	MDM4	4901	4924	1	-25.7	1	0.00290726	0.412	0.0345661	-0.174189	-4.84971	20	23	14	3UTR	MIRT052186	1	1
hsa-let-7b-5p	NM_001204171	MDM4	3080	3106	1	-23.7	1	0.0256329	0.456	-0.663074	-0.31159	-6.23647	18	26	8	3UTR	MIRT052186	1	1
hsa-let-7b-5p	NM_001278516	MDM4	3162	3188	1	-23.7	1	0.0256329	0.456	-0.663074	-0.31159	-6.23647	18	26	8	3UTR	MIRT052186	1	1
hsa-let-7b-5p	NM_001278518	MDM4	2751	2777	1	-23.7	1	0.0256329	0.456	-0.663074	-0.31159	-6.23647	18	26	8	3UTR	MIRT052186	1	1
hsa-let-7b-5p	NM_001278519	MDM4	2561	2587	1	-23.7	1	0.0256329	0.456	-0.663074	-0.31159	-6.23647	18	26	8	3UTR	MIRT052186	1	1
hsa-let-7b-5p	NM_001278517	MDM4	2936	2962	1	-23.7	1	0.0256329	0.456	-0.663074	-0.31159	-6.23647	18	26	8	3UTR	MIRT052186	1	1
hsa-let-7b-5p	NM_001204172	MDM4	2252	2278	1	-23.7	1	0.0256329	0.456	-0.663074	-0.31159	-6.23647	18	26	8	3UTR	MIRT052186	1	1
hsa-let-7b-5p	NM_001973	ELK4	4972	4997	1	-19.7	1	0.00253664	0.574	0.559991	0.300104	-3.79332	18	25	14	3UTR	MIRT052289	1	1
hsa-let-7b-5p	NM_022731	NUCKS1	1294	1317	1	-18.7	1	0.000839238	0.676	3.14623	2.17633	-6.14858	19	23	9	3UTR	MIRT052210	0	0
hsa-let-7b-5p	NM_001300952	SRGAP2	3482	3523	1	-23.7	1	0.000478362	0.382	0.760357	0.682563	-6.81899	18	25	11	3UTR		0	0
hsa-let-7b-5p	NM_004759	MAPKAPK2	1601	1623	1	-23.5	1	2.53046e-05	0.353	0.272889	-0.0865492	-7.64108	18	22	11	3UTR		0	0
hsa-let-7b-5p	NM_001142473	FCMR	2654	2675	1	-21.5	1	0.0181221	0.588	0	0	-3.79332	17	21	10	3UTR		0	0
hsa-let-7b-5p	NM_005449	FCMR	2990	3011	1	-21.5	1	0.0181221	0.588	0	0	-3.79332	17	21	10	3UTR		0	0
hsa-let-7b-5p	NM_001193338	FCMR	2716	2737	1	-21.5	1	0.0181221	0.588	0.786201	0.379588	-3.79332	17	21	10	3UTR		0	0
hsa-let-7b-5p	NM_002644	PIGR	3472	3490	1	-22.8	1	0.000676884	0.397	-0.395785	-0.737046	-5.9396	16	18	11	3UTR		0	0
hsa-let-7b-5p	NM_002644	PIGR	2971	2996	1	-22.1	1	0.000805488	0.456	0.976518	0.534733	-4.02637	19	25	9	3UTR		0	0
hsa-let-7b-5p	NM_001276320	YOD1	1135	1157	1	-24	1	0.0158146	0.529	-0.232813	0.40231	-4.90607	14	16	14	3UTR	MIRT510513	1	1
hsa-let-7b-5p	NM_018566	YOD1	1109	1131	1	-24	1	0.0158146	0.529	0.261537	0.319918	-4.90607	14	16	14	3UTR	MIRT510513	1	1
hsa-let-7b-5p	NM_001114752	CD55	1734	1763	1	-21.6	1	0.242682	0.588	-0.0021892	0.25466	-6.62614	15	17	15	3UTR		0	0
hsa-let-7b-5p	NM_001300903	CD55	1731	1760	1	-21.6	1	0.242682	0.588	-0.0021892	0.25466	-6.62614	15	17	15	3UTR		0	0
hsa-let-7b-5p	NM_001300904	CD55	1709	1738	1	-21.6	1	0.242682	0.588	-0.0021892	0.25466	-6.62614	15	17	15	3UTR		0	0
hsa-let-7b-5p	NM_000574	CD55	1616	1645	1	-21.6	1	0.242682	0.588	-0.0021892	0.25466	-6.62614	15	17	15	3UTR		0	0
hsa-let-7b-5p	NM_025179	PLXNA2	10904	10928	1	-24.7	1	4.83452e-05	0.441	1.54232	1.0671	-5.69428	19	24	10	3UTR		1	0
hsa-let-7b-5p	XM_017001866	CAMK1G	1812	1837	1	-26.4	1	0.000203671	0.324	0	0	-6.74759	17	20	15	3UTR		0	0
hsa-let-7b-5p	XM_017001867	CAMK1G	1663	1688	1	-26.4	1	0.000203671	0.324	0	0	-6.74759	17	20	15	3UTR		0	0
hsa-let-7b-5p	NM_152485	C1orf74	1987	2009	1	-18.9	1	0.00888939	0.412	0.819149	0.187333	-6.86117	17	22	8	3UTR		0	0
hsa-let-7b-5p	NM_014388	DIEXF	4565	4590	1	-23	1	0.0246684	0.5	-0.444117	-0.00282791	-5.18008	20	25	7	3UTR		0	0
hsa-let-7b-5p	NM_014388	DIEXF	7045	7064	1	-20.9	1	0.0374989	0.603	-0.625988	-0.42782	-7.08104	17	19	15	3UTR		0	0
hsa-let-7b-5p	NM_172362	KCNH1	3859	3879	1	-27.5	1	0.00146074	0.382	0.0889813	0.262258	-5.69428	19	20	19	3UTR		0	0
hsa-let-7b-5p	XM_017001767	RCOR3	1446	1466	1	-19.2	1	0.597311	0.429	0	0	-6.51454	17	20	10	3UTR		0	0
hsa-let-7b-5p	NM_183059	RD3	3385	3408	1	-23.5	1	0.00826812	0.412	0.187656	-0.200122	-4.84971	20	23	14	3UTR		0	0
hsa-let-7b-5p	NM_016448	DTL	3249	3281	1	-26	1	0.00629317	0.515	0.383399	0.36044	-6.9696	19	23	12	3UTR		0	0
hsa-let-7b-5p	NM_001286230	DTL	3123	3155	1	-26	1	0.00629317	0.515	0.555022	-0.0444978	-6.9696	19	23	12	3UTR		0	0
hsa-let-7b-5p	NM_001102601	CCDC163	1074	1097	1	-21.5	1	0.0303164	0.382	0.128456	0.126391	-6.3934	19	23	8	3UTR		0	0
hsa-let-7b-5p	NM_001358406	CCDC163	1130	1153	1	-21.5	1	0.0303164	0.382	0.297772	0.302934	-6.3934	19	23	8	3UTR		0	0
hsa-let-7b-5p	NM_001330540	MMACHC	1305	1339	1	-25.4	1	0.000948686	0.456	0.0184704	-0.133831	-4.84971	19	23	14	3UTR	MIRT051928	0	0
hsa-let-7b-5p	NM_015506	MMACHC	1254	1288	1	-25.4	1	0.000948686	0.456	0.0184704	-0.133831	-4.84971	19	23	14	3UTR	MIRT051928	0	0
hsa-let-7b-5p	NM_006369	LRRC41	2852	2875	1	-22.8	1	0.0133444	0.559	1.76705	2.17805	-8.637	17	23	7	3UTR	MIRT052252	0	0
hsa-let-7b-5p	NM_001322255	KNCN	2024	2045	1	-22.9	1	4.10775e-06	0.515	0.73095	0.0571839	-6.15764	18	21	14	3UTR		0	0
hsa-let-7b-5p	NM_001322255	KNCN	2567	2585	1	-22.1	1	0.103532	0.456	0.850136	0.196596	-8.01482	16	18	12	3UTR		0	0
hsa-let-7b-5p	NM_001097611	KNCN	2056	2074	1	-22.1	1	0.103532	0.456	-0.0967243	0.563345	-8.01482	16	18	12	3UTR		0	0
hsa-let-7b-5p	NM_001286239	SPATA6	4729	4759	1	-22.1	1	0.0624674	0.544	2.31254	2.35351	-7.1818	18	30	8	3UTR		0	0
hsa-let-7b-5p	NM_001286238	SPATA6	4723	4753	1	-22.1	1	0.0624674	0.544	2.31726	2.34305	-7.1818	18	30	8	3UTR		0	0
hsa-let-7b-5p	NM_019073	SPATA6	4771	4801	1	-22.1	1	0.0624674	0.544	2.31726	2.34305	-7.1818	18	30	8	3UTR		0	0
hsa-let-7b-5p	XM_017000538	ELAVL4	1671	1694	1	-21.4	1	0.090109	0.574	0	0	-4.02637	19	23	8	3UTR		0	0
hsa-let-7b-5p	XM_024453829	ELAVL4	1648	1671	1	-21.4	1	0.090109	0.574	0	0	-4.02637	19	23	8	3UTR		0	0
hsa-let-7b-5p	XM_017000539	ELAVL4	2298	2321	1	-21.4	1	0.090109	0.574	0	0	-4.02637	19	23	8	3UTR		0	0
hsa-let-7b-5p	NM_078626	CDKN2C	923	943	1	-19.6	1	0.00306004	0.515	1.66974	0.96502	-6.58625	17	20	12	3UTR		0	0
hsa-let-7b-5p	NM_001136508	C1orf185	776	798	1	-19.7	1	0.00361094	0.632	0.220439	0.656531	-9.65244	16	22	7	3UTR		0	0
hsa-let-7b-5p	NM_001144832	TTC39A	2363	2386	1	-21.4	1	0.15231	0.559	3.04103	3.39185	-5.18008	18	23	9	3UTR		0	0
hsa-let-7b-5p	NM_001297664	TTC39A	2401	2424	1	-21.4	1	0.15231	0.559	3.71606	4.717	-5.18008	18	23	9	3UTR		0	0
hsa-let-7b-5p	NM_001080494	TTC39A	2388	2411	1	-21.4	1	0.15231	0.559	3.31292	4.24561	-5.18008	18	23	9	3UTR		0	0
hsa-let-7b-5p	NM_001297665	TTC39A	2493	2516	1	-21.4	1	0.15231	0.559	3.31292	4.24561	-5.18008	18	23	9	3UTR		0	0
hsa-let-7b-5p	NM_001297666	TTC39A	1396	1419	1	-21.4	1	0.15231	0.559	1.76335	5.44138	-5.18008	18	23	9	3UTR		0	0
hsa-let-7b-5p	NM_032449	CC2D1B	3548	3571	1	-22.7	1	0.0142542	0.485	3.39892	3.68094	-4.84971	19	23	7	3UTR		0	0
hsa-let-7b-5p	XM_005270593	CC2D1B	3076	3099	1	-22.7	1	0.0142542	0.485	0	0	-4.84971	19	23	7	3UTR		0	0
hsa-let-7b-5p	NM_032864	PRPF38A	1163	1179	1	-17.7	1	0.000848914	0.574	1.01714	0.260958	-14.722	14	16	11	3UTR		0	0
hsa-let-7b-5p	NM_024646	ZYG11B	5014	5033	1	-19.8	1	0.000393066	0.471	-0.231531	-0.0634231	-8.55011	16	19	8	3UTR		0	0
hsa-let-7b-5p	NM_001198962	ECHDC2	1005	1025	1	-19.7	1	0.0715796	0.485	3.24538	3.45317	-7.37138	17	20	10	3UTR		0	0
hsa-let-7b-5p	NM_018281	ECHDC2	1056	1076	1	-19.7	1	0.0715796	0.485	3.24538	3.45317	-7.37138	17	20	10	3UTR		0	0
hsa-let-7b-5p	NM_001198961	ECHDC2	1149	1169	1	-19.7	1	0.0715796	0.485	3.24538	3.41947	-7.37138	17	20	10	3UTR		0	0
hsa-let-7b-5p	NM_017522	LRP8	4690	4710	1	-23.6	1	0.0140102	0.618	4.60647	3.63179	-7.7949	17	20	11	3UTR		0	0
hsa-let-7b-5p	NM_001018054	LRP8	5302	5322	1	-23.6	1	0.0140102	0.618	2.47469	4.08086	-7.7949	17	20	11	3UTR		0	0
hsa-let-7b-5p	NM_004631	LRP8	5479	5499	1	-23.6	1	0.0140102	0.618	2.47469	4.08086	-7.7949	17	20	11	3UTR		0	0
hsa-let-7b-5p	NM_001305052	TMEM59	1845	1868	1	-21.9	1	0.028714	0.471	-0.0154089	-0.384421	-6.3934	19	23	8	3UTR		0	0
hsa-let-7b-5p	NM_153035	TCEANC2	5948	5967	1	-19.4	1	0.0128262	0.574	0.462735	0.147195	-8.85129	15	19	9	3UTR		0	0
hsa-let-7b-5p	NM_001031672	CYB5RL	1991	2012	1	-25.6	1	3.85975e-05	0.382	0.427446	-0.223115	-6.34001	19	21	13	3UTR		0	0
hsa-let-7b-5p	NM_001031672	CYB5RL	1320	1339	1	-22.3	1	0.000125666	0.412	-0.117809	-0.455984	-7.48304	17	19	11	3UTR		0	0
hsa-let-7b-5p	NM_014762	DHCR24	2527	2552	1	-22.6	1	0.0547753	0.471	1.19565	0.333045	-5.71431	20	25	8	3UTR		0	0
hsa-let-7b-5p	NM_001085487	MYSM1	6047	6063	1	-20.8	1	0.117413	0.544	4.84001	3.11782	-5.08246	14	16	11	3UTR		0	0
hsa-let-7b-5p	NM_001085487	MYSM1	4344	4372	1	-21.8	1	0.0117541	0.559	0.557603	0.111855	-5.83853	18	28	10	3UTR		0	0
hsa-let-7b-5p	NM_000775	CYP2J2	1708	1730	1	-17.8	1	0.0140334	0.603	1.58528	0.597316	-4.17062	20	22	11	3UTR	MIRT006875	0	0
hsa-let-7b-5p	NM_001145511	NFIA	9044	9065	1	-21.2	1	0.000213601	0.559	5.08008	2.1322	-8.25293	17	21	10	3UTR		0	0
hsa-let-7b-5p	NM_001134673	NFIA	9200	9221	1	-21.2	1	0.000213601	0.559	0	0	-8.25293	17	21	10	3UTR		0	0
hsa-let-7b-5p	NM_005595	NFIA	9108	9129	1	-21.2	1	0.000213601	0.559	0	0	-8.25293	17	21	10	3UTR		0	0
hsa-let-7b-5p	XM_017001363	NFIA	8691	8712	1	-21.2	1	0.000213601	0.559	0	0	-8.25293	17	21	10	3UTR		0	0
hsa-let-7b-5p	NM_181712	KANK4	4677	4698	1	-24.9	1	0.00046943	0.544	0.707488	0.506285	-8.5459	17	21	13	3UTR		0	0
hsa-let-7b-5p	NM_013339	ALG6	2567	2585	1	-18.3	1	0.018644	0.691	0.469825	0.142138	-9.15487	16	18	13	3UTR		0	0
hsa-let-7b-5p	NM_013410	AK4	3474	3497	1	-18.9	1	0.0917111	0.618	-0.0849281	-0.229533	-11.9948	16	23	8	3UTR	MIRT508935	0	0
hsa-let-7b-5p	NM_013410	AK4	2303	2320	1	-18.7	1	0.138398	0.618	-0.0908842	0.380564	-6.08354	15	17	12	3UTR	MIRT508935	0	0
hsa-let-7b-5p	NM_017526	LEPROT	4361	4379	1	-22.7	1	0.127868	0.397	0.0216141	0.0688914	-5.9396	16	18	11	3UTR		0	0
hsa-let-7b-5p	NM_001198681	LEPROT	4225	4243	1	-22.7	1	0.127868	0.397	-0.66822	0.014775	-5.9396	16	18	11	3UTR		0	0
hsa-let-7b-5p	NM_001037340	PDE4B	2842	2862	1	-19.5	1	0.0806892	0.647	3.59078	2.67995	-6.34001	17	20	11	3UTR		0	0
hsa-let-7b-5p	NM_001297442	PDE4B	2366	2386	1	-19.5	1	0.0806892	0.647	3.31193	1.47331	-6.34001	17	20	11	3UTR		0	0
hsa-let-7b-5p	NM_005478	INSL5	598	620	1	-17.7	1	0.0703185	0.588	1.76066	0.790081	-5.58516	19	22	12	3UTR		0	0
hsa-let-7b-5p	NM_198715	PTGER3	2353	2385	1	-22.9	1	0.00305613	0.618	-0.0835439	-0.0410878	-5.83853	20	32	12	3UTR		0	0
hsa-let-7b-5p	NM_001134759	CRYZ	1497	1538	1	-18.8	1	0.00540783	0.588	2.51806	1.46628	-4.02637	20	41	7	3UTR		0	0
hsa-let-7b-5p	NM_153320	SLC22A7	2378	2399	1	-21.5	1	0.000839475	0.441	0.0477921	0.0994921	-6.90779	15	21	11	3UTR		0	0
hsa-let-7b-5p	NM_006672	SLC22A7	2372	2393	1	-21.5	1	0.000839475	0.441	0.0477921	0.0994921	-6.90779	15	21	11	3UTR		0	0
hsa-let-7b-5p	NM_019096	GTPBP2	2838	2859	1	-21	1	0.00243417	0.574	1.9399	1.62915	-7.9845	18	21	11	3UTR		0	0
hsa-let-7b-5p	NM_018135	MRPS18A	722	744	1	-22.2	1	6.29955e-05	0.382	1.92963	3.88811	-8.00792	18	22	8	3UTR		0	0
hsa-let-7b-5p	NM_020745	AARS2	4645	4670	1	-22.5	1	0.00456081	0.5	0.915922	1.52144	-4.84971	19	25	12	3UTR		0	0
hsa-let-7b-5p	NM_001253	CDC5L	5944	5964	1	-27.6	1	0.0104088	0.412	-0.077525	-0.110158	-4.84971	18	20	14	3UTR		0	0
hsa-let-7b-5p	NM_014936	ENPP4	2809	2835	1	-20.5	1	0.00330043	0.603	0.142324	-0.0852498	-3.79332	18	26	8	3UTR		0	0
hsa-let-7b-5p	NM_001251973	RCAN2	1178	1200	1	-20.8	1	0.119618	0.632	1.18053	1.43201	-5.33701	20	22	15	3UTR		0	0
hsa-let-7b-5p	NM_016593	CYP39A1	1715	1758	1	-18.5	1	0.0444936	0.588	1.02283	1.6207	-8.7403	17	23	9	3UTR		0	0
hsa-let-7b-5p	NM_004277	SLC25A27	2437	2460	1	-19.6	1	0.267888	0.456	-0.00634642	0.177594	-8.01321	17	23	10	3UTR		1	1
hsa-let-7b-5p	NM_001010870	TDRD6	8579	8600	1	-21.4	1	0.28006	0.647	-0.32632	-0.1746	-5.8508	19	21	12	3UTR		0	0
hsa-let-7b-5p	NM_001168359	TDRD6	8489	8510	1	-21.4	1	0.28006	0.647	0.0375334	-0.153318	-5.8508	19	21	12	3UTR		0	0
hsa-let-7b-5p	NM_153840	ADGRF1	4970	4996	1	-20.3	1	0.00100664	0.544	1.98247	0.577569	-6.23647	19	26	14	3UTR		0	0
hsa-let-7b-5p	NM_018132	CENPQ	991	1011	1	-20.2	1	0.00484702	0.647	0.210418	0.156123	-4.52877	18	20	13	3UTR		0	0
hsa-let-7b-5p	NM_001010904	GLYATL3	1310	1331	1	-21.5	1	0.000303049	0.559	-0.241348	-0.0083282	-8.73242	18	21	10	3UTR		0	0
hsa-let-7b-5p	NM_018100	EFHC1	5448	5504	1	-25.4	1	0.0601743	0.441	-0.3459	-0.118123	-4.99396	21	26	8	3UTR		0	0
hsa-let-7b-5p	NM_001172420	EFHC1	5360	5416	1	-25.4	1	0.0601743	0.441	-0.172953	-0.3481	-4.99396	21	26	8	3UTR		0	0
hsa-let-7b-5p	NM_014920	ICK	3764	3779	1	-22	1	0.00357597	0.412	0.156954	0.75554	-4.84971	14	15	14	3UTR		1	0
hsa-let-7b-5p	NM_016513	ICK	3875	3890	1	-22	1	0.00357597	0.412	4.19464	1.63996	-4.84971	14	15	14	3UTR		1	0
hsa-let-7b-5p	NM_033481	FBXO9	2332	2353	1	-19.4	1	0.00837134	0.632	-0.131672	-0.205955	-8.53035	19	21	10	3UTR		0	0
hsa-let-7b-5p	NM_012347	FBXO9	2205	2226	1	-19.4	1	0.00837134	0.632	-0.131672	-0.205955	-8.53035	19	21	10	3UTR		0	0
hsa-let-7b-5p	NM_207410	GFRAL	1438	1486	1	-25.3	1	0.00071366	0.485	-0.169502	-0.142157	-4.84971	18	21	14	3UTR		0	0
hsa-let-7b-5p	NM_001257273	ZNF451	3101	3121	1	-20.9	1	0.00451407	0.588	0.406287	0.651951	-6.09222	19	20	19	3UTR		1	0
hsa-let-7b-5p	NM_001031623	ZNF451	3421	3445	1	-20.6	1	0.00186611	0.647	0.35081	0.480709	-12.7743	15	24	10	3UTR		1	0
hsa-let-7b-5p	NM_001143940	LGSN	3207	3228	1	-21.8	1	8.31698e-05	0.441	-0.297373	-0.00453519	-8.10683	14	18	10	3UTR		0	0
hsa-let-7b-5p	NM_016571	LGSN	3628	3649	1	-21.8	1	8.31698e-05	0.441	0.251607	-0.00842084	-8.10683	14	18	10	3UTR		0	0
hsa-let-7b-5p	XM_017011270	PTP4A1	3125	3149	1	-19.7	1	0.0433552	0.618	0	0	-11.3133	17	24	11	3UTR		0	0
hsa-let-7b-5p	XM_017011271	PTP4A1	3105	3129	1	-19.7	1	0.0433552	0.618	0	0	-11.3133	17	24	11	3UTR		0	0
hsa-let-7b-5p	XM_011536111	PTP4A1	3108	3132	1	-19.7	1	0.0433552	0.618	0	0	-11.3133	17	24	11	3UTR		0	0
hsa-let-7b-5p	NM_001858	COL19A1	4167	4197	1	-20.3	1	0.0680112	0.618	0.144726	0.356777	-7.75705	17	22	8	3UTR		0	0
hsa-let-7b-5p	NM_001044305	SMAP1	2974	2996	1	-18.6	1	0.398524	0.559	1.27124	2.37798	-5.71431	19	22	14	3UTR		0	1
hsa-let-7b-5p	NM_021940	SMAP1	2893	2915	1	-18.6	1	0.398524	0.559	1.27124	2.37798	-5.71431	19	22	14	3UTR		0	1
hsa-let-7b-5p	NM_001281440	SMAP1	2790	2812	1	-18.6	1	0.398524	0.559	1.21692	1.85652	-5.71431	19	22	14	3UTR		0	1
hsa-let-7b-5p	NM_080645	COL12A1	6129	6152	1	-22.5	1	0.000101611	0.632	4.09265	3.19797	-7.7949	17	23	9	3UTR		0	0
hsa-let-7b-5p	NM_001143958	TMEM30A	4125	4140	1	-25.2	1	0.0262221	0.515	3.7141	1.33579	-4.02637	14	15	14	3UTR		0	0
hsa-let-7b-5p	NM_018247	TMEM30A	4233	4248	1	-25.2	1	0.0262221	0.515	3.7141	1.33579	-4.02637	14	15	14	3UTR		0	0
hsa-let-7b-5p	NM_001122769	LCA5	3565	3586	1	-20.1	1	0.000455792	0.647	2.58082	2.67065	-5.58516	16	19	12	3UTR		0	0
hsa-let-7b-5p	NM_181714	LCA5	3720	3741	1	-20.1	1	0.000455792	0.647	3.14784	3.26142	-5.58516	16	19	12	3UTR		0	0
hsa-let-7b-5p	NM_031469	SH3BGRL2	4646	4667	1	-21.8	1	0.0230877	0.471	0	0	-5.3155	18	21	11	3UTR		0	0
hsa-let-7b-5p	NM_017633	FAM46A	3612	3637	1	-23.9	1	0.0253028	0.603	1.75589	1.81799	-5.48126	21	25	13	3UTR		0	0
hsa-let-7b-5p	NM_001199918	PGM3	1643	1669	1	-19.5	1	0.00044732	0.676	-0.159759	0.167268	-3.79332	19	26	13	3UTR	MIRT032419	0	0
hsa-let-7b-5p	NM_033411	RWDD2A	1793	1817	1	-22.8	1	0.000261875	0.471	0.0789649	0.038777	-3.93757	21	24	10	3UTR		0	0
hsa-let-7b-5p	NM_033411	RWDD2A	2711	2729	1	-20.2	1	0.0171118	0.544	0.096055	-0.418931	-9.73257	14	18	9	3UTR		0	0
hsa-let-7b-5p	NM_001242794	SNAP91	2045	2100	1	-22.3	1	0.0576166	0.618	3.83867	3.55803	-3.93757	18	44	10	3UTR		0	0
hsa-let-7b-5p	NM_001242793	SNAP91	2888	2931	1	-21.9	1	0.0576166	0.618	3.5884	2.20172	-3.93757	18	43	10	3UTR		0	0
hsa-let-7b-5p	NM_002526	NT5E	3605	3629	1	-25.5	1	0.0001677	0.529	0	0	-7.91236	20	24	8	3UTR		0	0
hsa-let-7b-5p	NM_001204813	NT5E	3455	3479	1	-25.5	1	0.0001677	0.529	0.052854	0.246061	-7.91236	20	24	8	3UTR		0	0
hsa-let-7b-5p	NM_001042493	SMIM8	511	565	1	-19.9	1	0.103872	0.618	-0.118507	0.338709	-5.18008	19	25	15	3UTR		0	0
hsa-let-7b-5p	NM_020425	SMIM8	490	544	1	-19.9	1	0.103872	0.618	-0.118507	0.338709	-5.18008	19	25	15	3UTR		0	0
hsa-let-7b-5p	NM_006813	PNRC1	1719	1740	1	-20.9	1	0.0460177	0.676	2.72797	1.76595	-6.34001	17	21	7	3UTR		0	0
hsa-let-7b-5p	NM_001010853	PM20D2	1978	2001	1	-25.7	1	0.0015581	0.426	0.0475919	0.0579434	-4.84971	20	23	14	3UTR	MIRT545390	0	0
hsa-let-7b-5p	NM_001267582	GABRR1	2720	2741	1	-25.2	1	0.139622	0.456	-0.0726675	0.0546214	-11.1271	16	21	12	3UTR		0	0
hsa-let-7b-5p	NM_001256703	GABRR1	2899	2920	1	-25.2	1	0.139622	0.456	1.62432	1.89075	-11.1271	16	21	12	3UTR		0	0
hsa-let-7b-5p	NM_001256704	GABRR1	3052	3073	1	-25.2	1	0.139622	0.456	1.62432	1.89075	-11.1271	16	21	12	3UTR		0	0
hsa-let-7b-5p	NM_016021	UBE2J1	2994	3017	1	-19	1	0.137069	0.735	3.34438	2.66268	-6.51454	18	23	8	3UTR		0	0
hsa-let-7b-5p	NM_001242809	ANKRD6	4472	4491	1	-21.2	1	0.00133676	0.676	0.40573	0.0250124	-6.08354	16	19	12	3UTR		0	0
hsa-let-7b-5p	NM_014942	ANKRD6	4457	4476	1	-21.2	1	0.00133676	0.676	-0.222498	0.161128	-6.08354	16	19	12	3UTR		0	0
hsa-let-7b-5p	NM_001242813	ANKRD6	4367	4386	1	-21.2	1	0.00133676	0.676	-0.222498	0.161128	-6.08354	16	19	12	3UTR		0	0
hsa-let-7b-5p	NM_001242811	ANKRD6	4855	4874	1	-21.2	1	0.00133676	0.676	-0.222498	0.161128	-6.08354	16	19	12	3UTR		0	0
hsa-let-7b-5p	NM_001242814	ANKRD6	4078	4097	1	-21.2	1	0.00133676	0.676	-0.222498	0.161128	-6.08354	16	19	12	3UTR		0	0
hsa-let-7b-5p	NM_001170794	BACH2	3702	3730	1	-21.8	1	0.0507049	0.676	0.0839886	2.16935	-3.93757	20	28	7	3UTR		0	0
hsa-let-7b-5p	NM_006581	FUT9	11141	11160	1	-20.8	1	0.00264212	0.544	-0.0615784	0.535889	-8.34077	17	19	10	3UTR		0	0
hsa-let-7b-5p	NM_052904	KLHL32	3474	3504	1	-19.4	1	0.311334	0.75	0.595721	0.524059	-4.02637	19	30	10	3UTR		0	0
hsa-let-7b-5p	NM_032503	MCHR2	1788	1811	1	-22.7	1	0.325419	0.588	3.78902	2.19532	-5.33701	19	23	12	3UTR		0	0
hsa-let-7b-5p	NM_001040179	MCHR2	2012	2035	1	-22.7	1	0.325419	0.588	-0.048293	0.260682	-5.33701	19	23	12	3UTR		0	0
hsa-let-7b-5p	NM_022091	ASCC3	3052	3073	1	-17.8	1	0.055627	0.721	3.27261	3.3008	-9.54656	18	21	11	3UTR	MIRT032308	0	0
hsa-let-7b-5p	XM_005266946	GRIK2	3159	3218	1	-19.9	1	0.00185583	0.603	0	0	-3.93757	19	37	11	3UTR		1	0
hsa-let-7b-5p	NM_001004317	LIN28B	5070	5091	1	-20.5	1	0.00826214	0.574	2.01813	2.43726	-9.34736	17	21	8	3UTR	MIRT003834	1	1
hsa-let-7b-5p	NM_147147	BVES	1898	1920	1	-22.9	1	0.0317873	0.382	-0.185436	-0.413138	-5.8508	18	22	8	3UTR		0	0
hsa-let-7b-5p	NM_025151	RAB11FIP1	5152	5185	1	-23.2	1	3.09134e-06	0.456	1.71868	1.28277	-4.17062	19	22	11	3UTR		0	0
hsa-let-7b-5p	NM_001002814	RAB11FIP1	7066	7087	1	-23	1	3.09134e-06	0.456	1.58628	1.48357	-4.17062	19	21	11	3UTR		0	0
hsa-let-7b-5p	NM_004674	ASH2L	2044	2060	1	-19.2	1	0.00222683	0.559	0.144768	-0.124164	-6.75067	15	16	15	3UTR		0	0
hsa-let-7b-5p	NM_004674	ASH2L	2156	2176	1	-19.1	1	0.00987064	0.529	0.503551	-0.0462221	-11.0558	17	20	14	3UTR		0	0
hsa-let-7b-5p	NM_001282272	ASH2L	1898	1914	1	-19.2	1	0.00222683	0.559	0.169512	0.108271	-6.75067	15	16	15	3UTR		0	0
hsa-let-7b-5p	NM_001282272	ASH2L	2010	2030	1	-19.1	1	0.00987064	0.529	0.225184	0.1375	-11.0558	17	20	14	3UTR		0	0
hsa-let-7b-5p	NM_001105214	ASH2L	2145	2161	1	-19.2	1	0.00222683	0.559	0.169512	0.108271	-6.75067	15	16	15	3UTR		0	0
hsa-let-7b-5p	NM_001105214	ASH2L	2257	2277	1	-19.1	1	0.00987064	0.529	0.225184	0.1375	-11.0558	17	20	14	3UTR		0	0
hsa-let-7b-5p	NM_001261832	ASH2L	2046	2062	1	-19.2	1	0.00222683	0.559	0.169512	0.108271	-6.75067	15	16	15	3UTR		0	0
hsa-let-7b-5p	NM_001261832	ASH2L	2158	2178	1	-19.1	1	0.00987064	0.529	0.225184	0.1375	-11.0558	17	20	14	3UTR		0	0
hsa-let-7b-5p	NM_001354452	PLPP5	1739	1761	1	-20	1	0.0161211	0.603	6.98209	3.16706	-6.23647	16	22	8	3UTR		0	1
hsa-let-7b-5p	NM_001354459	PLPP5	1852	1874	1	-20	1	0.0161211	0.603	0.861136	2.77751	-6.23647	16	22	8	3UTR		0	1
hsa-let-7b-5p	NM_001102559	PLPP5	1781	1803	1	-20	1	0.0161211	0.603	4.57792	4.11707	-6.23647	16	22	8	3UTR		0	1
hsa-let-7b-5p	NM_023034	NSD3	4899	4943	1	-24.2	1	0.034495	0.559	0.216054	0.494373	-3.93757	19	32	10	3UTR		0	0
hsa-let-7b-5p	XM_011544410	LETM2	1675	1705	1	-19	1	0.00422235	0.471	0	0	-6.93679	16	20	13	3UTR		0	0
hsa-let-7b-5p	NM_023105	FGFR1	4188	4214	1	-25	1	0.00429239	0.441	5.10905	4.55941	-6.13885	17	21	8	3UTR		0	0
hsa-let-7b-5p	NM_015850	FGFR1	4449	4475	1	-25	1	0.00429239	0.441	3.98354	3.70756	-6.13885	17	21	8	3UTR		0	0
hsa-let-7b-5p	NM_001174064	FGFR1	4517	4543	1	-25	1	0.00429239	0.441	4.00394	3.5433	-6.13885	17	21	8	3UTR		0	0
hsa-let-7b-5p	NM_001174065	FGFR1	3769	3795	1	-25	1	0.00429239	0.441	3.19706	2.8859	-6.13885	17	21	8	3UTR		0	0
hsa-let-7b-5p	NM_006283	TACC1	5228	5249	1	-23.8	1	0.0344232	0.559	-0.0382154	-0.283711	-9.07604	18	21	11	3UTR		0	0
hsa-let-7b-5p	NM_006283	TACC1	2914	2933	1	-20.5	1	0.00701513	0.574	-0.188531	0.384587	-7.80367	17	19	15	3UTR		0	0
hsa-let-7b-5p	NM_001122824	TACC1	3998	4019	1	-23.8	1	0.0344232	0.559	-0.0382154	-0.283711	-9.07604	18	21	11	3UTR		0	0
hsa-let-7b-5p	NM_001122824	TACC1	1684	1703	1	-20.5	1	0.00701513	0.574	-0.188531	0.384587	-7.80367	17	19	15	3UTR		0	0
hsa-let-7b-5p	NM_001352798	TACC1	4742	4763	1	-23.8	1	0.0344232	0.559	-0.124179	-0.0063377	-9.07604	18	21	11	3UTR		0	0
hsa-let-7b-5p	NM_001352798	TACC1	2428	2447	1	-20.5	1	0.00701513	0.574	1.20348	0.450305	-7.80367	17	19	15	3UTR		0	0
hsa-let-7b-5p	XM_011544607	PLEKHA2	4632	4682	1	-23	1	0.00609642	0.456	0	0	-3.93757	22	50	8	3UTR		0	0
hsa-let-7b-5p	XM_017013719	PLEKHA2	4449	4505	1	-23.2	1	0.00609642	0.456	0	0	-3.93757	22	51	8	3UTR		0	0
hsa-let-7b-5p	NM_001024381	TM2D2	2091	2112	1	-21.6	1	0.0573273	0.662	0.224955	0.484305	-8.70704	17	21	7	3UTR		0	0
hsa-let-7b-5p	NM_001024381	TM2D2	2425	2449	1	-19.7	1	0.213328	0.632	0.0781318	0.291908	-6.46952	17	24	8	3UTR		0	0
hsa-let-7b-5p	NM_078473	TM2D2	2009	2030	1	-21.6	1	0.0573273	0.662	0.46927	0.591193	-8.70704	17	21	7	3UTR		0	0
hsa-let-7b-5p	NM_078473	TM2D2	2343	2367	1	-19.7	1	0.213328	0.632	0.933235	0.435443	-6.46952	17	24	8	3UTR		0	0
hsa-let-7b-5p	NM_031940	TM2D2	2398	2419	1	-21.6	1	0.0573273	0.662	0.0464188	0.35604	-8.70704	17	21	7	3UTR		0	0
hsa-let-7b-5p	NM_031940	TM2D2	2732	2756	1	-19.7	1	0.213328	0.632	3.30106	4.72575	-6.46952	17	24	8	3UTR		0	0
hsa-let-7b-5p	NM_001174124	GOLGA7	551	577	1	-23.5	1	0.0270988	0.441	0.805686	2.23092	-7.97342	18	26	7	3UTR		1	0
hsa-let-7b-5p	NM_016099	GOLGA7	546	572	1	-23.5	1	0.0270988	0.441	0.805686	2.23092	-7.97342	18	26	7	3UTR		1	0
hsa-let-7b-5p	NM_018105	THAP1	915	938	1	-19.7	1	0.0202967	0.662	0.319248	0.595451	-7.30252	17	23	8	3UTR		0	0
hsa-let-7b-5p	NM_152419	HGSNAT	2370	2388	1	-20.8	1	0.0206297	0.485	-0.503077	-0.415524	-11.6925	15	18	8	3UTR		0	0
hsa-let-7b-5p	NM_000912	OPRK1	3531	3554	1	-21.1	1	0.0176763	0.397	1.86207	3.67456	-6.3934	19	23	8	3UTR		0	0
hsa-let-7b-5p	NM_001318497	OPRK1	1632	1653	1	-24	1	0.00778722	0.456	0	0	-5.33701	18	21	9	3UTR		0	0
hsa-let-7b-5p	NM_001318497	OPRK1	3531	3554	1	-21.1	1	0.0176763	0.397	0	0	-6.3934	19	23	8	3UTR		0	0
hsa-let-7b-5p	NM_001282904	OPRK1	1806	1827	1	-24	1	0.00778722	0.456	-0.0416039	-0.0193784	-5.33701	18	21	9	3UTR		0	0
hsa-let-7b-5p	NM_001279357	LYPLA1	1042	1064	1	-19.8	1	0.00608026	0.662	0.276064	0.194329	-7.70505	19	22	10	3UTR		0	0
hsa-let-7b-5p	NM_001279356	LYPLA1	988	1010	1	-19.8	1	0.00608026	0.662	0.685716	-0.0873076	-7.70505	19	22	10	3UTR		0	0
hsa-let-7b-5p	NM_001279360	LYPLA1	1032	1054	1	-19.8	1	0.00608026	0.662	-0.0154212	0.249475	-7.70505	19	22	10	3UTR		0	0
[truncated: 50,964 more rows]
