# Supplementary material for: In silico Identification of 10 Hub Genes and an miRNA–mRNA Regulatory Network in Acute Kawasaki Disease
Source: Front Genet. 2021 Mar 25;12:585058. doi: 10.3389/fgene.2021.585058 (PMC8044791; doi:10.3389/fgene.2021.585058)
Supplement: Supplementary Table 5 — 355 and 130 overlapping target DE-mRNAs. [file Table_5.xlsx]

## Sheet: 355 target genes and DE-miRNAs 
miRNA	mRNA
hsa-miR-223-3p	AAK1
hsa-miR-4644	AAK1
hsa-miR-4800-5p	AAK1
hsa-miR-6510-5p	AAK1
hsa-miR-765	AAK1
hsa-miR-4800-5p	AASS
hsa-miR-6510-5p	ACKR3
hsa-miR-4644	ADAM28
hsa-miR-4800-5p	ADAM28
hsa-let-7b-5p	ADNP
hsa-miR-6510-5p	AFAP1L1
hsa-let-7b-5p	AGAP1
hsa-miR-4800-5p	AGAP1
hsa-miR-6510-5p	AGAP1
hsa-miR-4644	AHI1
hsa-miR-4800-5p	AHI1
hsa-miR-6510-5p	AHI1
hsa-miR-4644	AK9
hsa-miR-6510-5p	AK9
hsa-miR-765	AKAP9
hsa-miR-4644	ANKH
hsa-miR-765	ANKRD26
hsa-miR-4485-3p	ANKRD36
hsa-let-7b-5p	ANKRD36B
hsa-miR-4485-3p	ANKRD36B
hsa-miR-4644	ANKRD36B
hsa-miR-765	ANKRD36B
hsa-let-7b-5p	APBB2
hsa-miR-4644	APBB2
hsa-miR-765	APBB2
hsa-miR-6510-5p	APLF
hsa-miR-765	APLF
hsa-miR-4800-5p	ARHGAP35
hsa-miR-4800-5p	ARHGEF3
hsa-miR-223-3p	ARID5B
hsa-miR-4644	ARID5B
hsa-let-7b-5p	ARMC1
hsa-miR-4644	ARPP21
hsa-miR-4800-5p	ARPP21
hsa-miR-6510-5p	ARPP21
hsa-miR-4800-5p	ATAD2
hsa-miR-223-3p	ATM
hsa-miR-4800-5p	ATM
hsa-miR-6510-5p	ATM
hsa-let-7b-5p	BAALC
hsa-miR-4644	BAALC
hsa-miR-4800-5p	BAALC
hsa-miR-765	BAALC
hsa-let-7b-5p	BACH2
hsa-miR-4644	BACH2
hsa-miR-4800-5p	BACH2
hsa-miR-6510-5p	BACH2
hsa-miR-765	BACH2
hsa-miR-223-3p	BCKDHB
hsa-miR-4800-5p	BCKDHB
hsa-miR-765	BCKDHB
hsa-let-7b-5p	BCL11A
hsa-miR-4644	BCL11A
hsa-miR-4485-3p	BCL11B
hsa-miR-4644	BCL11B
hsa-miR-4800-5p	BCL11B
hsa-miR-223-3p	BCLAF1
hsa-miR-4644	BCLAF1
hsa-miR-6510-5p	BCLAF1
hsa-miR-765	BCLAF1
hsa-let-7b-5p	BDH2
hsa-miR-4800-5p	BDH2
hsa-miR-765	BDH2
hsa-miR-4485-3p	BDP1
hsa-let-7b-5p	BICD1
hsa-miR-4644	BICD1
hsa-miR-4800-5p	BICD1
hsa-miR-6510-5p	BICD1
hsa-miR-4485-3p	BLOC1S5
hsa-let-7b-5p	BMI1
hsa-miR-765	BMS1
hsa-miR-4644	BOD1
hsa-let-7b-5p	C11orf65
hsa-miR-4485-3p	CAAP1
hsa-miR-765	CABYR
hsa-miR-6510-5p	CAMK2D
hsa-miR-765	CAMK2D
hsa-miR-223-3p	CAMSAP1
hsa-miR-4485-3p	CAMSAP1
hsa-miR-4800-5p	CAMSAP1
hsa-miR-6510-5p	CAMSAP1
hsa-let-7b-5p	CAPN14
hsa-miR-4800-5p	CAPN14
hsa-let-7b-5p	CARF
hsa-miR-4485-3p	CARF
hsa-miR-4800-5p	CARF
hsa-miR-765	CASD1
hsa-miR-6510-5p	CBLL1
hsa-miR-4800-5p	CCDC171
hsa-let-7b-5p	CCDC186
hsa-miR-4800-5p	CCDC186
hsa-miR-6510-5p	CCDC186
hsa-miR-765	CCDC186
hsa-let-7b-5p	CCDC191
hsa-miR-4800-5p	CCDC191
hsa-miR-6510-5p	CCDC191
hsa-miR-4485-3p	CCDC25
hsa-miR-4800-5p	CCDC25
hsa-miR-6510-5p	CCDC25
hsa-miR-223-3p	CCDC43
hsa-miR-6510-5p	CCDC81
hsa-miR-765	CCDC81
hsa-miR-223-3p	CCDC88C
hsa-let-7b-5p	CCL28
hsa-miR-4485-3p	CCL28
hsa-miR-4800-5p	CCL28
hsa-miR-765	CCL28
hsa-let-7b-5p	CCNG1
hsa-miR-4644	CD200R1
hsa-miR-6510-5p	CD200R1
hsa-let-7b-5p	CD3G
hsa-miR-765	CD3G
hsa-miR-4644	CD96
hsa-miR-765	CDC7
hsa-miR-765	CEP290
hsa-miR-223-3p	CEP78
hsa-miR-4644	CEP78
hsa-let-7b-5p	CFAP44
hsa-miR-765	CFAP44
hsa-let-7b-5p	CFL2
hsa-miR-6510-5p	CFL2
hsa-miR-4800-5p	CHD6
hsa-let-7b-5p	CHD9
hsa-miR-6510-5p	CHORDC1
hsa-miR-4485-3p	CLEC2D
hsa-miR-6510-5p	CLEC2D
hsa-miR-765	CLEC2D
hsa-miR-6510-5p	CNOT6L
hsa-miR-765	CNOT6L
hsa-let-7b-5p	COBLL1
hsa-miR-6510-5p	COBLL1
hsa-miR-765	COBLL1
hsa-let-7b-5p	COL19A1
hsa-miR-6510-5p	COL19A1
hsa-miR-4485-3p	CROT
hsa-miR-4800-5p	CROT
hsa-miR-765	CROT
hsa-miR-4644	CTSV
hsa-miR-4800-5p	CTSV
hsa-miR-6510-5p	CTSV
hsa-miR-765	CTSV
hsa-miR-6510-5p	CUX2
hsa-miR-765	CUX2
hsa-let-7b-5p	CYP2C8
hsa-miR-6510-5p	CYP2U1
hsa-miR-4644	CYP4V2
hsa-miR-765	CYP4V2
hsa-miR-4800-5p	DACT1
hsa-miR-765	DACT1
hsa-miR-6510-5p	DCAF13
hsa-miR-4485-3p	DCLRE1C
hsa-miR-4644	DCLRE1C
hsa-miR-6510-5p	DCUN1D4
hsa-miR-765	DCUN1D4
hsa-let-7b-5p	DDHD1
hsa-miR-4644	DDHD1
hsa-miR-6510-5p	DDHD1
hsa-miR-765	DDHD1
hsa-miR-765	DDX31
hsa-miR-765	DENND5B
hsa-miR-4800-5p	DET1
hsa-miR-6510-5p	DET1
hsa-let-7b-5p	DLAT
hsa-miR-223-3p	DNAJC16
hsa-miR-4800-5p	DNAJC16
hsa-miR-6510-5p	DNAJC21
hsa-miR-4800-5p	DNAJC27
hsa-miR-765	DNAJC27
hsa-miR-223-3p	DNAL1
hsa-miR-4644	DNAL1
hsa-miR-6510-5p	DNAL1
hsa-let-7b-5p	DYRK2
hsa-miR-6510-5p	DYRK2
hsa-miR-765	DYRK2
hsa-let-7b-5p	DZIP3
hsa-miR-223-3p	DZIP3
hsa-miR-765	EBF1
hsa-miR-4644	EEA1
hsa-let-7b-5p	EFHC1
hsa-miR-4644	EFHC1
hsa-miR-6510-5p	EFHC1
hsa-miR-765	EIF1AX
hsa-miR-4800-5p	EIF2S1
hsa-miR-765	EIF2S1
hsa-let-7b-5p	EPB41L5
hsa-miR-4644	EPB41L5
hsa-miR-4800-5p	EPB41L5
hsa-miR-6510-5p	EPB41L5
hsa-miR-765	EPHA4
hsa-miR-4800-5p	ERAP2
hsa-miR-6510-5p	ERAP2
hsa-miR-4644	ERBB4
hsa-miR-6510-5p	ERBB4
hsa-miR-765	ERBB4
hsa-miR-4800-5p	ERC1
hsa-miR-6510-5p	ERC1
hsa-let-7b-5p	ERCC6L2
hsa-miR-4800-5p	ETS1
hsa-miR-6510-5p	ETS1
hsa-miR-765	ETS1
hsa-miR-4800-5p	EXOC5
hsa-miR-765	EXOC5
hsa-miR-4644	EXTL2
hsa-miR-765	EXTL2
hsa-miR-6510-5p	FAM69A
hsa-miR-765	FAM81A
hsa-let-7b-5p	FASTKD2
hsa-miR-4485-3p	FASTKD2
hsa-miR-4644	FASTKD2
hsa-miR-4800-5p	FASTKD2
hsa-miR-223-3p	FBXO21
hsa-miR-4644	FBXO21
hsa-miR-765	FBXO21
hsa-miR-223-3p	FBXO8
hsa-miR-6510-5p	FBXO8
hsa-miR-4644	FER
hsa-miR-4800-5p	FER
hsa-miR-6510-5p	FER
hsa-miR-765	FER
hsa-let-7b-5p	FGD6
hsa-miR-6510-5p	FGD6
hsa-let-7b-5p	FIGNL1
hsa-miR-223-3p	FIGNL1
hsa-miR-4485-3p	FIGNL1
hsa-miR-4800-5p	FIGNL1
hsa-miR-6510-5p	FIGNL1
hsa-miR-765	FIGNL1
hsa-miR-223-3p	FOXO1
hsa-let-7b-5p	FYN
hsa-miR-4800-5p	FYN
hsa-let-7b-5p	GEN1
hsa-miR-4485-3p	GEN1
hsa-miR-4800-5p	GEN1
hsa-miR-6510-5p	GFPT2
hsa-let-7b-5p	GNPTAB
hsa-miR-223-3p	GPAM
hsa-miR-4800-5p	GPRASP1
hsa-miR-765	GSTCD
hsa-miR-765	GTF2H3
hsa-miR-765	GTF2I
hsa-miR-4485-3p	HDHD2
hsa-miR-4644	HEY2
hsa-miR-6510-5p	HLTF
hsa-miR-765	HLTF
hsa-let-7b-5p	HNRNPA3
hsa-miR-4485-3p	HNRNPA3
hsa-miR-4644	HNRNPA3
hsa-miR-6510-5p	HNRNPA3
hsa-miR-6510-5p	HNRNPDL
hsa-miR-223-3p	HOPX
hsa-miR-4644	HOPX
hsa-miR-6510-5p	HOPX
hsa-miR-765	HOPX
hsa-miR-4800-5p	HOXB3
hsa-miR-6510-5p	HOXB3
hsa-miR-6510-5p	HSF2
hsa-miR-765	HSF2
hsa-let-7b-5p	IKZF2
hsa-miR-4485-3p	IKZF2
hsa-miR-4644	IKZF2
hsa-miR-4800-5p	IKZF2
hsa-miR-6510-5p	IKZF2
hsa-miR-765	IKZF2
hsa-miR-4800-5p	IRF4
hsa-miR-6510-5p	IRF4
hsa-miR-4644	ITK
hsa-let-7b-5p	JAKMIP2
hsa-miR-223-3p	JAKMIP2
hsa-miR-4485-3p	JAKMIP2
hsa-miR-4800-5p	JAKMIP2
hsa-miR-765	JAKMIP2
hsa-miR-4800-5p	KAT6B
hsa-miR-223-3p	KCNH8
hsa-miR-6510-5p	KIAA1147
hsa-miR-765	KIAA1147
hsa-miR-765	KIF16B
hsa-miR-6510-5p	KLF12
hsa-miR-765	KLF12
hsa-miR-4485-3p	KLF8
hsa-miR-765	KLF8
hsa-miR-223-3p	KLF9
hsa-miR-4644	KLHDC1
hsa-miR-4644	KLHL20
hsa-miR-6510-5p	KLHL20
hsa-miR-765	KLHL20
hsa-let-7b-5p	KLHL32
hsa-miR-6510-5p	KLHL32
hsa-let-7b-5p	KRIT1
hsa-miR-4800-5p	KRIT1
hsa-miR-4644	LANCL1
hsa-miR-6510-5p	LANCL1
hsa-miR-223-3p	LARP4
hsa-miR-4485-3p	LARP4
hsa-miR-6510-5p	LARP4
hsa-miR-765	LARP4
hsa-let-7b-5p	LEF1
hsa-miR-4644	LIMD1
hsa-miR-6510-5p	LIMD1
hsa-miR-765	LIMD1
hsa-miR-4800-5p	LMO7
hsa-miR-6510-5p	LMO7
hsa-miR-765	LMO7
hsa-miR-4644	LPIN1
hsa-miR-4485-3p	LRP6
hsa-miR-6510-5p	LRP6
hsa-miR-765	LRP6
hsa-let-7b-5p	LRRC58
hsa-let-7b-5p	LRRN3
hsa-miR-4644	LRRN3
hsa-miR-6510-5p	LSM11
hsa-miR-4485-3p	LZTFL1
hsa-miR-6510-5p	LZTFL1
hsa-miR-765	LZTFL1
hsa-let-7b-5p	MACC1
hsa-miR-223-3p	MACC1
hsa-miR-4485-3p	MACC1
hsa-miR-4644	MACC1
hsa-miR-6510-5p	MACC1
hsa-miR-223-3p	MACROD2
hsa-miR-4485-3p	MACROD2
hsa-miR-4644	MACROD2
hsa-miR-6510-5p	MACROD2
hsa-miR-6510-5p	MAGI3
hsa-let-7b-5p	MAGT1
hsa-miR-765	MAGT1
hsa-miR-4800-5p	MALT1
hsa-miR-765	MALT1
hsa-let-7b-5p	MAP4K3
hsa-miR-765	MAP7
hsa-miR-765	MAP9
hsa-miR-4644	MASTL
hsa-miR-6510-5p	MASTL
hsa-miR-765	MASTL
hsa-miR-223-3p	MBNL1
hsa-miR-765	MBNL2
hsa-miR-223-3p	MDC1
hsa-miR-4485-3p	MDM1
hsa-miR-765	MDM1
hsa-miR-4485-3p	MEF2C
hsa-miR-6510-5p	MEF2C
hsa-miR-765	MEF2C
hsa-miR-765	MGA
hsa-miR-4800-5p	MKL2
hsa-miR-6510-5p	MKL2
hsa-miR-6510-5p	MLLT10
hsa-miR-4800-5p	MLLT11
hsa-miR-6510-5p	MLLT11
hsa-miR-765	MLLT11
hsa-let-7b-5p	MMACHC
hsa-miR-4800-5p	MMACHC
hsa-miR-6510-5p	MMACHC
hsa-miR-765	MMACHC
hsa-miR-4800-5p	MMS22L
hsa-miR-6510-5p	MMS22L
hsa-miR-765	MNAT1
hsa-let-7b-5p	MOCS2
hsa-miR-6510-5p	MOCS2
hsa-let-7b-5p	MON2
hsa-miR-6510-5p	MON2
hsa-let-7b-5p	MPP6
hsa-miR-4485-3p	MPP6
hsa-miR-4644	MPP6
hsa-miR-6510-5p	MPP6
hsa-miR-765	MPP6
hsa-miR-4644	MPPED2
hsa-miR-6510-5p	MPPED2
hsa-miR-765	MPPED2
hsa-miR-6510-5p	MROH8
hsa-miR-765	MTERF4
hsa-miR-765	MTF2
hsa-let-7b-5p	MTR
hsa-miR-4800-5p	MTR
hsa-let-7b-5p	MTRF1
hsa-miR-4800-5p	MTRF1
hsa-miR-6510-5p	MTRF1
hsa-let-7b-5p	MUC15
hsa-miR-4644	MYO6
hsa-miR-6510-5p	MYO6
hsa-miR-765	MYO6
hsa-miR-4800-5p	NAA15
hsa-miR-765	NAA15
hsa-miR-4800-5p	NFATC2
hsa-miR-765	NFATC2
hsa-let-7b-5p	NHLRC2
hsa-miR-765	NHLRC2
hsa-miR-6510-5p	NIPA1
hsa-miR-765	NIPA1
hsa-let-7b-5p	NKTR
hsa-miR-4644	NKTR
hsa-miR-4800-5p	NKTR
hsa-miR-6510-5p	NKTR
hsa-miR-765	NKTR
hsa-miR-4485-3p	NPAT
hsa-miR-6510-5p	NPAT
hsa-let-7b-5p	NR1D2
hsa-let-7b-5p	NUCKS1
hsa-miR-4485-3p	NUCKS1
hsa-miR-765	NUCKS1
hsa-let-7b-5p	NUFIP1
hsa-miR-765	NUFIP1
hsa-miR-4800-5p	ORC5
hsa-miR-6510-5p	ORC5
hsa-miR-765	ORC5
hsa-miR-6510-5p	OTUD3
hsa-miR-4644	P3H2
hsa-miR-6510-5p	P3H2
hsa-miR-765	P3H2
hsa-let-7b-5p	PARM1
hsa-miR-4800-5p	PARM1
hsa-miR-6510-5p	PARM1
hsa-miR-4644	PARP11
hsa-miR-6510-5p	PARP11
hsa-miR-765	PARP11
hsa-miR-4485-3p	PARP15
hsa-miR-4800-5p	PARP15
hsa-miR-6510-5p	PARP15
hsa-miR-223-3p	PATJ
hsa-miR-4485-3p	PATJ
hsa-let-7b-5p	PCSK5
hsa-miR-6510-5p	PCSK5
hsa-miR-765	PCSK5
hsa-let-7b-5p	PDE7B
hsa-miR-4800-5p	PDE7B
hsa-miR-6510-5p	PFKFB1
hsa-let-7b-5p	PHF14
hsa-miR-4644	PHF14
hsa-let-7b-5p	PHLPP2
hsa-miR-4485-3p	PHLPP2
hsa-miR-4644	PHLPP2
hsa-miR-765	PHLPP2
hsa-miR-4800-5p	PHTF2
hsa-miR-765	PHTF2
hsa-miR-4485-3p	PID1
hsa-miR-4800-5p	PID1
hsa-miR-6510-5p	PID1
hsa-let-7b-5p	PITPNC1
hsa-miR-6510-5p	PITPNC1
hsa-miR-765	PITPNC1
hsa-let-7b-5p	PLEKHA5
hsa-miR-4800-5p	PLEKHA5
hsa-miR-6510-5p	PLEKHA5
hsa-miR-765	PLEKHA5
hsa-miR-6510-5p	PLS3
hsa-let-7b-5p	PM20D2
hsa-miR-4800-5p	PM20D2
hsa-miR-6510-5p	PM20D2
hsa-let-7b-5p	PMS1
hsa-miR-765	PNPLA4
hsa-miR-6510-5p	POU4F1
hsa-let-7b-5p	PPARA
hsa-miR-6510-5p	PPARA
hsa-miR-765	PPARA
hsa-let-7b-5p	PPFIBP1
hsa-miR-4644	PPFIBP1
hsa-miR-4800-5p	PPFIBP1
hsa-miR-6510-5p	PPFIBP1
hsa-miR-4485-3p	PPM1A
hsa-miR-4644	PPM1A
hsa-miR-6510-5p	PPM1A
hsa-miR-765	PPM1A
hsa-miR-223-3p	PPM1K
hsa-let-7b-5p	PPP1R16B
hsa-miR-4800-5p	PPP2R5C
hsa-miR-6510-5p	PRKDC
hsa-miR-6510-5p	PROCR
hsa-miR-223-3p	PRR14L
hsa-miR-6510-5p	PRR14L
hsa-miR-6510-5p	PSIP1
hsa-miR-765	PSIP1
hsa-miR-6510-5p	PTCH1
hsa-let-7b-5p	PTPN4
hsa-miR-6510-5p	PTPN4
hsa-miR-4485-3p	PTPRM
hsa-miR-765	PYHIN1
hsa-miR-765	RABEP1
hsa-miR-6510-5p	RAD54B
hsa-miR-765	RAD54B
hsa-let-7b-5p	RAPH1
hsa-miR-4485-3p	RAPH1
hsa-miR-765	RAPH1
hsa-miR-4644	RASGRF2
hsa-let-7b-5p	RASGRP1
hsa-miR-223-3p	RASGRP1
hsa-miR-4485-3p	RASGRP1
hsa-miR-4644	RASGRP1
hsa-miR-4800-5p	RASGRP1
hsa-miR-6510-5p	RASGRP1
hsa-miR-765	RASGRP1
hsa-let-7b-5p	RASGRP3
hsa-miR-4485-3p	RASGRP3
hsa-miR-4800-5p	RASGRP3
hsa-miR-6510-5p	RASGRP3
hsa-miR-765	RASGRP3
hsa-miR-765	RBM15B
hsa-miR-223-3p	RBM25
hsa-miR-765	RBMS3
hsa-miR-6510-5p	RBMXL1
hsa-miR-4800-5p	REST
hsa-miR-6510-5p	REST
hsa-miR-6510-5p	RFK
hsa-miR-6510-5p	RFXAP
hsa-let-7b-5p	RIC3
hsa-miR-6510-5p	RIC3
hsa-miR-765	RIC3
hsa-miR-4485-3p	RIC8B
hsa-miR-4644	RIC8B
hsa-miR-4800-5p	RIC8B
hsa-miR-765	RIC8B
hsa-miR-4644	RNASEH1
hsa-miR-4800-5p	RNASEH1
hsa-miR-6510-5p	RNASEH1
hsa-miR-765	RNASEH1
hsa-miR-4485-3p	RORA
hsa-miR-4644	RORA
hsa-miR-4800-5p	RORA
hsa-miR-6510-5p	RORA
hsa-miR-6510-5p	RPA1
hsa-let-7b-5p	RPL27A
hsa-miR-4485-3p	RPL27A
hsa-let-7b-5p	RPS6KA5
hsa-miR-4800-5p	RUFY3
hsa-miR-6510-5p	RUFY3
hsa-miR-765	RUFY3
hsa-let-7b-5p	RWDD2A
hsa-miR-4800-5p	RWDD2A
hsa-miR-765	RWDD2A
hsa-miR-4800-5p	SATB1
hsa-let-7b-5p	SCAI
hsa-miR-4485-3p	SCAI
hsa-miR-4644	SCAI
hsa-miR-6510-5p	SCAI
hsa-miR-765	SCAI
hsa-miR-6510-5p	SCAMP1
hsa-miR-765	SCAMP1
hsa-miR-4644	SEC63
hsa-miR-6510-5p	SEC63
hsa-miR-6510-5p	SEPT7
hsa-miR-765	SEPT7
hsa-let-7b-5p	SETBP1
hsa-miR-4800-5p	SETBP1
hsa-miR-6510-5p	SETBP1
hsa-miR-765	SETBP1
hsa-miR-6510-5p	SETMAR
hsa-miR-765	SETMAR
hsa-let-7b-5p	SFMBT2
hsa-miR-6510-5p	SFMBT2
hsa-miR-765	SFMBT2
hsa-miR-6510-5p	SGK2
hsa-miR-765	SHMT1
hsa-let-7b-5p	SIKE1
hsa-miR-6510-5p	SIKE1
hsa-let-7b-5p	SKAP1
hsa-miR-4800-5p	SLC10A4
hsa-let-7b-5p	SLC10A7
hsa-let-7b-5p	SLC38A1
hsa-miR-4644	SLC38A1
hsa-miR-4800-5p	SLC38A1
hsa-miR-6510-5p	SLC38A1
hsa-miR-765	SLC38A1
hsa-let-7b-5p	SLC4A3
hsa-miR-4644	SLC4A4
hsa-miR-4800-5p	SLC4A4
hsa-miR-6510-5p	SLC4A4
hsa-let-7b-5p	SLC4A7
hsa-miR-4644	SLC4A7
hsa-miR-4800-5p	SLC4A7
hsa-miR-6510-5p	SLC4A7
hsa-let-7b-5p	SLC5A3
hsa-miR-6510-5p	SLC5A3
hsa-miR-765	SLC5A3
hsa-miR-223-3p	SLC9A6
hsa-miR-4485-3p	SLC9A6
hsa-miR-765	SLC9A6
hsa-miR-765	SLC9B1
hsa-miR-765	SLC9B2
hsa-miR-4800-5p	SMAD5
hsa-miR-765	SMC2
hsa-miR-765	SMKR1
hsa-miR-4800-5p	SON
hsa-miR-765	SON
hsa-miR-6510-5p	SPOP
hsa-miR-765	SPOP
hsa-let-7b-5p	SPRY1
hsa-miR-4485-3p	SPRY1
hsa-miR-4800-5p	SPRY1
hsa-miR-6510-5p	SPRY1
hsa-miR-765	SPRY1
hsa-miR-4644	SPTSSB
hsa-miR-765	SPTSSB
hsa-miR-4800-5p	SRP72
hsa-miR-6510-5p	SRP72
hsa-miR-223-3p	SRSF1
hsa-miR-6510-5p	SRSF1
hsa-miR-765	SRSF1
hsa-miR-223-3p	SS18L1
hsa-miR-6510-5p	SS18L1
hsa-miR-6510-5p	ST13
hsa-miR-6510-5p	ST3GAL5
hsa-miR-765	ST3GAL5
hsa-let-7b-5p	ST8SIA1
hsa-miR-6510-5p	ST8SIA1
hsa-miR-765	ST8SIA1
hsa-miR-4800-5p	SUN1
hsa-miR-765	SUN1
hsa-miR-4800-5p	SYNCRIP
hsa-let-7b-5p	SYNE2
hsa-miR-223-3p	SYNJ2
hsa-miR-4800-5p	SYNJ2
hsa-miR-765	SYNJ2
hsa-let-7b-5p	TACC1
hsa-miR-4485-3p	TACC1
hsa-miR-6510-5p	TACC1
hsa-miR-4800-5p	TAF5
hsa-miR-4485-3p	TCEANC
hsa-miR-6510-5p	TCEANC
hsa-let-7b-5p	TCF4
hsa-miR-223-3p	TCF4
hsa-miR-4644	TCF4
hsa-miR-6510-5p	TCF4
hsa-miR-4800-5p	TGFBR3
hsa-miR-6510-5p	TGFBR3
hsa-miR-765	TGFBR3
hsa-let-7b-5p	TMEM182
hsa-miR-4800-5p	TMEM182
hsa-miR-765	TMEM182
hsa-let-7b-5p	TMEM237
hsa-miR-4800-5p	TMEM237
hsa-miR-6510-5p	TMEM237
hsa-miR-765	TMEM237
hsa-miR-765	TMEM243
hsa-miR-6510-5p	TMEM41A
hsa-miR-765	TMPRSS15
hsa-miR-6510-5p	TMTC3
hsa-miR-4644	TP63
hsa-miR-4800-5p	TP63
hsa-miR-6510-5p	TP63
hsa-miR-765	TP63
hsa-miR-6510-5p	TRAM1
hsa-let-7b-5p	TRIM59
hsa-miR-4800-5p	TRIM59
hsa-miR-4485-3p	TRMT10B
hsa-miR-6510-5p	TRMT10B
hsa-miR-765	TRMT10B
hsa-let-7b-5p	TRPM7
hsa-miR-6510-5p	TSC1
hsa-miR-765	TSC1
hsa-miR-4644	TSGA10
hsa-miR-4800-5p	TSGA10
hsa-miR-6510-5p	TSGA10
hsa-miR-765	TSGA10
hsa-miR-4800-5p	TTC30A
hsa-miR-6510-5p	TTC30A
hsa-let-7b-5p	TTC39C
hsa-miR-223-3p	TTC39C
hsa-miR-4800-5p	TTC39C
hsa-miR-765	TTC39C
hsa-miR-4644	TTC9
hsa-miR-765	TTC9
hsa-miR-6510-5p	TUBGCP4
hsa-miR-6510-5p	U2SURP
hsa-miR-765	U2SURP
hsa-let-7b-5p	UBA6
hsa-miR-6510-5p	UFL1
hsa-miR-6510-5p	UGT8
hsa-let-7b-5p	USP14
hsa-miR-4800-5p	USP14
hsa-miR-4485-3p	USP37
hsa-miR-6510-5p	USP37
hsa-miR-765	USP37
hsa-let-7b-5p	USP44
hsa-miR-6510-5p	USP44
hsa-miR-6510-5p	VPS50
hsa-miR-765	VPS50
hsa-miR-4800-5p	VTA1
hsa-miR-4644	WEE1
hsa-miR-4800-5p	WRN
hsa-miR-6510-5p	WRN
hsa-miR-765	WRN
hsa-miR-4800-5p	XIAP
hsa-miR-6510-5p	XKRX
hsa-let-7b-5p	XYLT1
hsa-miR-4485-3p	XYLT1
hsa-miR-4644	XYLT1
hsa-miR-4800-5p	XYLT1
hsa-miR-6510-5p	XYLT1
hsa-miR-765	XYLT1
hsa-miR-6510-5p	ZBED2
hsa-miR-6510-5p	ZBTB10
hsa-miR-765	ZBTB10
hsa-miR-6510-5p	ZBTB6
hsa-miR-6510-5p	ZNF107
hsa-miR-4800-5p	ZNF124
hsa-miR-6510-5p	ZNF124
hsa-miR-4485-3p	ZNF136
hsa-miR-765	ZNF136
hsa-let-7b-5p	ZNF22
hsa-miR-4644	ZNF22
hsa-miR-765	ZNF22
hsa-let-7b-5p	ZNF225
hsa-miR-6510-5p	ZNF225
hsa-miR-4485-3p	ZNF226
hsa-miR-6510-5p	ZNF229
hsa-let-7b-5p	ZNF287
hsa-miR-6510-5p	ZNF287
hsa-miR-765	ZNF287
hsa-miR-6510-5p	ZNF420
hsa-let-7b-5p	ZNF451
hsa-miR-4800-5p	ZNF451
hsa-miR-765	ZNF501
hsa-miR-4800-5p	ZNF507
hsa-miR-6510-5p	ZNF507
hsa-miR-765	ZNF507
hsa-miR-6510-5p	ZNF518B
hsa-miR-6510-5p	ZNF572
hsa-miR-4800-5p	ZNF614
hsa-let-7b-5p	ZNF680
hsa-miR-4800-5p	ZNF714
hsa-miR-4485-3p	ZNF727
hsa-miR-6510-5p	ZNF727
hsa-miR-4485-3p	ZNF736
hsa-miR-6510-5p	ZNF736
hsa-miR-765	ZNF781
hsa-miR-223-3p	ZNF831
hsa-miR-4644	ZNF831
hsa-miR-4800-5p	ZNF831
hsa-miR-6510-5p	ZNF831
hsa-miR-765	ZNF831
hsa-miR-4485-3p	ZNF84
hsa-miR-6510-5p	ZNF84
hsa-miR-765	ZNF84
hsa-miR-4485-3p	ZSCAN31
hsa-miR-765	ZSCAN31

## Sheet: 130 target genes and DE-miRNAs
miRNA	mRNA
hsa-miR-4515	ACOT7
hsa-miR-4443	ADGRG3
hsa-miR-4515	ADORA2A
hsa-miR-4443	ALPL
hsa-miR-4515	ANPEP
hsa-miR-33b-3p	AP5B1
hsa-miR-4443	AP5B1
hsa-miR-4515	ARAF
hsa-miR-4443	ARHGDIA
hsa-miR-4443	ARPC4
hsa-miR-4515	ARPC4
hsa-miR-4515	ATP2A3
hsa-miR-4443	BCKDK
hsa-miR-33b-3p	BEST3
hsa-miR-4443	BEST3
hsa-miR-33b-3p	C7
hsa-miR-33b-3p	CACNG2
hsa-miR-4443	CACNG2
hsa-miR-4515	CACNG2
hsa-miR-33b-3p	CAMTA2
hsa-miR-4443	CAMTA2
hsa-miR-33b-3p	CAPN1
hsa-miR-4443	CAPN1
hsa-miR-4515	CAPN13
hsa-miR-33b-3p	CARD17
hsa-miR-33b-3p	CCND3
hsa-miR-4443	CCND3
hsa-miR-4443	CD177
hsa-miR-33b-3p	CD274
hsa-miR-4443	CD274
hsa-miR-4515	CD274
hsa-miR-4443	CD59
hsa-miR-4515	CD59
hsa-miR-4443	CD82
hsa-miR-33b-3p	CDC42EP3
hsa-miR-4443	CDC42EP3
hsa-miR-4443	COL26A1
hsa-miR-33b-3p	COL9A1
hsa-miR-4515	COPS7A
hsa-miR-4443	CORO1B
hsa-miR-4443	CREB5
hsa-miR-4443	CSF1
hsa-miR-4515	DOK1
hsa-miR-33b-3p	ECE1
hsa-miR-4443	EHD1
hsa-miR-4515	EHD1
hsa-miR-33b-3p	EIF4E3
hsa-miR-33b-3p	ENTPD6
hsa-miR-4515	EXOC3L4
hsa-miR-4443	FAM20A
hsa-miR-4515	FAM20A
hsa-miR-4515	FAM84A
hsa-miR-33b-3p	FBXO6
hsa-miR-4443	FBXO6
hsa-miR-33b-3p	FCAR
hsa-miR-4443	FCAR
hsa-miR-33b-3p	FGF12
hsa-miR-4443	FLOT1
hsa-miR-33b-3p	FOSL1
hsa-miR-4443	FOSL2
hsa-miR-4515	FOSL2
hsa-miR-4515	FSTL3
hsa-miR-4515	GABRB3
hsa-miR-4515	GALNS
hsa-miR-4515	GALNT14
hsa-miR-33b-3p	GAS2L3
hsa-miR-4515	GAS7
hsa-miR-33b-3p	GLTP
hsa-miR-4443	GPR17
hsa-miR-4515	GPR17
hsa-miR-33b-3p	GRB10
hsa-miR-4515	GRB10
hsa-miR-4443	HIST2H2AA4
hsa-miR-33b-3p	HIST2H2BE
hsa-miR-4443	HIST2H2BE
hsa-miR-4515	HIST2H2BE
hsa-miR-33b-3p	HOXC13
hsa-miR-33b-3p	HRK
hsa-miR-4443	HRK
hsa-miR-4515	HSDL2
hsa-miR-33b-3p	IER3
hsa-miR-4443	IMPDH1
hsa-miR-4515	IP6K3
hsa-miR-4443	KCNC1
hsa-miR-4515	KIAA0930
hsa-miR-33b-3p	KIF13B
hsa-miR-4515	KIRREL2
hsa-miR-4443	KLF6
hsa-miR-4443	KREMEN1
hsa-miR-4515	KREMEN1
hsa-miR-4443	LILRA5
hsa-miR-33b-3p	LILRB2
hsa-miR-33b-3p	LILRB3
hsa-miR-4443	LILRB3
hsa-miR-33b-3p	LIN7A
hsa-miR-4515	LIN7A
hsa-miR-4443	LRP10
hsa-miR-4515	LRPAP1
hsa-miR-4443	METTL7B
hsa-miR-4443	MGST1
hsa-miR-4443	MICB
hsa-miR-4515	MICB
hsa-miR-33b-3p	MSRB3
hsa-miR-4443	MSRB3
hsa-miR-4515	MYD88
hsa-miR-4515	N4BP1
hsa-miR-33b-3p	NAA60
hsa-miR-4515	NADK
hsa-miR-4515	NCF4
hsa-miR-4443	NDEL1
hsa-miR-4443	NFAM1
hsa-miR-4515	NKIRAS2
hsa-miR-4515	OGFOD2
hsa-miR-4515	ORAI2
hsa-miR-4515	OSCAR
hsa-miR-4443	PADI2
hsa-miR-33b-3p	PAQR4
hsa-miR-4443	PLIN3
hsa-miR-4443	PLIN5
hsa-miR-4443	PNPLA2
hsa-miR-4443	POR
hsa-miR-33b-3p	POU2F1
hsa-miR-4443	POU2F1
hsa-miR-4515	POU2F1
hsa-miR-4443	PPP1R11
hsa-miR-4515	PPP1R11
hsa-miR-4515	PXN
hsa-miR-4515	RAB1B
hsa-miR-4515	RAB27A
hsa-miR-4443	RAB31
hsa-miR-4443	RAB7A
hsa-miR-33b-3p	RAP1GAP
hsa-miR-4443	RAP1GAP
hsa-miR-4515	RAP1GAP
hsa-miR-4443	RFNG
hsa-miR-4443	RNF166
hsa-miR-33b-3p	RNF24
hsa-miR-4443	RNF24
hsa-miR-33b-3p	RXRA
hsa-miR-4443	S100A11
hsa-miR-4443	SDR9C7
hsa-miR-33b-3p	SEMA3B
hsa-miR-4515	SEMA3B
hsa-miR-4443	SIGLEC10
hsa-miR-4443	SIRPA
hsa-miR-4515	SIRPA
hsa-miR-4443	SLC35C2
hsa-miR-33b-3p	SLC8A3
hsa-miR-4443	SLC8A3
hsa-miR-4515	SLIT3
hsa-miR-33b-3p	SNX15
hsa-miR-4443	SNX20
hsa-miR-33b-3p	SOHLH1
hsa-miR-4443	SSH3
hsa-miR-4443	STAT3
hsa-miR-4443	TMEM38A
hsa-miR-33b-3p	TP53I11
hsa-miR-4443	TP53I3
hsa-miR-4443	TPD52L2
hsa-miR-33b-3p	TRAFD1
hsa-miR-4515	TRIM7
hsa-miR-4443	TRIOBP
hsa-miR-4515	TRPM2
hsa-miR-4443	TRPM3
hsa-miR-4443	TSPAN14
hsa-miR-4515	ZMIZ1
