# Supplementary material for: In silico Identification of 10 Hub Genes and an miRNA–mRNA Regulatory Network in Acute Kawasaki Disease
Source: Front Genet. 2021 Mar 25;12:585058. doi: 10.3389/fgene.2021.585058 (PMC8044791; doi:10.3389/fgene.2021.585058)
Supplement: Supplementary Table 6 — Some project files to construct the miRNA–mRNA regulatory network. [file Table_6.xls]

## Sheet: Figure 4B_net
7 up-regulated miRNAs and 355 down-regulated mRNA_net
miRNA	mRNA
hsa-miR-223-3p	AAK1
hsa-miR-4644	AAK1
hsa-miR-4800-5p	AAK1
hsa-miR-6510-5p	AAK1
hsa-miR-765	AAK1
hsa-miR-4800-5p	AASS
hsa-miR-6510-5p	ACKR3
hsa-miR-4644	ADAM28
hsa-miR-4800-5p	ADAM28
hsa-let-7b-5p	ADNP
hsa-miR-6510-5p	AFAP1L1
hsa-let-7b-5p	AGAP1
hsa-miR-4800-5p	AGAP1
hsa-miR-6510-5p	AGAP1
hsa-miR-4644	AHI1
hsa-miR-4800-5p	AHI1
hsa-miR-6510-5p	AHI1
hsa-miR-4644	AK9
hsa-miR-6510-5p	AK9
hsa-miR-765	AKAP9
hsa-miR-4644	ANKH
hsa-miR-765	ANKRD26
hsa-miR-4485-3p	ANKRD36
hsa-let-7b-5p	ANKRD36B
hsa-miR-4485-3p	ANKRD36B
hsa-miR-4644	ANKRD36B
hsa-miR-765	ANKRD36B
hsa-let-7b-5p	APBB2
hsa-miR-4644	APBB2
hsa-miR-765	APBB2
hsa-miR-6510-5p	APLF
hsa-miR-765	APLF
hsa-miR-4800-5p	ARHGAP35
hsa-miR-4800-5p	ARHGEF3
hsa-miR-223-3p	ARID5B
hsa-miR-4644	ARID5B
hsa-let-7b-5p	ARMC1
hsa-miR-4644	ARPP21
hsa-miR-4800-5p	ARPP21
hsa-miR-6510-5p	ARPP21
hsa-miR-4800-5p	ATAD2
hsa-miR-223-3p	ATM
hsa-miR-4800-5p	ATM
hsa-miR-6510-5p	ATM
hsa-let-7b-5p	BAALC
hsa-miR-4644	BAALC
hsa-miR-4800-5p	BAALC
hsa-miR-765	BAALC
hsa-let-7b-5p	BACH2
hsa-miR-4644	BACH2
hsa-miR-4800-5p	BACH2
hsa-miR-6510-5p	BACH2
hsa-miR-765	BACH2
hsa-miR-223-3p	BCKDHB
hsa-miR-4800-5p	BCKDHB
hsa-miR-765	BCKDHB
hsa-let-7b-5p	BCL11A
hsa-miR-4644	BCL11A
hsa-miR-4485-3p	BCL11B
hsa-miR-4644	BCL11B
hsa-miR-4800-5p	BCL11B
hsa-miR-223-3p	BCLAF1
hsa-miR-4644	BCLAF1
hsa-miR-6510-5p	BCLAF1
hsa-miR-765	BCLAF1
hsa-let-7b-5p	BDH2
hsa-miR-4800-5p	BDH2
hsa-miR-765	BDH2
hsa-miR-4485-3p	BDP1
hsa-let-7b-5p	BICD1
hsa-miR-4644	BICD1
hsa-miR-4800-5p	BICD1
hsa-miR-6510-5p	BICD1
hsa-miR-4485-3p	BLOC1S5
hsa-let-7b-5p	BMI1
hsa-miR-765	BMS1
hsa-miR-4644	BOD1
hsa-let-7b-5p	C11orf65
hsa-miR-4485-3p	CAAP1
hsa-miR-765	CABYR
hsa-miR-6510-5p	CAMK2D
hsa-miR-765	CAMK2D
hsa-miR-223-3p	CAMSAP1
hsa-miR-4485-3p	CAMSAP1
hsa-miR-4800-5p	CAMSAP1
hsa-miR-6510-5p	CAMSAP1
hsa-let-7b-5p	CAPN14
hsa-miR-4800-5p	CAPN14
hsa-let-7b-5p	CARF
hsa-miR-4485-3p	CARF
hsa-miR-4800-5p	CARF
hsa-miR-765	CASD1
hsa-miR-6510-5p	CBLL1
hsa-miR-4800-5p	CCDC171
hsa-let-7b-5p	CCDC186
hsa-miR-4800-5p	CCDC186
hsa-miR-6510-5p	CCDC186
hsa-miR-765	CCDC186
hsa-let-7b-5p	CCDC191
hsa-miR-4800-5p	CCDC191
hsa-miR-6510-5p	CCDC191
hsa-miR-4485-3p	CCDC25
hsa-miR-4800-5p	CCDC25
hsa-miR-6510-5p	CCDC25
hsa-miR-223-3p	CCDC43
hsa-miR-6510-5p	CCDC81
hsa-miR-765	CCDC81
hsa-miR-223-3p	CCDC88C
hsa-let-7b-5p	CCL28
hsa-miR-4485-3p	CCL28
hsa-miR-4800-5p	CCL28
hsa-miR-765	CCL28
hsa-let-7b-5p	CCNG1
hsa-miR-4644	CD200R1
hsa-miR-6510-5p	CD200R1
hsa-let-7b-5p	CD3G
hsa-miR-765	CD3G
hsa-miR-4644	CD96
hsa-miR-765	CDC7
hsa-miR-765	CEP290
hsa-miR-223-3p	CEP78
hsa-miR-4644	CEP78
hsa-let-7b-5p	CFAP44
hsa-miR-765	CFAP44
hsa-let-7b-5p	CFL2
hsa-miR-6510-5p	CFL2
hsa-miR-4800-5p	CHD6
hsa-let-7b-5p	CHD9
hsa-miR-6510-5p	CHORDC1
hsa-miR-4485-3p	CLEC2D
hsa-miR-6510-5p	CLEC2D
hsa-miR-765	CLEC2D
hsa-miR-6510-5p	CNOT6L
hsa-miR-765	CNOT6L
hsa-let-7b-5p	COBLL1
hsa-miR-6510-5p	COBLL1
hsa-miR-765	COBLL1
hsa-let-7b-5p	COL19A1
hsa-miR-6510-5p	COL19A1
hsa-miR-4485-3p	CROT
hsa-miR-4800-5p	CROT
hsa-miR-765	CROT
hsa-miR-4644	CTSV
hsa-miR-4800-5p	CTSV
hsa-miR-6510-5p	CTSV
hsa-miR-765	CTSV
hsa-miR-6510-5p	CUX2
hsa-miR-765	CUX2
hsa-let-7b-5p	CYP2C8
hsa-miR-6510-5p	CYP2U1
hsa-miR-4644	CYP4V2
hsa-miR-765	CYP4V2
hsa-miR-4800-5p	DACT1
hsa-miR-765	DACT1
hsa-miR-6510-5p	DCAF13
hsa-miR-4485-3p	DCLRE1C
hsa-miR-4644	DCLRE1C
hsa-miR-6510-5p	DCUN1D4
hsa-miR-765	DCUN1D4
hsa-let-7b-5p	DDHD1
hsa-miR-4644	DDHD1
hsa-miR-6510-5p	DDHD1
hsa-miR-765	DDHD1
hsa-miR-765	DDX31
hsa-miR-765	DENND5B
hsa-miR-4800-5p	DET1
hsa-miR-6510-5p	DET1
hsa-let-7b-5p	DLAT
hsa-miR-223-3p	DNAJC16
hsa-miR-4800-5p	DNAJC16
hsa-miR-6510-5p	DNAJC21
hsa-miR-4800-5p	DNAJC27
hsa-miR-765	DNAJC27
hsa-miR-223-3p	DNAL1
hsa-miR-4644	DNAL1
hsa-miR-6510-5p	DNAL1
hsa-let-7b-5p	DYRK2
hsa-miR-6510-5p	DYRK2
hsa-miR-765	DYRK2
hsa-let-7b-5p	DZIP3
hsa-miR-223-3p	DZIP3
hsa-miR-765	EBF1
hsa-miR-4644	EEA1
hsa-let-7b-5p	EFHC1
hsa-miR-4644	EFHC1
hsa-miR-6510-5p	EFHC1
hsa-miR-765	EIF1AX
hsa-miR-4800-5p	EIF2S1
hsa-miR-765	EIF2S1
hsa-let-7b-5p	EPB41L5
hsa-miR-4644	EPB41L5
hsa-miR-4800-5p	EPB41L5
hsa-miR-6510-5p	EPB41L5
hsa-miR-765	EPHA4
hsa-miR-4800-5p	ERAP2
hsa-miR-6510-5p	ERAP2
hsa-miR-4644	ERBB4
hsa-miR-6510-5p	ERBB4
hsa-miR-765	ERBB4
hsa-miR-4800-5p	ERC1
hsa-miR-6510-5p	ERC1
hsa-let-7b-5p	ERCC6L2
hsa-miR-4800-5p	ETS1
hsa-miR-6510-5p	ETS1
hsa-miR-765	ETS1
hsa-miR-4800-5p	EXOC5
hsa-miR-765	EXOC5
hsa-miR-4644	EXTL2
hsa-miR-765	EXTL2
hsa-miR-6510-5p	FAM69A
hsa-miR-765	FAM81A
hsa-let-7b-5p	FASTKD2
hsa-miR-4485-3p	FASTKD2
hsa-miR-4644	FASTKD2
hsa-miR-4800-5p	FASTKD2
hsa-miR-223-3p	FBXO21
hsa-miR-4644	FBXO21
hsa-miR-765	FBXO21
hsa-miR-223-3p	FBXO8
hsa-miR-6510-5p	FBXO8
hsa-miR-4644	FER
hsa-miR-4800-5p	FER
hsa-miR-6510-5p	FER
hsa-miR-765	FER
hsa-let-7b-5p	FGD6
hsa-miR-6510-5p	FGD6
hsa-let-7b-5p	FIGNL1
hsa-miR-223-3p	FIGNL1
hsa-miR-4485-3p	FIGNL1
hsa-miR-4800-5p	FIGNL1
hsa-miR-6510-5p	FIGNL1
hsa-miR-765	FIGNL1
hsa-miR-223-3p	FOXO1
hsa-let-7b-5p	FYN
hsa-miR-4800-5p	FYN
hsa-let-7b-5p	GEN1
hsa-miR-4485-3p	GEN1
hsa-miR-4800-5p	GEN1
hsa-miR-6510-5p	GFPT2
hsa-let-7b-5p	GNPTAB
hsa-miR-223-3p	GPAM
hsa-miR-4800-5p	GPRASP1
hsa-miR-765	GSTCD
hsa-miR-765	GTF2H3
hsa-miR-765	GTF2I
hsa-miR-4485-3p	HDHD2
hsa-miR-4644	HEY2
hsa-miR-6510-5p	HLTF
hsa-miR-765	HLTF
hsa-let-7b-5p	HNRNPA3
hsa-miR-4485-3p	HNRNPA3
hsa-miR-4644	HNRNPA3
hsa-miR-6510-5p	HNRNPA3
hsa-miR-6510-5p	HNRNPDL
hsa-miR-223-3p	HOPX
hsa-miR-4644	HOPX
hsa-miR-6510-5p	HOPX
hsa-miR-765	HOPX
hsa-miR-4800-5p	HOXB3
hsa-miR-6510-5p	HOXB3
hsa-miR-6510-5p	HSF2
hsa-miR-765	HSF2
hsa-let-7b-5p	IKZF2
hsa-miR-4485-3p	IKZF2
hsa-miR-4644	IKZF2
hsa-miR-4800-5p	IKZF2
hsa-miR-6510-5p	IKZF2
hsa-miR-765	IKZF2
hsa-miR-4800-5p	IRF4
hsa-miR-6510-5p	IRF4
hsa-miR-4644	ITK
hsa-let-7b-5p	JAKMIP2
hsa-miR-223-3p	JAKMIP2
hsa-miR-4485-3p	JAKMIP2
hsa-miR-4800-5p	JAKMIP2
hsa-miR-765	JAKMIP2
hsa-miR-4800-5p	KAT6B
hsa-miR-223-3p	KCNH8
hsa-miR-6510-5p	KIAA1147
hsa-miR-765	KIAA1147
hsa-miR-765	KIF16B
hsa-miR-6510-5p	KLF12
hsa-miR-765	KLF12
hsa-miR-4485-3p	KLF8
hsa-miR-765	KLF8
hsa-miR-223-3p	KLF9
hsa-miR-4644	KLHDC1
hsa-miR-4644	KLHL20
hsa-miR-6510-5p	KLHL20
hsa-miR-765	KLHL20
hsa-let-7b-5p	KLHL32
hsa-miR-6510-5p	KLHL32
hsa-let-7b-5p	KRIT1
hsa-miR-4800-5p	KRIT1
hsa-miR-4644	LANCL1
hsa-miR-6510-5p	LANCL1
hsa-miR-223-3p	LARP4
hsa-miR-4485-3p	LARP4
hsa-miR-6510-5p	LARP4
hsa-miR-765	LARP4
hsa-let-7b-5p	LEF1
hsa-miR-4644	LIMD1
hsa-miR-6510-5p	LIMD1
hsa-miR-765	LIMD1
hsa-miR-4800-5p	LMO7
hsa-miR-6510-5p	LMO7
hsa-miR-765	LMO7
hsa-miR-4644	LPIN1
hsa-miR-4485-3p	LRP6
hsa-miR-6510-5p	LRP6
hsa-miR-765	LRP6
hsa-let-7b-5p	LRRC58
hsa-let-7b-5p	LRRN3
hsa-miR-4644	LRRN3
hsa-miR-6510-5p	LSM11
hsa-miR-4485-3p	LZTFL1
hsa-miR-6510-5p	LZTFL1
hsa-miR-765	LZTFL1
hsa-let-7b-5p	MACC1
hsa-miR-223-3p	MACC1
hsa-miR-4485-3p	MACC1
hsa-miR-4644	MACC1
hsa-miR-6510-5p	MACC1
hsa-miR-223-3p	MACROD2
hsa-miR-4485-3p	MACROD2
hsa-miR-4644	MACROD2
hsa-miR-6510-5p	MACROD2
hsa-miR-6510-5p	MAGI3
hsa-let-7b-5p	MAGT1
hsa-miR-765	MAGT1
hsa-miR-4800-5p	MALT1
hsa-miR-765	MALT1
hsa-let-7b-5p	MAP4K3
hsa-miR-765	MAP7
hsa-miR-765	MAP9
hsa-miR-4644	MASTL
hsa-miR-6510-5p	MASTL
hsa-miR-765	MASTL
hsa-miR-223-3p	MBNL1
hsa-miR-765	MBNL2
hsa-miR-223-3p	MDC1
hsa-miR-4485-3p	MDM1
hsa-miR-765	MDM1
hsa-miR-4485-3p	MEF2C
hsa-miR-6510-5p	MEF2C
hsa-miR-765	MEF2C
hsa-miR-765	MGA
hsa-miR-4800-5p	MKL2
hsa-miR-6510-5p	MKL2
hsa-miR-6510-5p	MLLT10
hsa-miR-4800-5p	MLLT11
hsa-miR-6510-5p	MLLT11
hsa-miR-765	MLLT11
hsa-let-7b-5p	MMACHC
hsa-miR-4800-5p	MMACHC
hsa-miR-6510-5p	MMACHC
hsa-miR-765	MMACHC
hsa-miR-4800-5p	MMS22L
hsa-miR-6510-5p	MMS22L
hsa-miR-765	MNAT1
hsa-let-7b-5p	MOCS2
hsa-miR-6510-5p	MOCS2
hsa-let-7b-5p	MON2
hsa-miR-6510-5p	MON2
hsa-let-7b-5p	MPP6
hsa-miR-4485-3p	MPP6
hsa-miR-4644	MPP6
hsa-miR-6510-5p	MPP6
hsa-miR-765	MPP6
hsa-miR-4644	MPPED2
hsa-miR-6510-5p	MPPED2
hsa-miR-765	MPPED2
hsa-miR-6510-5p	MROH8
hsa-miR-765	MTERF4
hsa-miR-765	MTF2
hsa-let-7b-5p	MTR
hsa-miR-4800-5p	MTR
hsa-let-7b-5p	MTRF1
hsa-miR-4800-5p	MTRF1
hsa-miR-6510-5p	MTRF1
hsa-let-7b-5p	MUC15
hsa-miR-4644	MYO6
hsa-miR-6510-5p	MYO6
hsa-miR-765	MYO6
hsa-miR-4800-5p	NAA15
hsa-miR-765	NAA15
hsa-miR-4800-5p	NFATC2
hsa-miR-765	NFATC2
hsa-let-7b-5p	NHLRC2
hsa-miR-765	NHLRC2
hsa-miR-6510-5p	NIPA1
hsa-miR-765	NIPA1
hsa-let-7b-5p	NKTR
hsa-miR-4644	NKTR
hsa-miR-4800-5p	NKTR
hsa-miR-6510-5p	NKTR
hsa-miR-765	NKTR
hsa-miR-4485-3p	NPAT
hsa-miR-6510-5p	NPAT
hsa-let-7b-5p	NR1D2
hsa-let-7b-5p	NUCKS1
hsa-miR-4485-3p	NUCKS1
hsa-miR-765	NUCKS1
hsa-let-7b-5p	NUFIP1
hsa-miR-765	NUFIP1
hsa-miR-4800-5p	ORC5
hsa-miR-6510-5p	ORC5
hsa-miR-765	ORC5
hsa-miR-6510-5p	OTUD3
hsa-miR-4644	P3H2
hsa-miR-6510-5p	P3H2
hsa-miR-765	P3H2
hsa-let-7b-5p	PARM1
hsa-miR-4800-5p	PARM1
hsa-miR-6510-5p	PARM1
hsa-miR-4644	PARP11
hsa-miR-6510-5p	PARP11
hsa-miR-765	PARP11
hsa-miR-4485-3p	PARP15
hsa-miR-4800-5p	PARP15
hsa-miR-6510-5p	PARP15
hsa-miR-223-3p	PATJ
hsa-miR-4485-3p	PATJ
hsa-let-7b-5p	PCSK5
hsa-miR-6510-5p	PCSK5
hsa-miR-765	PCSK5
hsa-let-7b-5p	PDE7B
hsa-miR-4800-5p	PDE7B
hsa-miR-6510-5p	PFKFB1
hsa-let-7b-5p	PHF14
hsa-miR-4644	PHF14
hsa-let-7b-5p	PHLPP2
hsa-miR-4485-3p	PHLPP2
hsa-miR-4644	PHLPP2
hsa-miR-765	PHLPP2
hsa-miR-4800-5p	PHTF2
hsa-miR-765	PHTF2
hsa-miR-4485-3p	PID1
hsa-miR-4800-5p	PID1
hsa-miR-6510-5p	PID1
hsa-let-7b-5p	PITPNC1
hsa-miR-6510-5p	PITPNC1
hsa-miR-765	PITPNC1
hsa-let-7b-5p	PLEKHA5
hsa-miR-4800-5p	PLEKHA5
hsa-miR-6510-5p	PLEKHA5
hsa-miR-765	PLEKHA5
hsa-miR-6510-5p	PLS3
hsa-let-7b-5p	PM20D2
hsa-miR-4800-5p	PM20D2
hsa-miR-6510-5p	PM20D2
hsa-let-7b-5p	PMS1
hsa-miR-765	PNPLA4
hsa-miR-6510-5p	POU4F1
hsa-let-7b-5p	PPARA
hsa-miR-6510-5p	PPARA
hsa-miR-765	PPARA
hsa-let-7b-5p	PPFIBP1
hsa-miR-4644	PPFIBP1
hsa-miR-4800-5p	PPFIBP1
hsa-miR-6510-5p	PPFIBP1
hsa-miR-4485-3p	PPM1A
hsa-miR-4644	PPM1A
hsa-miR-6510-5p	PPM1A
hsa-miR-765	PPM1A
hsa-miR-223-3p	PPM1K
hsa-let-7b-5p	PPP1R16B
hsa-miR-4800-5p	PPP2R5C
hsa-miR-6510-5p	PRKDC
hsa-miR-6510-5p	PROCR
hsa-miR-223-3p	PRR14L
hsa-miR-6510-5p	PRR14L
hsa-miR-6510-5p	PSIP1
hsa-miR-765	PSIP1
hsa-miR-6510-5p	PTCH1
hsa-let-7b-5p	PTPN4
hsa-miR-6510-5p	PTPN4
hsa-miR-4485-3p	PTPRM
hsa-miR-765	PYHIN1
hsa-miR-765	RABEP1
hsa-miR-6510-5p	RAD54B
hsa-miR-765	RAD54B
hsa-let-7b-5p	RAPH1
hsa-miR-4485-3p	RAPH1
hsa-miR-765	RAPH1
hsa-miR-4644	RASGRF2
hsa-let-7b-5p	RASGRP1
hsa-miR-223-3p	RASGRP1
hsa-miR-4485-3p	RASGRP1
hsa-miR-4644	RASGRP1
hsa-miR-4800-5p	RASGRP1
hsa-miR-6510-5p	RASGRP1
hsa-miR-765	RASGRP1
hsa-let-7b-5p	RASGRP3
hsa-miR-4485-3p	RASGRP3
hsa-miR-4800-5p	RASGRP3
hsa-miR-6510-5p	RASGRP3
hsa-miR-765	RASGRP3
hsa-miR-765	RBM15B
hsa-miR-223-3p	RBM25
hsa-miR-765	RBMS3
hsa-miR-6510-5p	RBMXL1
hsa-miR-4800-5p	REST
hsa-miR-6510-5p	REST
hsa-miR-6510-5p	RFK
hsa-miR-6510-5p	RFXAP
hsa-let-7b-5p	RIC3
hsa-miR-6510-5p	RIC3
hsa-miR-765	RIC3
hsa-miR-4485-3p	RIC8B
hsa-miR-4644	RIC8B
hsa-miR-4800-5p	RIC8B
hsa-miR-765	RIC8B
hsa-miR-4644	RNASEH1
hsa-miR-4800-5p	RNASEH1
hsa-miR-6510-5p	RNASEH1
hsa-miR-765	RNASEH1
hsa-miR-4485-3p	RORA
hsa-miR-4644	RORA
hsa-miR-4800-5p	RORA
hsa-miR-6510-5p	RORA
hsa-miR-6510-5p	RPA1
hsa-let-7b-5p	RPL27A
hsa-miR-4485-3p	RPL27A
hsa-let-7b-5p	RPS6KA5
hsa-miR-4800-5p	RUFY3
hsa-miR-6510-5p	RUFY3
hsa-miR-765	RUFY3
hsa-let-7b-5p	RWDD2A
hsa-miR-4800-5p	RWDD2A
hsa-miR-765	RWDD2A
hsa-miR-4800-5p	SATB1
hsa-let-7b-5p	SCAI
hsa-miR-4485-3p	SCAI
hsa-miR-4644	SCAI
hsa-miR-6510-5p	SCAI
hsa-miR-765	SCAI
hsa-miR-6510-5p	SCAMP1
hsa-miR-765	SCAMP1
hsa-miR-4644	SEC63
hsa-miR-6510-5p	SEC63
hsa-miR-6510-5p	2021-09-07
hsa-miR-765	2021-09-07
hsa-let-7b-5p	SETBP1
hsa-miR-4800-5p	SETBP1
hsa-miR-6510-5p	SETBP1
hsa-miR-765	SETBP1
hsa-miR-6510-5p	SETMAR
hsa-miR-765	SETMAR
hsa-let-7b-5p	SFMBT2
hsa-miR-6510-5p	SFMBT2
hsa-miR-765	SFMBT2
hsa-miR-6510-5p	SGK2
hsa-miR-765	SHMT1
hsa-let-7b-5p	SIKE1
hsa-miR-6510-5p	SIKE1
hsa-let-7b-5p	SKAP1
hsa-miR-4800-5p	SLC10A4
hsa-let-7b-5p	SLC10A7
hsa-let-7b-5p	SLC38A1
hsa-miR-4644	SLC38A1
hsa-miR-4800-5p	SLC38A1
hsa-miR-6510-5p	SLC38A1
hsa-miR-765	SLC38A1
hsa-let-7b-5p	SLC4A3
hsa-miR-4644	SLC4A4
hsa-miR-4800-5p	SLC4A4
hsa-miR-6510-5p	SLC4A4
hsa-let-7b-5p	SLC4A7
hsa-miR-4644	SLC4A7
hsa-miR-4800-5p	SLC4A7
hsa-miR-6510-5p	SLC4A7
hsa-let-7b-5p	SLC5A3
hsa-miR-6510-5p	SLC5A3
hsa-miR-765	SLC5A3
hsa-miR-223-3p	SLC9A6
hsa-miR-4485-3p	SLC9A6
hsa-miR-765	SLC9A6
hsa-miR-765	SLC9B1
hsa-miR-765	SLC9B2
hsa-miR-4800-5p	SMAD5
hsa-miR-765	SMC2
hsa-miR-765	SMKR1
hsa-miR-4800-5p	SON
hsa-miR-765	SON
hsa-miR-6510-5p	SPOP
hsa-miR-765	SPOP
hsa-let-7b-5p	SPRY1
hsa-miR-4485-3p	SPRY1
hsa-miR-4800-5p	SPRY1
hsa-miR-6510-5p	SPRY1
hsa-miR-765	SPRY1
hsa-miR-4644	SPTSSB
hsa-miR-765	SPTSSB
hsa-miR-4800-5p	SRP72
hsa-miR-6510-5p	SRP72
hsa-miR-223-3p	SRSF1
hsa-miR-6510-5p	SRSF1
hsa-miR-765	SRSF1
hsa-miR-223-3p	SS18L1
hsa-miR-6510-5p	SS18L1
hsa-miR-6510-5p	ST13
hsa-miR-6510-5p	ST3GAL5
hsa-miR-765	ST3GAL5
hsa-let-7b-5p	ST8SIA1
hsa-miR-6510-5p	ST8SIA1
hsa-miR-765	ST8SIA1
hsa-miR-4800-5p	SUN1
hsa-miR-765	SUN1
hsa-miR-4800-5p	SYNCRIP
hsa-let-7b-5p	SYNE2
hsa-miR-223-3p	SYNJ2
hsa-miR-4800-5p	SYNJ2
hsa-miR-765	SYNJ2
hsa-let-7b-5p	TACC1
hsa-miR-4485-3p	TACC1
hsa-miR-6510-5p	TACC1
hsa-miR-4800-5p	TAF5
hsa-miR-4485-3p	TCEANC
hsa-miR-6510-5p	TCEANC
hsa-let-7b-5p	TCF4
hsa-miR-223-3p	TCF4
hsa-miR-4644	TCF4
hsa-miR-6510-5p	TCF4
hsa-miR-4800-5p	TGFBR3
hsa-miR-6510-5p	TGFBR3
hsa-miR-765	TGFBR3
hsa-let-7b-5p	TMEM182
hsa-miR-4800-5p	TMEM182
hsa-miR-765	TMEM182
hsa-let-7b-5p	TMEM237
hsa-miR-4800-5p	TMEM237
hsa-miR-6510-5p	TMEM237
hsa-miR-765	TMEM237
hsa-miR-765	TMEM243
hsa-miR-6510-5p	TMEM41A
hsa-miR-765	TMPRSS15
hsa-miR-6510-5p	TMTC3
hsa-miR-4644	TP63
hsa-miR-4800-5p	TP63
hsa-miR-6510-5p	TP63
hsa-miR-765	TP63
hsa-miR-6510-5p	TRAM1
hsa-let-7b-5p	TRIM59
hsa-miR-4800-5p	TRIM59
hsa-miR-4485-3p	TRMT10B
hsa-miR-6510-5p	TRMT10B
hsa-miR-765	TRMT10B
hsa-let-7b-5p	TRPM7
hsa-miR-6510-5p	TSC1
hsa-miR-765	TSC1
hsa-miR-4644	TSGA10
hsa-miR-4800-5p	TSGA10
hsa-miR-6510-5p	TSGA10
hsa-miR-765	TSGA10
hsa-miR-4800-5p	TTC30A
hsa-miR-6510-5p	TTC30A
hsa-let-7b-5p	TTC39C
hsa-miR-223-3p	TTC39C
hsa-miR-4800-5p	TTC39C
hsa-miR-765	TTC39C
hsa-miR-4644	TTC9
hsa-miR-765	TTC9
hsa-miR-6510-5p	TUBGCP4
hsa-miR-6510-5p	U2SURP
hsa-miR-765	U2SURP
hsa-let-7b-5p	UBA6
hsa-miR-6510-5p	UFL1
hsa-miR-6510-5p	UGT8
hsa-let-7b-5p	USP14
hsa-miR-4800-5p	USP14
hsa-miR-4485-3p	USP37
hsa-miR-6510-5p	USP37
hsa-miR-765	USP37
hsa-let-7b-5p	USP44
hsa-miR-6510-5p	USP44
hsa-miR-6510-5p	VPS50
hsa-miR-765	VPS50
hsa-miR-4800-5p	VTA1
hsa-miR-4644	WEE1
hsa-miR-4800-5p	WRN
hsa-miR-6510-5p	WRN
hsa-miR-765	WRN
hsa-miR-4800-5p	XIAP
hsa-miR-6510-5p	XKRX
hsa-let-7b-5p	XYLT1
hsa-miR-4485-3p	XYLT1
hsa-miR-4644	XYLT1
hsa-miR-4800-5p	XYLT1
hsa-miR-6510-5p	XYLT1
hsa-miR-765	XYLT1
hsa-miR-6510-5p	ZBED2
hsa-miR-6510-5p	ZBTB10
hsa-miR-765	ZBTB10
hsa-miR-6510-5p	ZBTB6
hsa-miR-6510-5p	ZNF107
hsa-miR-4800-5p	ZNF124
hsa-miR-6510-5p	ZNF124
hsa-miR-4485-3p	ZNF136
hsa-miR-765	ZNF136
hsa-let-7b-5p	ZNF22
hsa-miR-4644	ZNF22
hsa-miR-765	ZNF22
hsa-let-7b-5p	ZNF225
hsa-miR-6510-5p	ZNF225
hsa-miR-4485-3p	ZNF226
hsa-miR-6510-5p	ZNF229
hsa-let-7b-5p	ZNF287
hsa-miR-6510-5p	ZNF287
hsa-miR-765	ZNF287
hsa-miR-6510-5p	ZNF420
hsa-let-7b-5p	ZNF451
hsa-miR-4800-5p	ZNF451
hsa-miR-765	ZNF501
hsa-miR-4800-5p	ZNF507
hsa-miR-6510-5p	ZNF507
hsa-miR-765	ZNF507
hsa-miR-6510-5p	ZNF518B
hsa-miR-6510-5p	ZNF572
hsa-miR-4800-5p	ZNF614
hsa-let-7b-5p	ZNF680
hsa-miR-4800-5p	ZNF714
hsa-miR-4485-3p	ZNF727
hsa-miR-6510-5p	ZNF727
hsa-miR-4485-3p	ZNF736
hsa-miR-6510-5p	ZNF736
hsa-miR-765	ZNF781
hsa-miR-223-3p	ZNF831
hsa-miR-4644	ZNF831
hsa-miR-4800-5p	ZNF831
hsa-miR-6510-5p	ZNF831
hsa-miR-765	ZNF831
hsa-miR-4485-3p	ZNF84
hsa-miR-6510-5p	ZNF84
hsa-miR-765	ZNF84
hsa-miR-4485-3p	ZSCAN31
hsa-miR-765	ZSCAN31

## Sheet: Figure 4B_Node
7 up-regulated miRNAs and 355 down-regulated mRNA_node
id	type
hsa-let-7b-5p	mir
hsa-miR-223-3p	mir
hsa-miR-4644	mir
hsa-miR-4800-5p	mir
hsa-miR-6510-5p	mir
hsa-miR-765	mir
hsa-miR-4485-3p	mir
AAK1	gene
AASS	gene
ACKR3	gene
ADAM28	gene
ADNP	gene
AFAP1L1	gene
AGAP1	gene
AHI1	gene
AK9	gene
AKAP9	gene
ANKH	gene
ANKRD26	gene
ANKRD36	gene
ANKRD36B	gene
APBB2	gene
APLF	gene
ARHGAP35	gene
ARHGEF3	gene
ARID5B	gene
ARMC1	gene
ARPP21	gene
ATAD2	gene
ATM	gene
BAALC	gene
BACH2	gene
BCKDHB	gene
BCL11A	gene
BCL11B	gene
BCLAF1	gene
BDH2	gene
BDP1	gene
BICD1	gene
BLOC1S5	gene
BMI1	gene
BMS1	gene
BOD1	gene
C11orf65	gene
CAAP1	gene
CABYR	gene
CAMK2D	gene
CAMSAP1	gene
CAPN14	gene
CARF	gene
CASD1	gene
CBLL1	gene
CCDC171	gene
CCDC186	gene
CCDC191	gene
CCDC25	gene
CCDC43	gene
CCDC81	gene
CCDC88C	gene
CCL28	gene
CCNG1	gene
CD200R1	gene
CD3G	gene
CD96	gene
CDC7	gene
CEP290	gene
CEP78	gene
CFAP44	gene
CFL2	gene
CHD6	gene
CHD9	gene
CHORDC1	gene
CLEC2D	gene
CNOT6L	gene
COBLL1	gene
COL19A1	gene
CROT	gene
CTSV	gene
CUX2	gene
CYP2C8	gene
CYP2U1	gene
CYP4V2	gene
DACT1	gene
DCAF13	gene
DCLRE1C	gene
DCUN1D4	gene
DDHD1	gene
DDX31	gene
DENND5B	gene
DET1	gene
DLAT	gene
DNAJC16	gene
DNAJC21	gene
DNAJC27	gene
DNAL1	gene
DYRK2	gene
DZIP3	gene
EBF1	gene
EEA1	gene
EFHC1	gene
EIF1AX	gene
EIF2S1	gene
EPB41L5	gene
EPHA4	gene
ERAP2	gene
ERBB4	gene
ERC1	gene
ERCC6L2	gene
ETS1	gene
EXOC5	gene
EXTL2	gene
FAM69A	gene
FAM81A	gene
FASTKD2	gene
FBXO21	gene
FBXO8	gene
FER	gene
FGD6	gene
FIGNL1	gene
FOXO1	gene
FYN	gene
GEN1	gene
GFPT2	gene
GNPTAB	gene
GPAM	gene
GPRASP1	gene
GSTCD	gene
GTF2H3	gene
GTF2I	gene
HDHD2	gene
HEY2	gene
HLTF	gene
HNRNPA3	gene
HNRNPDL	gene
HOPX	gene
HOXB3	gene
HSF2	gene
IKZF2	gene
IRF4	gene
ITK	gene
JAKMIP2	gene
KAT6B	gene
KCNH8	gene
KIAA1147	gene
KIF16B	gene
KLF12	gene
KLF8	gene
KLF9	gene
KLHDC1	gene
KLHL20	gene
KLHL32	gene
KRIT1	gene
LANCL1	gene
LARP4	gene
LEF1	gene
LIMD1	gene
LMO7	gene
LPIN1	gene
LRP6	gene
LRRC58	gene
LRRN3	gene
LSM11	gene
LZTFL1	gene
MACC1	gene
MACROD2	gene
MAGI3	gene
MAGT1	gene
MALT1	gene
MAP4K3	gene
MAP7	gene
MAP9	gene
MASTL	gene
MBNL1	gene
MBNL2	gene
MDC1	gene
MDM1	gene
MEF2C	gene
MGA	gene
MKL2	gene
MLLT10	gene
MLLT11	gene
MMACHC	gene
MMS22L	gene
MNAT1	gene
MOCS2	gene
MON2	gene
MPP6	gene
MPPED2	gene
MROH8	gene
MTERF4	gene
MTF2	gene
MTR	gene
MTRF1	gene
MUC15	gene
MYO6	gene
NAA15	gene
NFATC2	gene
NHLRC2	gene
NIPA1	gene
NKTR	gene
NPAT	gene
NR1D2	gene
NUCKS1	gene
NUFIP1	gene
ORC5	gene
OTUD3	gene
P3H2	gene
PARM1	gene
PARP11	gene
PARP15	gene
PATJ	gene
PCSK5	gene
PDE7B	gene
PFKFB1	gene
PHF14	gene
PHLPP2	gene
PHTF2	gene
PID1	gene
PITPNC1	gene
PLEKHA5	gene
PLS3	gene
PM20D2	gene
PMS1	gene
PNPLA4	gene
POU4F1	gene
PPARA	gene
PPFIBP1	gene
PPM1A	gene
PPM1K	gene
PPP1R16B	gene
PPP2R5C	gene
PRKDC	gene
PROCR	gene
PRR14L	gene
PSIP1	gene
PTCH1	gene
PTPN4	gene
PTPRM	gene
PYHIN1	gene
RABEP1	gene
RAD54B	gene
RAPH1	gene
RASGRF2	gene
RASGRP1	gene
RASGRP3	gene
RBM15B	gene
RBM25	gene
RBMS3	gene
RBMXL1	gene
REST	gene
RFK	gene
RFXAP	gene
RIC3	gene
RIC8B	gene
RNASEH1	gene
RORA	gene
RPA1	gene
RPL27A	gene
RPS6KA5	gene
RUFY3	gene
RWDD2A	gene
SATB1	gene
SCAI	gene
SCAMP1	gene
SEC63	gene
2021-09-07	gene
SETBP1	gene
SETMAR	gene
SFMBT2	gene
SGK2	gene
SHMT1	gene
SIKE1	gene
SKAP1	gene
SLC10A4	gene
SLC10A7	gene
SLC38A1	gene
SLC4A3	gene
SLC4A4	gene
SLC4A7	gene
SLC5A3	gene
SLC9A6	gene
SLC9B1	gene
SLC9B2	gene
SMAD5	gene
SMC2	gene
SMKR1	gene
SON	gene
SPOP	gene
SPRY1	gene
SPTSSB	gene
SRP72	gene
SRSF1	gene
SS18L1	gene
ST13	gene
ST3GAL5	gene
ST8SIA1	gene
SUN1	gene
SYNCRIP	gene
SYNE2	gene
SYNJ2	gene
TACC1	gene
TAF5	gene
TCEANC	gene
TCF4	gene
TGFBR3	gene
TMEM182	gene
TMEM237	gene
TMEM243	gene
TMEM41A	gene
TMPRSS15	gene
TMTC3	gene
TP63	gene
TRAM1	gene
TRIM59	gene
TRMT10B	gene
TRPM7	gene
TSC1	gene
TSGA10	gene
TTC30A	gene
TTC39C	gene
TTC9	gene
TUBGCP4	gene
U2SURP	gene
UBA6	gene
UFL1	gene
UGT8	gene
USP14	gene
USP37	gene
USP44	gene
VPS50	gene
VTA1	gene
WEE1	gene
WRN	gene
XIAP	gene
XKRX	gene
XYLT1	gene
ZBED2	gene
ZBTB10	gene
ZBTB6	gene
ZNF107	gene
ZNF124	gene
ZNF136	gene
ZNF22	gene
ZNF225	gene
ZNF226	gene
ZNF229	gene
ZNF287	gene
ZNF420	gene
ZNF451	gene
ZNF501	gene
ZNF507	gene
ZNF518B	gene
ZNF572	gene
ZNF614	gene
ZNF680	gene
ZNF714	gene
ZNF727	gene
ZNF736	gene
ZNF781	gene
ZNF831	gene
ZNF84	gene
ZSCAN31	gene

## Sheet: Figure 5B_Net
3 down-regulated miRNAs and 130 up-regulated mRNA_net
miRNA	mRNA
hsa-miR-4515	ACOT7
hsa-miR-4443	ADGRG3
hsa-miR-4515	ADORA2A
hsa-miR-4443	ALPL
hsa-miR-4515	ANPEP
hsa-miR-33b-3p	AP5B1
hsa-miR-4443	AP5B1
hsa-miR-4515	ARAF
hsa-miR-4443	ARHGDIA
hsa-miR-4443	ARPC4
hsa-miR-4515	ARPC4
hsa-miR-4515	ATP2A3
hsa-miR-4443	BCKDK
hsa-miR-33b-3p	BEST3
hsa-miR-4443	BEST3
hsa-miR-33b-3p	C7
hsa-miR-33b-3p	CACNG2
hsa-miR-4443	CACNG2
hsa-miR-4515	CACNG2
hsa-miR-33b-3p	CAMTA2
hsa-miR-4443	CAMTA2
hsa-miR-33b-3p	CAPN1
hsa-miR-4443	CAPN1
hsa-miR-4515	CAPN13
hsa-miR-33b-3p	CARD17
hsa-miR-33b-3p	CCND3
hsa-miR-4443	CCND3
hsa-miR-4443	CD177
hsa-miR-33b-3p	CD274
hsa-miR-4443	CD274
hsa-miR-4515	CD274
hsa-miR-4443	CD59
hsa-miR-4515	CD59
hsa-miR-4443	CD82
hsa-miR-33b-3p	CDC42EP3
hsa-miR-4443	CDC42EP3
hsa-miR-4443	COL26A1
hsa-miR-33b-3p	COL9A1
hsa-miR-4515	COPS7A
hsa-miR-4443	CORO1B
hsa-miR-4443	CREB5
hsa-miR-4443	CSF1
hsa-miR-4515	DOK1
hsa-miR-33b-3p	ECE1
hsa-miR-4443	EHD1
hsa-miR-4515	EHD1
hsa-miR-33b-3p	EIF4E3
hsa-miR-33b-3p	ENTPD6
hsa-miR-4515	EXOC3L4
hsa-miR-4443	FAM20A
hsa-miR-4515	FAM20A
hsa-miR-4515	FAM84A
hsa-miR-33b-3p	FBXO6
hsa-miR-4443	FBXO6
hsa-miR-33b-3p	FCAR
hsa-miR-4443	FCAR
hsa-miR-33b-3p	FGF12
hsa-miR-4443	FLOT1
hsa-miR-33b-3p	FOSL1
hsa-miR-4443	FOSL2
hsa-miR-4515	FOSL2
hsa-miR-4515	FSTL3
hsa-miR-4515	GABRB3
hsa-miR-4515	GALNS
hsa-miR-4515	GALNT14
hsa-miR-33b-3p	GAS2L3
hsa-miR-4515	GAS7
hsa-miR-33b-3p	GLTP
hsa-miR-4443	GPR17
hsa-miR-4515	GPR17
hsa-miR-33b-3p	GRB10
hsa-miR-4515	GRB10
hsa-miR-4443	HIST2H2AA4
hsa-miR-33b-3p	HIST2H2BE
hsa-miR-4443	HIST2H2BE
hsa-miR-4515	HIST2H2BE
hsa-miR-33b-3p	HOXC13
hsa-miR-33b-3p	HRK
hsa-miR-4443	HRK
hsa-miR-4515	HSDL2
hsa-miR-33b-3p	IER3
hsa-miR-4443	IMPDH1
hsa-miR-4515	IP6K3
hsa-miR-4443	KCNC1
hsa-miR-4515	KIAA0930
hsa-miR-33b-3p	KIF13B
hsa-miR-4515	KIRREL2
hsa-miR-4443	KLF6
hsa-miR-4443	KREMEN1
hsa-miR-4515	KREMEN1
hsa-miR-4443	LILRA5
hsa-miR-33b-3p	LILRB2
hsa-miR-33b-3p	LILRB3
hsa-miR-4443	LILRB3
hsa-miR-33b-3p	LIN7A
hsa-miR-4515	LIN7A
hsa-miR-4443	LRP10
hsa-miR-4515	LRPAP1
hsa-miR-4443	METTL7B
hsa-miR-4443	MGST1
hsa-miR-4443	MICB
hsa-miR-4515	MICB
hsa-miR-33b-3p	MSRB3
hsa-miR-4443	MSRB3
hsa-miR-4515	MYD88
hsa-miR-4515	N4BP1
hsa-miR-33b-3p	NAA60
hsa-miR-4515	NADK
hsa-miR-4515	NCF4
hsa-miR-4443	NDEL1
hsa-miR-4443	NFAM1
hsa-miR-4515	NKIRAS2
hsa-miR-4515	OGFOD2
hsa-miR-4515	ORAI2
hsa-miR-4515	OSCAR
hsa-miR-4443	PADI2
hsa-miR-33b-3p	PAQR4
hsa-miR-4443	PLIN3
hsa-miR-4443	PLIN5
hsa-miR-4443	PNPLA2
hsa-miR-4443	POR
hsa-miR-33b-3p	POU2F1
hsa-miR-4443	POU2F1
hsa-miR-4515	POU2F1
hsa-miR-4443	PPP1R11
hsa-miR-4515	PPP1R11
hsa-miR-4515	PXN
hsa-miR-4515	RAB1B
hsa-miR-4515	RAB27A
hsa-miR-4443	RAB31
hsa-miR-4443	RAB7A
hsa-miR-33b-3p	RAP1GAP
hsa-miR-4443	RAP1GAP
hsa-miR-4515	RAP1GAP
hsa-miR-4443	RFNG
hsa-miR-4443	RNF166
hsa-miR-33b-3p	RNF24
hsa-miR-4443	RNF24
hsa-miR-33b-3p	RXRA
hsa-miR-4443	S100A11
hsa-miR-4443	SDR9C7
hsa-miR-33b-3p	SEMA3B
hsa-miR-4515	SEMA3B
hsa-miR-4443	SIGLEC10
hsa-miR-4443	SIRPA
hsa-miR-4515	SIRPA
hsa-miR-4443	SLC35C2
hsa-miR-33b-3p	SLC8A3
hsa-miR-4443	SLC8A3
hsa-miR-4515	SLIT3
hsa-miR-33b-3p	SNX15
hsa-miR-4443	SNX20
hsa-miR-33b-3p	SOHLH1
hsa-miR-4443	SSH3
hsa-miR-4443	STAT3
hsa-miR-4443	TMEM38A
hsa-miR-33b-3p	TP53I11
hsa-miR-4443	TP53I3
hsa-miR-4443	TPD52L2
hsa-miR-33b-3p	TRAFD1
hsa-miR-4515	TRIM7
hsa-miR-4443	TRIOBP
hsa-miR-4515	TRPM2
hsa-miR-4443	TRPM3
hsa-miR-4443	TSPAN14
hsa-miR-4515	ZMIZ1

## Sheet: Figure 5B_node
3 down-regulated miRNA and 130 up-regulated mRNA_node
id	type
hsa-miR-33b-3p	mir
hsa-miR-4443	mir
hsa-miR-4515	mir
ACOT7	gene
ADGRG3	gene
ADORA2A	gene
ALPL	gene
ANPEP	gene
AP5B1	gene
ARAF	gene
ARHGDIA	gene
ARPC4	gene
ATP2A3	gene
BCKDK	gene
BEST3	gene
C7	gene
CACNG2	gene
CAMTA2	gene
CAPN1	gene
CAPN13	gene
CARD17	gene
CCND3	gene
CD177	gene
CD274	gene
CD59	gene
CD82	gene
CDC42EP3	gene
COL26A1	gene
COL9A1	gene
COPS7A	gene
CORO1B	gene
CREB5	gene
CSF1	gene
DOK1	gene
ECE1	gene
EHD1	gene
EIF4E3	gene
ENTPD6	gene
EXOC3L4	gene
FAM20A	gene
FAM84A	gene
FBXO6	gene
FCAR	gene
FGF12	gene
FLOT1	gene
FOSL1	gene
FOSL2	gene
FSTL3	gene
GABRB3	gene
GALNS	gene
GALNT14	gene
GAS2L3	gene
GAS7	gene
GLTP	gene
GPR17	gene
GRB10	gene
HIST2H2AA4	gene
HIST2H2BE	gene
HOXC13	gene
HRK	gene
HSDL2	gene
IER3	gene
IMPDH1	gene
IP6K3	gene
KCNC1	gene
KIAA0930	gene
KIF13B	gene
KIRREL2	gene
KLF6	gene
KREMEN1	gene
LILRA5	gene
LILRB2	gene
LILRB3	gene
LIN7A	gene
LRP10	gene
LRPAP1	gene
METTL7B	gene
MGST1	gene
MICB	gene
MSRB3	gene
MYD88	gene
N4BP1	gene
NAA60	gene
NADK	gene
NCF4	gene
NDEL1	gene
NFAM1	gene
NKIRAS2	gene
OGFOD2	gene
ORAI2	gene
OSCAR	gene
PADI2	gene
PAQR4	gene
PLIN3	gene
PLIN5	gene
PNPLA2	gene
POR	gene
POU2F1	gene
PPP1R11	gene
PXN	gene
RAB1B	gene
RAB27A	gene
RAB31	gene
RAB7A	gene
RAP1GAP	gene
RFNG	gene
RNF166	gene
RNF24	gene
RXRA	gene
S100A11	gene
SDR9C7	gene
SEMA3B	gene
SIGLEC10	gene
SIRPA	gene
SLC35C2	gene
SLC8A3	gene
SLIT3	gene
SNX15	gene
SNX20	gene
SOHLH1	gene
SSH3	gene
STAT3	gene
TMEM38A	gene
TP53I11	gene
TP53I3	gene
TPD52L2	gene
TRAFD1	gene
TRIM7	gene
TRIOBP	gene
TRPM2	gene
TRPM3	gene
TSPAN14	gene
ZMIZ1	gene

## Sheet: Figure 6A
#node1	node2	node1_string_internal_id	node2_string_internal_id	node1_external_id	node2_external_id	neighborhood_on_chromosome	gene_fusion	phylogenetic_cooccurrence	homology	coexpression	experimentally_determined_interaction	database_annotated	automated_textmining	combined_score
WRN	RPA1	4437463	4434378	9606.ENSP00000298139	9606.ENSP00000254719	0	0	0	0	0.114	0.996	0.9	0.607	0.999
GTF2H3	MNAT1	4450149	4434842	9606.ENSP00000445162	9606.ENSP00000261245	0	0	0	0	0.128	0.985	0.9	0.805	0.999
BMS1	DCAF13	4444407	4437420	9606.ENSP00000363642	9606.ENSP00000297579	0	0	0	0	0.873	0.792	0.9	0.625	0.998
MDC1	ATM	4444725	4436300	9606.ENSP00000365588	9606.ENSP00000278616	0	0	0	0	0.112	0.587	0.9	0.96	0.998
CDC7	ORC5	4447780	4437402	9606.ENSP00000393139	9606.ENSP00000297431	0	0	0	0	0.677	0.843	0.9	0.628	0.997
PPM1K	BCKDHB	4451199	4439197	9606.ENSP00000477341	9606.ENSP00000318351	0	0	0	0	0.061	0.935	0.9	0.292	0.995
WRN	ATM	4437463	4436300	9606.ENSP00000298139	9606.ENSP00000278616	0	0	0	0	0.15	0.577	0.9	0.899	0.995
SUN1	SYNE2	4447064	4442074	9606.ENSP00000384015	9606.ENSP00000350719	0	0	0	0	0	0.476	0.9	0.877	0.993
EIF1AX	EIF2S1	4445241	4434476	9606.ENSP00000368927	9606.ENSP00000256383	0	0	0.212	0	0.297	0.805	0.9	0.429	0.992
CEP290	AHI1	4450243	4442957	9606.ENSP00000448012	9606.ENSP00000356774	0	0	0	0	0.096	0	0.9	0.919	0.992
HNRNPA3	SRSF1	4446035	4434667	9606.ENSP00000376309	9606.ENSP00000258962	0	0	0.257	0	0.666	0.244	0.9	0.594	0.991
RPL27A	EIF2S1	4441578	4434476	9606.ENSP00000346015	9606.ENSP00000256383	0	0	0	0	0.869	0.223	0.9	0	0.988
ATM	RPA1	4436300	4434378	9606.ENSP00000278616	9606.ENSP00000254719	0	0	0	0	0	0.516	0.9	0.752	0.986
BCKDHB	DLAT	4439197	4436373	9606.ENSP00000318351	9606.ENSP00000280346	0.111	0	0.279	0	0.409	0.382	0.9	0.509	0.985
MMACHC	MTR	4447043	4442697	9606.ENSP00000383840	9606.ENSP00000355536	0	0	0	0	0.062	0.379	0.9	0.756	0.983
PRKDC	APLF	4438858	4438278	9606.ENSP00000313420	9606.ENSP00000307004	0	0	0	0	0	0.358	0.9	0.742	0.982
MDC1	PRKDC	4444725	4438858	9606.ENSP00000365588	9606.ENSP00000313420	0	0	0	0	0.093	0.393	0.9	0.69	0.98
NFATC2	IRF4	4446486	4445477	9606.ENSP00000379330	9606.ENSP00000370343	0	0	0	0	0.077	0.379	0.9	0.703	0.98
PRKDC	ATM	4438858	4436300	9606.ENSP00000313420	9606.ENSP00000278616	0	0	0	0.54	0.129	0.612	0.9	0.952	0.979
DCLRE1C	PRKDC	4445031	4438858	9606.ENSP00000367527	9606.ENSP00000313420	0	0	0	0	0.062	0.379	0.9	0.675	0.978
MTR	SHMT1	4442697	4439233	9606.ENSP00000355536	9606.ENSP00000318868	0.049	0	0	0	0.062	0	0.9	0.774	0.977
ARHGAP35	FYN	4447259	4441647	9606.ENSP00000385720	9606.ENSP00000346671	0	0	0	0	0.055	0.162	0.9	0.736	0.976
GEN1	WRN	4439245	4437463	9606.ENSP00000318977	9606.ENSP00000298139	0.056	0	0	0	0.149	0.288	0.9	0.618	0.974
CD3G	ITK	4449591	4448039	9606.ENSP00000431445	9606.ENSP00000398655	0	0	0	0	0.455	0.05	0.9	0.441	0.967
ST8SIA1	ST3GAL5	4446490	4444874	9606.ENSP00000379353	9606.ENSP00000366549	0	0	0	0	0	0	0.9	0.658	0.964
DCLRE1C	ATM	4445031	4436300	9606.ENSP00000367527	9606.ENSP00000278616	0	0	0	0	0.08	0.32	0.9	0.465	0.962
GEN1	ATM	4439245	4436300	9606.ENSP00000318977	9606.ENSP00000278616	0	0	0	0	0.062	0.186	0.9	0.539	0.96
EIF1AX	RPL27A	4445241	4441578	9606.ENSP00000368927	9606.ENSP00000346015	0.219	0	0	0	0.35	0	0.9	0.277	0.958
FYN	EPHA4	4441647	4436447	9606.ENSP00000346671	9606.ENSP00000281821	0	0	0	0.764	0.077	0.472	0.9	0.375	0.951
PRKDC	WRN	4438858	4437463	9606.ENSP00000313420	9606.ENSP00000298139	0	0	0	0	0.099	0.615	0	0.867	0.95
PPP2R5C	CCNG1	4448645	4441445	9606.ENSP00000412324	9606.ENSP00000344635	0	0	0	0	0	0.489	0.9	0.068	0.948
TCF4	MEF2C	4446804	4441087	9606.ENSP00000381382	9606.ENSP00000340874	0	0	0	0	0.15	0.185	0.9	0.318	0.946
DYRK2	ATM	4441221	4436300	9606.ENSP00000342105	9606.ENSP00000278616	0	0	0	0	0.061	0.294	0.9	0.289	0.946
U2SURP	SRSF1	4448970	4434667	9606.ENSP00000418563	9606.ENSP00000258962	0	0	0	0	0.331	0	0.9	0.265	0.946
CD3G	FYN	4449591	4441647	9606.ENSP00000431445	9606.ENSP00000346671	0	0	0	0	0.061	0.276	0.9	0.293	0.945
CEP290	AKAP9	4450243	4441845	9606.ENSP00000448012	9606.ENSP00000348573	0	0	0	0	0.178	0.157	0.9	0.29	0.944
AKAP9	TUBGCP4	4441845	4434775	9606.ENSP00000348573	9606.ENSP00000260383	0	0	0	0	0	0	0.9	0.442	0.941
ITK	FYN	4448039	4441647	9606.ENSP00000398655	9606.ENSP00000346671	0	0	0	0.843	0.106	0.305	0.9	0.641	0.939
CHD9	PPARA	4450568	4447242	9606.ENSP00000457466	9606.ENSP00000385523	0	0	0	0	0.061	0.333	0.9	0.107	0.936
DCLRE1C	MDC1	4445031	4444725	9606.ENSP00000367527	9606.ENSP00000365588	0	0	0	0	0.136	0	0.9	0.313	0.935
DET1	KLHL20	4450535	4432835	9606.ENSP00000456340	9606.ENSP00000209884	0	0	0	0	0.061	0	0.9	0.349	0.933
FYN	ERBB4	4441647	4441238	9606.ENSP00000346671	9606.ENSP00000342235	0	0	0	0.698	0	0.185	0.9	0.637	0.931
MNAT1	RPA1	4434842	4434378	9606.ENSP00000261245	9606.ENSP00000254719	0	0	0	0	0.074	0.074	0.9	0.285	0.93
DET1	DZIP3	4450535	4442594	9606.ENSP00000456340	9606.ENSP00000355028	0	0	0	0	0.063	0	0.9	0.318	0.93
UFL1	UBA6	4443290	4438864	9606.ENSP00000358283	9606.ENSP00000313454	0	0	0	0	0.064	0	0.9	0.317	0.93
CDC7	RPA1	4447780	4434378	9606.ENSP00000393139	9606.ENSP00000254719	0	0	0	0	0.155	0.085	0.9	0.191	0.929
CEP290	CEP78	4450243	4444753	9606.ENSP00000448012	9606.ENSP00000365782	0	0	0	0	0	0	0.9	0.312	0.928
SMAD5	PPM1A	4450016	4439910	9606.ENSP00000441954	9606.ENSP00000327255	0	0	0	0	0.061	0	0.9	0.28	0.926
ORC5	RPA1	4437402	4434378	9606.ENSP00000297431	9606.ENSP00000254719	0	0	0	0	0.194	0	0.9	0.162	0.926
U2SURP	HNRNPA3	4448970	4446035	9606.ENSP00000418563	9606.ENSP00000376309	0	0	0	0	0.262	0	0.9	0	0.923
DCLRE1C	APLF	4445031	4438278	9606.ENSP00000367527	9606.ENSP00000307004	0	0	0	0	0	0	0.9	0.269	0.923
AAK1	SYNJ2	4447381	4441760	9606.ENSP00000386456	9606.ENSP00000347792	0	0	0	0	0.097	0.05	0.9	0.207	0.922
FBXO21	UBA6	4439993	4438864	9606.ENSP00000328187	9606.ENSP00000313454	0	0	0	0	0	0	0.9	0.252	0.922
GTF2H3	RPA1	4450149	4434378	9606.ENSP00000445162	9606.ENSP00000254719	0	0	0	0	0.098	0.074	0.9	0.168	0.921
ZNF420	ATM	4440895	4436300	9606.ENSP00000338770	9606.ENSP00000278616	0	0	0	0	0	0	0.9	0.243	0.921
CAMK2D	RASGRF2	4440982	4435553	9606.ENSP00000339740	9606.ENSP00000265080	0	0	0	0	0.061	0	0.9	0.21	0.919
AHI1	AKAP9	4442957	4441845	9606.ENSP00000356774	9606.ENSP00000348573	0	0	0	0	0.086	0	0.9	0.171	0.917
MEF2C	CAMK2D	4441087	4440982	9606.ENSP00000340874	9606.ENSP00000339740	0	0	0	0	0.061	0	0.9	0.179	0.916
GTF2H3	MDC1	4450149	4444725	9606.ENSP00000445162	9606.ENSP00000365588	0	0	0	0	0.059	0	0.9	0.162	0.914
PPP2R5C	FYN	4448645	4441647	9606.ENSP00000412324	9606.ENSP00000346671	0	0	0	0	0.061	0.156	0.9	0.05	0.914
GTF2H3	ATM	4450149	4436300	9606.ENSP00000445162	9606.ENSP00000278616	0	0	0	0	0	0	0.9	0.151	0.911
BMS1	DDX31	4444407	4443890	9606.ENSP00000363642	9606.ENSP00000361232	0	0	0	0	0.889	0.171	0	0.097	0.91
ATM	MNAT1	4436300	4434842	9606.ENSP00000278616	9606.ENSP00000261245	0	0	0	0	0	0	0.9	0.146	0.91
CYP2C8	CYP2U1	4443714	4440433	9606.ENSP00000360317	9606.ENSP00000333212	0	0	0.443	0.868	0.049	0	0.9	0.27	0.909
DZIP3	UBA6	4442594	4438864	9606.ENSP00000355028	9606.ENSP00000313454	0	0	0	0	0.111	0.06	0.9	0	0.909
MDC1	MNAT1	4444725	4434842	9606.ENSP00000365588	9606.ENSP00000261245	0	0	0	0	0.044	0	0.9	0.128	0.909
CCL28	ACKR3	4442460	4436051	9606.ENSP00000354416	9606.ENSP00000272928	0	0	0	0	0	0	0.9	0.121	0.908
SRP72	TRAM1	4441232	4435033	9606.ENSP00000342181	9606.ENSP00000262213	0	0	0	0	0.117	0	0.9	0	0.907
TAF5	MNAT1	4443405	4434842	9606.ENSP00000358854	9606.ENSP00000261245	0	0	0	0	0.061	0	0.9	0.095	0.907
RASGRP3	RASGRP1	4447085	4438572	9606.ENSP00000384192	9606.ENSP00000310244	0	0	0	0.943	0.061	0	0.9	0.788	0.906
CEP78	AKAP9	4444753	4441845	9606.ENSP00000365782	9606.ENSP00000348573	0	0	0	0	0	0	0.9	0.089	0.905
RBM15B	CBLL1	4450465	4448164	9606.ENSP00000454545	9606.ENSP00000401277	0	0	0	0	0.087	0	0.9	0	0.904
UBA6	KLHL20	4438864	4432835	9606.ENSP00000313454	9606.ENSP00000209884	0	0	0	0	0.062	0.055	0.9	0.054	0.904
U2SURP	RBM25	4448970	4434986	9606.ENSP00000418563	9606.ENSP00000261973	0	0	0	0	0.869	0.126	0	0.217	0.903
GTF2H3	TAF5	4450149	4443405	9606.ENSP00000445162	9606.ENSP00000358854	0	0	0	0	0.063	0	0.9	0.052	0.903
LMO7	UBA6	4449667	4438864	9606.ENSP00000433352	9606.ENSP00000313454	0	0	0	0	0.05	0	0.9	0.062	0.903
ETS1	FOXO1	4446058	4445233	9606.ENSP00000376436	9606.ENSP00000368880	0	0	0	0	0.061	0.732	0	0.642	0.902
UFL1	DZIP3	4443290	4442594	9606.ENSP00000358283	9606.ENSP00000355028	0	0	0	0	0.064	0	0.9	0.042	0.902
LMO7	FBXO21	4449667	4439993	9606.ENSP00000433352	9606.ENSP00000328187	0	0	0	0	0	0	0.9	0.061	0.902
DET1	LMO7	4450535	4449667	9606.ENSP00000456340	9606.ENSP00000433352	0	0	0	0	0.061	0	0.9	0	0.902
RPL27A	SRP72	4441578	4441232	9606.ENSP00000346015	9606.ENSP00000342181	0	0	0	0	0.061	0	0.9	0	0.902
DCUN1D4	DCAF13	4447634	4437420	9606.ENSP00000389900	9606.ENSP00000297579	0	0	0	0	0.062	0	0.9	0	0.902
CD3G	SYNJ2	4449591	4441760	9606.ENSP00000431445	9606.ENSP00000347792	0	0	0	0	0.061	0	0.9	0	0.902
LMO7	DCUN1D4	4449667	4447634	9606.ENSP00000433352	9606.ENSP00000389900	0	0	0	0	0.061	0	0.9	0	0.902
CEP78	TUBGCP4	4444753	4434775	9606.ENSP00000365782	9606.ENSP00000260383	0	0	0	0	0.063	0	0.9	0	0.902
MYO6	CAMK2D	4443434	4440982	9606.ENSP00000358994	9606.ENSP00000339740	0	0	0	0	0	0	0.9	0.062	0.902
UFL1	KLHL20	4443290	4432835	9606.ENSP00000358283	9606.ENSP00000209884	0	0	0	0	0.062	0	0.9	0	0.902
AKAP9	CAMK2D	4441845	4440982	9606.ENSP00000348573	9606.ENSP00000339740	0	0	0	0	0.061	0	0.9	0	0.902
DCUN1D4	FBXO21	4447634	4439993	9606.ENSP00000389900	9606.ENSP00000328187	0	0	0	0	0.061	0	0.9	0	0.902
DZIP3	KLHL20	4442594	4432835	9606.ENSP00000355028	9606.ENSP00000209884	0	0	0	0	0.062	0	0.9	0	0.902
CEP78	AHI1	4444753	4442957	9606.ENSP00000365782	9606.ENSP00000356774	0	0	0	0	0.062	0	0.9	0	0.902
LMO7	DZIP3	4449667	4442594	9606.ENSP00000433352	9606.ENSP00000355028	0	0	0	0	0.053	0	0.9	0	0.901
LMO7	KLHL20	4449667	4432835	9606.ENSP00000433352	9606.ENSP00000209884	0	0	0	0	0	0	0.9	0	0.9
COL19A1	LEPREL1	4451490	4439088	9606.ENSP00000480474	9606.ENSP00000316881	0	0	0	0	0	0	0.9	0	0.9
CD3G	AAK1	4449591	4447381	9606.ENSP00000431445	9606.ENSP00000386456	0	0	0	0	0	0	0.9	0	0.9
CEP290	TUBGCP4	4450243	4434775	9606.ENSP00000448012	9606.ENSP00000260383	0	0	0	0	0	0	0.9	0	0.9
FBXO21	KLHL20	4439993	4432835	9606.ENSP00000328187	9606.ENSP00000209884	0	0	0	0	0	0	0.9	0	0.9
LMO7	UFL1	4449667	4443290	9606.ENSP00000433352	9606.ENSP00000358283	0	0	0	0	0	0	0.9	0.05	0.9
DZIP3	FBXO21	4442594	4439993	9606.ENSP00000355028	9606.ENSP00000328187	0	0	0	0	0	0	0.9	0.043	0.9
DCUN1D4	KLHL20	4447634	4432835	9606.ENSP00000389900	9606.ENSP00000209884	0	0	0	0	0.043	0	0.9	0	0.9
DET1	DCAF13	4450535	4437420	9606.ENSP00000456340	9606.ENSP00000297579	0	0	0	0	0	0	0.9	0	0.9
RPL27A	TRAM1	4441578	4435033	9606.ENSP00000346015	9606.ENSP00000262213	0	0	0	0	0	0	0.9	0	0.9
UFL1	FBXO21	4443290	4439993	9606.ENSP00000358283	9606.ENSP00000328187	0	0	0	0	0	0	0.9	0	0.9
PPP2R5C	LRP6	4448645	4434860	9606.ENSP00000412324	9606.ENSP00000261349	0	0	0	0	0	0	0.9	0.05	0.9
DET1	UFL1	4450535	4443290	9606.ENSP00000456340	9606.ENSP00000358283	0	0	0	0	0	0	0.9	0	0.9
DET1	FBXO21	4450535	4439993	9606.ENSP00000456340	9606.ENSP00000328187	0	0	0	0	0	0	0.9	0	0.9
DET1	UBA6	4450535	4438864	9606.ENSP00000456340	9606.ENSP00000313454	0	0	0	0	0.049	0	0.9	0	0.9
AKAP9	RASGRF2	4441845	4435553	9606.ENSP00000348573	9606.ENSP00000265080	0	0	0	0	0	0	0.9	0.05	0.9
RAD54B	WRN	4440712	4437463	9606.ENSP00000336606	9606.ENSP00000298139	0.046	0	0	0	0.188	0.549	0	0.713	0.886
DDX31	DCAF13	4443890	4437420	9606.ENSP00000361232	9606.ENSP00000297579	0	0	0	0	0.878	0.053	0	0.058	0.881
SYNCRIP	SRSF1	4443358	4434667	9606.ENSP00000358635	9606.ENSP00000258962	0	0	0	0	0.77	0.24	0	0.368	0.88
HNRNPDL	SRSF1	4451754	4434667	9606.ENSP00000483254	9606.ENSP00000258962	0	0	0	0	0.346	0.387	0	0.707	0.872
HLTF	APLF	4438462	4438278	9606.ENSP00000308944	9606.ENSP00000307004	0	0	0	0	0	0.82	0	0.168	0.843
HNRNPDL	ARMC1	4451754	4436229	9606.ENSP00000483254	9606.ENSP00000276569	0	0	0	0	0.082	0.828	0	0	0.835
PSIP1	SRSF1	4445444	4434667	9606.ENSP00000370109	9606.ENSP00000258962	0	0	0	0	0.212	0.294	0	0.711	0.826
MBNL1	SRSF1	4436493	4434667	9606.ENSP00000282486	9606.ENSP00000258962	0	0	0	0	0.619	0	0	0.539	0.817
MDC1	WRN	4444725	4437463	9606.ENSP00000365588	9606.ENSP00000298139	0	0	0	0	0.096	0.59	0	0.545	0.816
SYNCRIP	RPL27A	4443358	4441578	9606.ENSP00000358635	9606.ENSP00000346015	0	0	0	0	0.729	0	0	0.336	0.812
RABEP1	EEA1	4450158	4439162	9606.ENSP00000445408	9606.ENSP00000317955	0	0	0	0	0.064	0.379	0	0.691	0.804
SLC10A7	SLC10A4	4449166	4436097	9606.ENSP00000421275	9606.ENSP00000273861	0	0	0	0	0	0	0	0.801	0.801
ORC5	SMC2	4437402	4436674	9606.ENSP00000297431	9606.ENSP00000286398	0	0	0	0	0.259	0.735	0	0.058	0.798
TCF4	LEF1	4446804	4435569	9606.ENSP00000381382	9606.ENSP00000265165	0	0	0	0	0	0.344	0.54	0.381	0.797
RBM25	SRSF1	4434986	4434667	9606.ENSP00000261973	9606.ENSP00000258962	0	0	0	0	0.343	0.427	0	0.492	0.792
MAP7	MAP9	4451663	4438608	9606.ENSP00000482335	9606.ENSP00000310593	0	0	0	0	0	0	0	0.79	0.79
NHLRC2	CCDC186	4443293	4443291	9606.ENSP00000358307	9606.ENSP00000358293	0	0	0	0	0.064	0	0	0.784	0.789
BMI1	ATM	4444763	4436300	9606.ENSP00000365851	9606.ENSP00000278616	0	0	0	0	0.061	0.328	0	0.686	0.785
WEE1	ATM	4448214	4436300	9606.ENSP00000402084	9606.ENSP00000278616	0	0	0	0	0	0	0	0.782	0.782
SLC9B2	SLC9A6	4446319	4443604	9606.ENSP00000378265	9606.ENSP00000359729	0	0	0	0	0.061	0	0	0.774	0.778
DNAJC21	SEC63	4445634	4443239	9606.ENSP00000371451	9606.ENSP00000357998	0	0	0	0	0.117	0.056	0	0.747	0.771
DYRK2	MDM1	4441221	4437861	9606.ENSP00000342105	9606.ENSP00000302537	0	0	0	0	0	0	0	0.764	0.764
AHI1	PDE7B	4442957	4438618	9606.ENSP00000356774	9606.ENSP00000310661	0	0	0	0	0.061	0	0	0.751	0.756
HLTF	WRN	4438462	4437463	9606.ENSP00000308944	9606.ENSP00000298139	0.046	0	0	0	0.077	0.269	0	0.663	0.754
MDC1	RPA1	4444725	4434378	9606.ENSP00000365588	9606.ENSP00000254719	0	0	0	0	0.142	0.555	0	0.408	0.754
PMS1	ATM	4448418	4436300	9606.ENSP00000406490	9606.ENSP00000278616	0	0	0	0	0.061	0	0.54	0.458	0.745
BDP1	MGA	4442158	4433106	9606.ENSP00000351575	9606.ENSP00000219905	0	0	0	0	0.743	0	0	0	0.743
DENND5B	OTUD3	4445828	4444509	9606.ENSP00000373734	9606.ENSP00000364261	0	0	0	0	0	0	0	0.742	0.742
GTF2I	ARHGAP35	4450626	4447259	9606.ENSP00000460070	9606.ENSP00000385720	0	0	0	0	0.057	0	0	0.737	0.741
IRF4	FOXO1	4445477	4445233	9606.ENSP00000370343	9606.ENSP00000368880	0	0	0	0	0	0.098	0	0.723	0.74
MDC1	BOD1	4444725	4438527	9606.ENSP00000365588	9606.ENSP00000309644	0	0	0	0	0.058	0.693	0	0.157	0.735
SEC63	SRP72	4443239	4441232	9606.ENSP00000357998	9606.ENSP00000342181	0	0	0	0	0.192	0	0	0.683	0.733
TCF4	CHD6	4446804	4444138	9606.ENSP00000381382	9606.ENSP00000362330	0	0	0	0	0	0.08	0	0.719	0.73
PRR14L	TMTC3	4440303	4435724	9606.ENSP00000331845	9606.ENSP00000266712	0	0	0	0	0	0	0	0.729	0.729
SMC2	RPA1	4436674	4434378	9606.ENSP00000286398	9606.ENSP00000254719	0	0	0	0	0.492	0.45	0	0.097	0.726
SMKR1	EIF1AX	4450457	4445241	9606.ENSP00000454370	9606.ENSP00000368927	0.167	0	0	0	0.176	0.56	0	0.202	0.726
SLC4A7	TMPRSS15	4437185	4436607	9606.ENSP00000295736	9606.ENSP00000284885	0	0	0	0	0	0.723	0	0	0.723
BDP1	EEA1	4442158	4439162	9606.ENSP00000351575	9606.ENSP00000317955	0	0	0	0	0.279	0	0	0.631	0.722
SYNCRIP	LSM11	4443358	4436667	9606.ENSP00000358635	9606.ENSP00000286307	0	0	0	0	0	0	0.72	0.046	0.721
RBMXL1	SYNCRIP	4450185	4443358	9606.ENSP00000446099	9606.ENSP00000358635	0	0	0	0.568	0.062	0.71	0	0.06	0.718
ZNF501	USP44	4451704	4434640	9606.ENSP00000482632	9606.ENSP00000258499	0	0	0	0	0	0.056	0	0.712	0.716
MDC1	SCAI	4444725	4444212	9606.ENSP00000365588	9606.ENSP00000362650	0	0	0	0	0	0.693	0	0.096	0.71
ATAD2	SMC2	4436722	4436674	9606.ENSP00000287394	9606.ENSP00000286398	0	0	0	0	0.686	0.073	0	0.084	0.71
TMEM237	AHI1	4447352	4442957	9606.ENSP00000386264	9606.ENSP00000356774	0	0	0	0	0.061	0	0	0.703	0.709
SYNCRIP	NAA15	4443358	4437304	9606.ENSP00000358635	9606.ENSP00000296543	0	0	0	0	0.709	0	0	0	0.709
GEN1	RPA1	4439245	4434378	9606.ENSP00000318977	9606.ENSP00000254719	0	0	0	0	0.505	0.186	0	0.335	0.708
FOXO1	EBF1	4445233	4439563	9606.ENSP00000368880	9606.ENSP00000322898	0	0	0	0	0.062	0	0	0.7	0.707
AKAP9	NKTR	4441845	4433571	9606.ENSP00000348573	9606.ENSP00000232978	0	0	0	0	0.53	0	0	0.395	0.703
AASS	DLAT	4446143	4436373	9606.ENSP00000377040	9606.ENSP00000280346	0	0	0	0	0.641	0	0	0.203	0.701
FYN	SKAP1	4441647	4440849	9606.ENSP00000346671	9606.ENSP00000338171	0	0	0	0	0	0.389	0	0.527	0.698
MDC1	MGA	4444725	4433106	9606.ENSP00000365588	9606.ENSP00000219905	0	0	0	0	0	0.693	0	0.058	0.698
HNRNPDL	RBM25	4451754	4434986	9606.ENSP00000483254	9606.ENSP00000261973	0	0	0	0	0.247	0.313	0	0.457	0.695
PMS1	PRKDC	4448418	4438858	9606.ENSP00000406490	9606.ENSP00000313420	0	0	0	0	0.061	0	0.54	0.348	0.694
MAGT1	TRPM7	4442511	4439347	9606.ENSP00000354649	9606.ENSP00000320239	0	0	0	0	0.064	0	0	0.685	0.693
EXTL2	XYLT1	4443462	4434866	9606.ENSP00000359132	9606.ENSP00000261381	0	0	0	0	0	0	0	0.693	0.693
CHD9	EPB41L5	4450568	4435304	9606.ENSP00000457466	9606.ENSP00000263713	0	0	0	0	0	0.689	0	0.05	0.691
CEP290	TMEM237	4450243	4447352	9606.ENSP00000448012	9606.ENSP00000386264	0	0	0	0	0.061	0	0	0.683	0.689
RBM25	EIF2S1	4434986	4434476	9606.ENSP00000261973	9606.ENSP00000256383	0	0	0	0	0.159	0	0	0.643	0.687
PRKDC	RPA1	4438858	4434378	9606.ENSP00000313420	9606.ENSP00000254719	0	0	0	0	0.115	0.449	0	0.406	0.686
PMS1	DCLRE1C	4448418	4445031	9606.ENSP00000406490	9606.ENSP00000367527	0	0	0	0	0.062	0.129	0.54	0.258	0.684
LEF1	LRP6	4435569	4434860	9606.ENSP00000265165	9606.ENSP00000261349	0	0	0	0	0	0	0	0.683	0.683
LPIN1	PPARA	4447998	4447242	9606.ENSP00000397908	9606.ENSP00000385523	0	0	0	0	0.061	0.379	0	0.499	0.682
SMKR1	RPL27A	4450457	4441578	9606.ENSP00000454370	9606.ENSP00000346015	0.078	0	0	0	0.395	0.388	0	0.173	0.679
MMACHC	MAGT1	4447043	4442511	9606.ENSP00000383840	9606.ENSP00000354649	0	0	0	0	0.068	0	0	0.669	0.678
RAD54B	ATM	4440712	4436300	9606.ENSP00000336606	9606.ENSP00000278616	0	0	0	0	0.063	0.064	0	0.662	0.677
CHD9	BDP1	4450568	4442158	9606.ENSP00000457466	9606.ENSP00000351575	0	0	0	0	0.657	0.079	0	0.058	0.676
FOXO1	SGK2	4445233	4441062	9606.ENSP00000368880	9606.ENSP00000340608	0	0	0	0	0	0.162	0.6	0.108	0.674
NFATC2	MEF2C	4446486	4441087	9606.ENSP00000379330	9606.ENSP00000340874	0	0	0	0	0.072	0	0.6	0.191	0.674
PMS1	GEN1	4448418	4439245	9606.ENSP00000406490	9606.ENSP00000318977	0	0	0	0	0.084	0.368	0	0.477	0.671
ARPP21	CDC7	4448646	4447780	9606.ENSP00000412326	9606.ENSP00000393139	0	0	0	0	0	0	0	0.671	0.671
MOCS2	ZNF451	4446620	4443605	9606.ENSP00000380157	9606.ENSP00000359740	0	0	0	0	0	0	0	0.665	0.665
AK9	PDE7B	4448541	4438618	9606.ENSP00000410186	9606.ENSP00000310661	0	0	0	0	0.063	0	0.65	0.058	0.664
APLF	ATM	4438278	4436300	9606.ENSP00000307004	9606.ENSP00000278616	0	0	0	0	0.064	0	0	0.651	0.659
ERC1	MON2	4450870	4446168	9606.ENSP00000468263	9606.ENSP00000377250	0	0	0	0	0.052	0	0	0.653	0.657
ANKRD26	SRP72	4444674	4441232	9606.ENSP00000365255	9606.ENSP00000342181	0	0	0	0	0	0	0	0.657	0.657
HLTF	RPA1	4438462	4434378	9606.ENSP00000308944	9606.ENSP00000254719	0	0	0	0	0.108	0.47	0	0.329	0.656
CCDC186	GPAM	4443291	4435577	9606.ENSP00000358293	9606.ENSP00000265276	0	0	0	0	0	0	0	0.655	0.655
NAA15	MNAT1	4437304	4434842	9606.ENSP00000296543	9606.ENSP00000261245	0	0	0	0	0.059	0	0	0.649	0.655
RAD54B	GEN1	4440712	4439245	9606.ENSP00000336606	9606.ENSP00000318977	0	0	0	0	0.109	0.147	0	0.582	0.655
HNRNPA3	SYNCRIP	4446035	4443358	9606.ENSP00000376309	9606.ENSP00000358635	0	0	0	0.577	0.419	0.243	0	0.575	0.649
SMKR1	EIF2S1	4450457	4434476	9606.ENSP00000454370	9606.ENSP00000256383	0	0	0	0	0.23	0.56	0	0.047	0.648
MON2	DDHD1	4446168	4439897	9606.ENSP00000377250	9606.ENSP00000327104	0	0	0	0	0.088	0	0	0.629	0.647
WEE1	USP44	4448214	4434640	9606.ENSP00000402084	9606.ENSP00000258499	0	0	0	0	0.05	0	0	0.643	0.646
CAMK2D	SRSF1	4440982	4434667	9606.ENSP00000339740	9606.ENSP00000258962	0	0	0	0	0	0	0	0.645	0.645
ANKRD26	MASTL	4444674	4444652	9606.ENSP00000365255	9606.ENSP00000365107	0	0	0	0	0.062	0	0	0.634	0.642
UBA6	USP14	4438864	4434912	9606.ENSP00000313454	9606.ENSP00000261601	0	0	0	0	0.285	0	0	0.508	0.634
LPIN1	GPAM	4447998	4435577	9606.ENSP00000397908	9606.ENSP00000265276	0	0	0	0	0.061	0	0	0.623	0.631
ITK	RASGRP1	4448039	4438572	9606.ENSP00000398655	9606.ENSP00000310244	0	0	0	0	0.157	0.123	0	0.536	0.627
FOXO1	ATM	4445233	4436300	9606.ENSP00000368880	9606.ENSP00000278616	0	0	0	0	0	0.379	0	0.423	0.626
ANKRD26	SMC2	4444674	4436674	9606.ENSP00000365255	9606.ENSP00000286398	0	0	0	0	0	0	0	0.626	0.626
EBF1	LEF1	4439563	4435569	9606.ENSP00000322898	9606.ENSP00000265165	0	0	0	0	0	0	0	0.625	0.625
SKAP1	RASGRP1	4440849	4438572	9606.ENSP00000338171	9606.ENSP00000310244	0	0	0	0	0.076	0	0	0.61	0.625
ITK	IRF4	4448039	4445477	9606.ENSP00000398655	9606.ENSP00000370343	0	0	0	0	0.11	0.05	0	0.589	0.623
MEF2C	EBF1	4441087	4439563	9606.ENSP00000340874	9606.ENSP00000322898	0	0	0	0	0.095	0	0	0.597	0.621
HNRNPDL	MBNL1	4451754	4436493	9606.ENSP00000483254	9606.ENSP00000282486	0	0	0	0	0.16	0.05	0	0.563	0.62
NHLRC2	GPAM	4443293	4435577	9606.ENSP00000358307	9606.ENSP00000265276	0	0	0	0	0	0	0	0.615	0.615
TCF4	BCL11A	4446804	4440896	9606.ENSP00000381382	9606.ENSP00000338774	0	0	0	0	0.083	0.076	0	0.581	0.614
IRF4	BACH2	4445477	4434566	9606.ENSP00000370343	9606.ENSP00000257749	0	0	0	0	0	0	0	0.612	0.612
PSIP1	SETBP1	4445444	4436463	9606.ENSP00000370109	9606.ENSP00000282030	0	0	0	0	0.061	0.164	0	0.543	0.61
BCLAF1	SRSF1	4449733	4434667	9606.ENSP00000435210	9606.ENSP00000258962	0	0	0	0	0.545	0	0	0.172	0.607
CDC7	ATM	4447780	4436300	9606.ENSP00000393139	9606.ENSP00000278616	0	0	0	0	0.062	0	0	0.598	0.607
RAD54B	HLTF	4440712	4438462	9606.ENSP00000336606	9606.ENSP00000308944	0	0	0.435	0.569	0.09	0.321	0	0.604	0.604
CTSV	XIAP	4450145	4443692	9606.ENSP00000445052	9606.ENSP00000360242	0	0	0	0	0	0	0.6	0	0.6
BCL11A	EBF1	4440896	4439563	9606.ENSP00000338774	9606.ENSP00000322898	0	0	0	0	0	0.124	0	0.558	0.596
BCL11B	CUX2	4441965	4434935	9606.ENSP00000349723	9606.ENSP00000261726	0	0	0	0	0	0.07	0	0.58	0.593
BMI1	MTF2	4444763	4443497	9606.ENSP00000365851	9606.ENSP00000359321	0	0	0	0	0.063	0	0.36	0.371	0.59
LSM11	NPAT	4436667	4436299	9606.ENSP00000286307	9606.ENSP00000278612	0	0	0	0	0	0	0	0.589	0.589
IRF4	EBF1	4445477	4439563	9606.ENSP00000370343	9606.ENSP00000322898	0	0	0	0	0	0	0	0.589	0.589
INADL	EPB41L5	4443684	4435304	9606.ENSP00000360200	9606.ENSP00000263713	0	0	0	0	0.062	0.064	0	0.566	0.586
RAD54B	PRKDC	4440712	4438858	9606.ENSP00000336606	9606.ENSP00000313420	0	0	0	0	0.122	0.13	0	0.497	0.582
USP14	SRSF1	4434912	4434667	9606.ENSP00000261601	9606.ENSP00000258962	0	0	0	0	0.103	0.552	0	0	0.581
SYNCRIP	EIF2S1	4443358	4434476	9606.ENSP00000358635	9606.ENSP00000256383	0	0	0	0	0.56	0	0	0.085	0.58
SS18L1	RFXAP	4440418	4434436	9606.ENSP00000333012	9606.ENSP00000255476	0	0	0	0	0	0	0	0.58	0.58
MBNL1	MBNL2	4436493	4435754	9606.ENSP00000282486	9606.ENSP00000267287	0	0	0	0.971	0.109	0.534	0	0.86	0.578
PMS1	WRN	4448418	4437463	9606.ENSP00000406490	9606.ENSP00000298139	0.046	0	0	0	0.115	0.157	0	0.472	0.574
CYP2U1	DDHD1	4440433	4439897	9606.ENSP00000333212	9606.ENSP00000327104	0	0	0	0	0	0	0	0.574	0.574
ATM	TP63	4436300	4435488	9606.ENSP00000278616	9606.ENSP00000264731	0	0	0	0	0.062	0.19	0	0.483	0.573
CEP78	DYRK2	4444753	4441221	9606.ENSP00000365782	9606.ENSP00000342105	0	0	0	0	0.062	0.358	0	0.349	0.573
RAD54B	RPA1	4440712	4434378	9606.ENSP00000336606	9606.ENSP00000254719	0	0	0	0	0.134	0.262	0	0.383	0.571
HOPX	BMI1	4450314	4444763	9606.ENSP00000450527	9606.ENSP00000365851	0	0	0	0	0	0	0	0.57	0.57
GSTCD	PID1	4449211	4445983	9606.ENSP00000422354	9606.ENSP00000375907	0	0	0	0	0	0	0	0.57	0.57
MYO6	MACROD2	4443434	4433008	9606.ENSP00000358994	9606.ENSP00000217246	0	0	0	0	0.061	0	0	0.561	0.57
PMS1	RAD54B	4448418	4440712	9606.ENSP00000406490	9606.ENSP00000336606	0.046	0	0	0	0.102	0	0	0.534	0.566
CEP290	LZTFL1	4450243	4437241	9606.ENSP00000448012	9606.ENSP00000296135	0	0	0	0	0.062	0	0	0.556	0.565
LMO7	SIKE1	4449667	4443342	9606.ENSP00000433352	9606.ENSP00000358541	0	0	0	0	0	0	0	0.563	0.563
HNRNPA3	MBNL1	4446035	4436493	9606.ENSP00000376309	9606.ENSP00000282486	0	0	0	0	0.428	0.05	0	0.251	0.557
RPL27A	DNAJC27	4441578	4435483	9606.ENSP00000346015	9606.ENSP00000264711	0	0	0	0	0	0	0	0.556	0.556
SPOP	BMI1	4446134	4444763	9606.ENSP00000377001	9606.ENSP00000365851	0	0	0	0	0.061	0.379	0	0.298	0.555
EXOC5	RPS6KA5	4451893	4451412	9606.ENSP00000484855	9606.ENSP00000479667	0	0	0	0	0.049	0	0	0.548	0.552
SCAMP1	SYNJ2	4451552	4441760	9606.ENSP00000481022	9606.ENSP00000347792	0	0	0	0	0	0	0	0.549	0.549
MON2	PRKDC	4446168	4438858	9606.ENSP00000377250	9606.ENSP00000313420	0	0	0	0	0.519	0.085	0	0.056	0.548
MLLT11	MLLT10	4443228	4438320	9606.ENSP00000357917	9606.ENSP00000307411	0	0	0	0	0	0	0	0.547	0.547
DACT1	LEF1	4440788	4435569	9606.ENSP00000337439	9606.ENSP00000265165	0	0	0	0	0	0.379	0	0.3	0.547
ITK	MAGT1	4448039	4442511	9606.ENSP00000398655	9606.ENSP00000354649	0	0	0	0	0.062	0.051	0	0.529	0.544
INADL	MPP6	4443684	4433243	9606.ENSP00000360200	9606.ENSP00000222644	0	0	0	0	0.064	0.081	0	0.513	0.544
SCAI	MKL2	4444212	4440921	9606.ENSP00000362650	9606.ENSP00000339086	0	0	0	0	0.063	0	0	0.532	0.543
CD3G	ETS1	4449591	4446058	9606.ENSP00000431445	9606.ENSP00000376436	0	0	0	0	0.069	0	0	0.53	0.543
FYN	RASGRP1	4441647	4438572	9606.ENSP00000346671	9606.ENSP00000310244	0	0	0	0	0.061	0.123	0	0.488	0.542
SPOP	ATM	4446134	4436300	9606.ENSP00000377001	9606.ENSP00000278616	0	0	0	0	0	0.379	0	0.294	0.542
MDC1	SMC2	4444725	4436674	9606.ENSP00000365588	9606.ENSP00000286398	0	0	0	0	0.174	0.262	0	0.308	0.541
BCL11A	SS18L1	4440896	4440418	9606.ENSP00000338774	9606.ENSP00000333012	0	0	0	0	0	0.061	0	0.531	0.541
OTUD3	SCAI	4444509	4444212	9606.ENSP00000364261	9606.ENSP00000362650	0	0	0	0	0	0	0	0.54	0.54
TTC30A	TRIM59	4441773	4438665	9606.ENSP00000347915	9606.ENSP00000311219	0	0	0	0	0	0	0.54	0	0.54
KIF16B	EEA1	4447080	4439162	9606.ENSP00000384164	9606.ENSP00000317955	0	0	0	0	0.063	0.379	0	0.271	0.539
NAA15	EIF2S1	4437304	4434476	9606.ENSP00000296543	9606.ENSP00000256383	0	0	0	0	0.538	0	0	0	0.538
BCL11B	LEF1	4441965	4435569	9606.ENSP00000349723	9606.ENSP00000265165	0	0	0	0	0.139	0.13	0	0.429	0.535
PCSK5	MACROD2	4450197	4433008	9606.ENSP00000446280	9606.ENSP00000217246	0.042	0	0	0	0.063	0	0	0.524	0.535
CDC7	SMC2	4447780	4436674	9606.ENSP00000393139	9606.ENSP00000286398	0	0	0	0	0.462	0.063	0	0.149	0.533
TMEM41A	MAGT1	4448432	4442511	9606.ENSP00000406885	9606.ENSP00000354649	0	0	0	0	0	0	0	0.532	0.532
WEE1	CCNG1	4448214	4441445	9606.ENSP00000402084	9606.ENSP00000344635	0	0	0	0	0.134	0.266	0	0.32	0.53
GTF2I	ITK	4450626	4448039	9606.ENSP00000460070	9606.ENSP00000398655	0	0	0	0	0	0	0	0.53	0.53
ETS1	LEF1	4446058	4435569	9606.ENSP00000376436	9606.ENSP00000265165	0	0	0	0	0.091	0	0	0.504	0.53
APLF	WRN	4438278	4437463	9606.ENSP00000307004	9606.ENSP00000298139	0	0	0	0	0	0	0	0.529	0.529
KRIT1	FOXO1	4446279	4445233	9606.ENSP00000378015	9606.ENSP00000368880	0	0	0	0	0	0	0	0.529	0.529
RBMXL1	NKTR	4450185	4433571	9606.ENSP00000446099	9606.ENSP00000232978	0	0	0	0	0	0	0	0.529	0.529
SLC4A4	CUX2	4447803	4434935	9606.ENSP00000393557	9606.ENSP00000261726	0	0	0	0	0	0	0	0.527	0.527
RBMXL1	XKRX	4450185	4444063	9606.ENSP00000446099	9606.ENSP00000362047	0	0	0	0	0	0	0	0.526	0.526
BCL11B	EBF1	4441965	4439563	9606.ENSP00000349723	9606.ENSP00000322898	0	0	0	0	0	0.124	0	0.48	0.525
CDC7	ATAD2	4447780	4436722	9606.ENSP00000393139	9606.ENSP00000287394	0	0	0	0	0.499	0.078	0	0.047	0.521
PPP2R5C	ATM	4448645	4436300	9606.ENSP00000412324	9606.ENSP00000278616	0	0	0	0	0.062	0.419	0	0.19	0.52
RFK	BMS1	4444774	4444407	9606.ENSP00000365926	9606.ENSP00000363642	0	0	0	0	0.519	0	0	0	0.519
BDH2	LZTFL1	4437277	4437241	9606.ENSP00000296424	9606.ENSP00000296135	0	0	0	0	0.072	0	0	0.503	0.519
GEN1	SMC2	4439245	4436674	9606.ENSP00000318977	9606.ENSP00000286398	0.049	0	0	0	0.191	0.167	0	0.336	0.518
DCLRE1C	GEN1	4445031	4439245	9606.ENSP00000367527	9606.ENSP00000318977	0	0	0	0	0.061	0.261	0	0.36	0.517
HNRNPDL	RPL27A	4451754	4441578	9606.ENSP00000483254	9606.ENSP00000346015	0	0	0	0	0.103	0.263	0	0.324	0.514
ITK	SKAP1	4448039	4440849	9606.ENSP00000398655	9606.ENSP00000338171	0	0	0	0	0.122	0.057	0	0.459	0.513
MDC1	RAD54B	4444725	4440712	9606.ENSP00000365588	9606.ENSP00000336606	0	0	0	0	0.089	0.188	0	0.392	0.511
NHLRC2	AFAP1L1	4443293	4437328	9606.ENSP00000358307	9606.ENSP00000296721	0	0	0	0	0	0	0	0.511	0.511
WRN	SRSF1	4437463	4434667	9606.ENSP00000298139	9606.ENSP00000258962	0	0	0	0	0.06	0	0	0.497	0.507
SGK2	TSC1	4441062	4437501	9606.ENSP00000340608	9606.ENSP00000298552	0	0	0	0	0	0.305	0	0.319	0.506
PSIP1	SMC2	4445444	4436674	9606.ENSP00000370109	9606.ENSP00000286398	0	0	0	0	0.485	0	0	0.073	0.502
SETMAR	PRKDC	4445786	4438858	9606.ENSP00000373354	9606.ENSP00000313420	0	0	0	0	0.063	0.157	0	0.421	0.502
BCLAF1	LMO7	4449733	4449667	9606.ENSP00000435210	9606.ENSP00000433352	0	0	0	0	0	0	0	0.501	0.501
ZNF518B	HLTF	4439142	4438462	9606.ENSP00000317614	9606.ENSP00000308944	0	0	0	0	0.061	0.124	0	0.441	0.5
ETS1	IRF4	4446058	4445477	9606.ENSP00000376436	9606.ENSP00000370343	0	0	0	0	0.088	0	0	0.474	0.499
RBMXL1	TMEM182	4450185	4447838	9606.ENSP00000446099	9606.ENSP00000394178	0	0	0	0	0	0	0	0.498	0.497
ETS1	MEF2C	4446058	4441087	9606.ENSP00000376436	9606.ENSP00000340874	0	0	0	0	0.063	0.182	0	0.397	0.497
SFMBT2	FAM81A	4446651	4436769	9606.ENSP00000380353	9606.ENSP00000288228	0	0	0	0	0	0	0	0.496	0.496
SETMAR	ZNF451	4445786	4443605	9606.ENSP00000373354	9606.ENSP00000359740	0	0	0	0	0.051	0.144	0	0.429	0.496
RIC8B	PPFIBP1	4446082	4438949	9606.ENSP00000376583	9606.ENSP00000314724	0	0	0	0	0	0	0	0.496	0.496
HNRNPA3	RBM25	4446035	4434986	9606.ENSP00000376309	9606.ENSP00000261973	0	0	0	0	0.095	0.313	0	0.252	0.494
CDC7	PSIP1	4447780	4445444	9606.ENSP00000393139	9606.ENSP00000370109	0	0	0	0	0.158	0	0	0.422	0.493
PLS3	CFL2	4441806	4437464	9606.ENSP00000348163	9606.ENSP00000298159	0	0	0	0	0.097	0.262	0	0.3	0.493
TTC39C	BACH2	4439621	4434566	9606.ENSP00000323645	9606.ENSP00000257749	0	0	0	0	0	0	0	0.493	0.493
PHTF2	ZNF518B	4448253	4439142	9606.ENSP00000403042	9606.ENSP00000317614	0	0	0	0	0	0	0	0.492	0.492
MTR	LRP6	4442697	4434860	9606.ENSP00000355536	9606.ENSP00000261349	0	0	0	0	0	0	0	0.49	0.49
BCLAF1	U2SURP	4449733	4448970	9606.ENSP00000435210	9606.ENSP00000418563	0	0	0	0	0.489	0	0	0	0.489
CD3G	BCL11B	4449591	4441965	9606.ENSP00000431445	9606.ENSP00000349723	0	0	0	0	0.187	0	0	0.397	0.489
WEE1	CDC7	4448214	4447780	9606.ENSP00000402084	9606.ENSP00000393139	0	0	0	0	0.111	0	0	0.447	0.488
MON2	ZNF225	4446168	4435158	9606.ENSP00000377250	9606.ENSP00000262894	0	0	0	0	0.061	0	0	0.477	0.488
CCDC186	CCDC132	4443291	4438342	9606.ENSP00000358293	9606.ENSP00000307666	0	0	0	0	0.065	0	0	0.473	0.487
HNRNPDL	HNRNPA3	4451754	4446035	9606.ENSP00000483254	9606.ENSP00000376309	0	0	0	0.783	0.229	0.26	0	0.642	0.486
SLC9A6	SLC9B1	4443604	4437276	9606.ENSP00000359729	9606.ENSP00000296422	0	0	0	0	0.061	0	0	0.475	0.486
TCF4	ETS1	4446804	4446058	9606.ENSP00000381382	9606.ENSP00000376436	0	0	0	0	0	0.379	0	0.201	0.482
BMI1	PTCH1	4444763	4440350	9606.ENSP00000365851	9606.ENSP00000332353	0	0	0	0	0	0	0	0.481	0.481
HLTF	MMS22L	4438462	4436173	9606.ENSP00000308944	9606.ENSP00000275053	0	0	0	0	0.062	0	0	0.469	0.481
AK9	MAGI3	4448541	4438063	9606.ENSP00000410186	9606.ENSP00000304604	0	0	0	0	0.14	0	0	0.422	0.481
FOXO1	TSC1	4445233	4437501	9606.ENSP00000368880	9606.ENSP00000298552	0	0	0	0	0.062	0.157	0	0.394	0.479
HLTF	MNAT1	4438462	4434842	9606.ENSP00000308944	9606.ENSP00000261245	0	0	0	0	0.095	0	0	0.448	0.479
ERBB4	ATM	4441238	4436300	9606.ENSP00000342235	9606.ENSP00000278616	0	0	0	0	0.063	0	0	0.466	0.478
C11orf65	NPAT	4451785	4436299	9606.ENSP00000483537	9606.ENSP00000278612	0	0	0	0	0	0	0	0.477	0.477
LARP4	MBNL2	4446818	4435754	9606.ENSP00000381490	9606.ENSP00000267287	0	0	0	0	0	0.31	0	0.274	0.477
CFL2	ST13	4437464	4432930	9606.ENSP00000298159	9606.ENSP00000216218	0	0	0	0	0.119	0.428	0	0	0.475
MKL2	BACH2	4440921	4434566	9606.ENSP00000339086	9606.ENSP00000257749	0	0	0	0	0	0	0	0.474	0.474
RNASEH1	RPA1	4438853	4434378	9606.ENSP00000313350	9606.ENSP00000254719	0	0	0	0	0	0.338	0	0.238	0.474
CCDC81	CFAP44	4448790	4446195	9606.ENSP00000415528	9606.ENSP00000377428	0	0	0	0	0	0	0	0.474	0.474
CROT	TMEM243	4448697	4448009	9606.ENSP00000413575	9606.ENSP00000398083	0	0	0	0	0	0	0	0.474	0.474
DCAF13	RBM25	4437420	4434986	9606.ENSP00000297579	9606.ENSP00000261973	0	0	0	0	0.088	0	0	0.445	0.472
ERC1	XIAP	4450870	4443692	9606.ENSP00000468263	9606.ENSP00000360242	0	0	0	0	0	0.336	0	0.236	0.471
NUCKS1	ATM	4442818	4436300	9606.ENSP00000356110	9606.ENSP00000278616	0	0	0	0	0	0	0	0.471	0.471
ETS1	KLF12	4446058	4444915	9606.ENSP00000376436	9606.ENSP00000366897	0	0	0	0	0.061	0.064	0	0.447	0.471
PPARA	GPAM	4447242	4435577	9606.ENSP00000385523	9606.ENSP00000265276	0	0	0	0	0.063	0.051	0	0.452	0.47
HLTF	ATM	4438462	4436300	9606.ENSP00000308944	9606.ENSP00000278616	0	0	0	0	0.115	0.064	0	0.411	0.469
MDC1	GEN1	4444725	4439245	9606.ENSP00000365588	9606.ENSP00000318977	0	0	0	0	0.062	0.309	0	0.245	0.468
PHLPP2	ITK	4450590	4448039	9606.ENSP00000457991	9606.ENSP00000398655	0	0	0	0	0.061	0.123	0	0.405	0.467
XIAP	ATM	4443692	4436300	9606.ENSP00000360242	9606.ENSP00000278616	0	0	0	0	0.077	0	0	0.445	0.466
MDC1	APLF	4444725	4438278	9606.ENSP00000365588	9606.ENSP00000307004	0	0	0	0	0	0	0	0.466	0.466
RBM25	NKTR	4434986	4433571	9606.ENSP00000261973	9606.ENSP00000232978	0	0	0	0	0.384	0.126	0	0.086	0.465
ZNF22	DNAJC27	4437480	4435483	9606.ENSP00000298299	9606.ENSP00000264711	0	0	0	0	0	0.083	0	0.439	0.464
CDC7	PRKDC	4447780	4438858	9606.ENSP00000393139	9606.ENSP00000313420	0	0	0	0	0.113	0.265	0	0.239	0.461
IRF4	ATM	4445477	4436300	9606.ENSP00000370343	9606.ENSP00000278616	0	0	0	0	0	0	0	0.461	0.461
EBF1	BACH2	4439563	4434566	9606.ENSP00000322898	9606.ENSP00000257749	0	0	0	0	0.068	0	0	0.444	0.46
CD3G	SKAP1	4449591	4440849	9606.ENSP00000431445	9606.ENSP00000338171	0	0	0	0	0.128	0	0.36	0.109	0.46
ETS1	EBF1	4446058	4439563	9606.ENSP00000376436	9606.ENSP00000322898	0	0	0	0	0.063	0	0	0.447	0.459
LMO7	SUN1	4449667	4447064	9606.ENSP00000433352	9606.ENSP00000384015	0	0	0	0	0.061	0	0	0.445	0.457
SYNCRIP	DLAT	4443358	4436373	9606.ENSP00000358635	9606.ENSP00000280346	0	0	0	0	0.149	0.387	0	0	0.456
PSIP1	MLLT10	4445444	4438320	9606.ENSP00000370109	9606.ENSP00000307411	0	0	0	0	0.114	0	0	0.41	0.455
FOXO1	MEF2C	4445233	4441087	9606.ENSP00000368880	9606.ENSP00000340874	0	0	0	0	0.062	0.159	0	0.364	0.455
MLLT11	ARHGEF3	4443228	4441113	9606.ENSP00000357917	9606.ENSP00000341071	0	0	0	0	0	0	0	0.455	0.455
EIF1AX	RWDD2A	4445241	4443375	9606.ENSP00000368927	9606.ENSP00000358739	0	0	0	0	0.063	0.442	0	0	0.454
PTCH1	LEF1	4440350	4435569	9606.ENSP00000332353	9606.ENSP00000265165	0	0	0	0	0	0	0	0.454	0.454
PHLPP2	SGK2	4450590	4441062	9606.ENSP00000457991	9606.ENSP00000340608	0	0.001	0	0	0.057	0.261	0	0.28	0.454
PPARA	FOXO1	4447242	4445233	9606.ENSP00000385523	9606.ENSP00000368880	0	0	0	0	0	0.102	0	0.416	0.453
BMS1	EIF2S1	4444407	4434476	9606.ENSP00000363642	9606.ENSP00000256383	0	0	0	0	0.453	0	0	0	0.453
RWDD2A	SON	4443375	4441880	9606.ENSP00000358739	9606.ENSP00000348984	0	0	0	0	0.061	0.442	0	0	0.453
SLC10A7	TTC9	4449166	4434475	9606.ENSP00000421275	9606.ENSP00000256367	0	0	0	0	0	0	0	0.451	0.451
MYO6	MEF2C	4443434	4441087	9606.ENSP00000358994	9606.ENSP00000340874	0	0	0	0	0.055	0.082	0	0.418	0.451
IRF4	CYP2C8	4445477	4443714	9606.ENSP00000370343	9606.ENSP00000360317	0	0	0	0	0	0	0	0.45	0.45
SFMBT2	ANKH	4446651	4436574	9606.ENSP00000380353	9606.ENSP00000284268	0	0	0	0	0	0	0	0.45	0.45
RWDD2A	SRSF1	4443375	4434667	9606.ENSP00000358739	9606.ENSP00000258962	0	0	0	0	0.054	0.442	0	0	0.449
MOCS2	FBXO8	4446620	4446173	9606.ENSP00000380157	9606.ENSP00000377280	0	0	0	0	0.061	0	0	0.437	0.449
ARMC1	PARP11	4436229	4433429	9606.ENSP00000276569	9606.ENSP00000228820	0	0	0	0	0	0	0	0.449	0.449
MUC15	TMPRSS15	4448848	4436607	9606.ENSP00000416753	9606.ENSP00000284885	0	0	0	0	0	0	0	0.449	0.449
RAD54B	ATAD2	4440712	4436722	9606.ENSP00000336606	9606.ENSP00000287394	0	0	0	0	0.333	0.08	0	0.168	0.445
SYNCRIP	MBNL1	4443358	4436493	9606.ENSP00000358635	9606.ENSP00000282486	0	0	0	0	0.389	0	0	0.129	0.445
PHF14	ST8SIA1	4447274	4446490	9606.ENSP00000385795	9606.ENSP00000379353	0	0	0	0	0	0	0	0.444	0.444
ATM	SRSF1	4436300	4434667	9606.ENSP00000278616	9606.ENSP00000258962	0	0	0	0	0.062	0	0	0.43	0.443
WEE1	PRKDC	4448214	4438858	9606.ENSP00000402084	9606.ENSP00000313420	0	0	0	0	0.076	0.084	0	0.395	0.443
SPOP	MACROD2	4446134	4433008	9606.ENSP00000377001	9606.ENSP00000217246	0	0	0	0	0.063	0.43	0	0	0.443
BCLAF1	RWDD2A	4449733	4443375	9606.ENSP00000435210	9606.ENSP00000358739	0	0	0	0	0	0.442	0	0	0.442
LMO7	SYNE2	4449667	4442074	9606.ENSP00000433352	9606.ENSP00000350719	0	0	0	0	0.062	0.186	0	0.328	0.442
RWDD2A	PDE7B	4443375	4438618	9606.ENSP00000358739	9606.ENSP00000310661	0	0	0	0	0	0.442	0	0	0.442
SPRY1	BCL11B	4451603	4441965	9606.ENSP00000481675	9606.ENSP00000349723	0	0	0	0	0	0.05	0	0.435	0.441
ZNF714	PLEKHA5	4451291	4448318	9606.ENSP00000478345	9606.ENSP00000404296	0	0	0	0	0.077	0.068	0	0.402	0.441
JAKMIP2	BAALC	4451373	4438790	9606.ENSP00000479248	9606.ENSP00000312457	0	0	0	0	0.108	0	0	0.398	0.441
SMKR1	MTRF1	4450457	4445217	9606.ENSP00000454370	9606.ENSP00000368793	0.079	0	0	0	0.064	0.375	0	0.086	0.441
HLTF	ERCC6L2	4438462	4436792	9606.ENSP00000308944	9606.ENSP00000288985	0	0	0.43	0.597	0.063	0.157	0	0.489	0.44
ITK	CD96	4448039	4436536	9606.ENSP00000398655	9606.ENSP00000283285	0	0	0	0	0.389	0	0	0.121	0.44
RAPH1	USP37	4439065	4434623	9606.ENSP00000316543	9606.ENSP00000258399	0	0	0	0	0.061	0	0	0.427	0.439
APLF	MACROD2	4438278	4433008	9606.ENSP00000307004	9606.ENSP00000217246	0	0	0	0	0	0	0	0.439	0.439
CEP290	RABEP1	4450243	4450158	9606.ENSP00000448012	9606.ENSP00000445408	0	0	0	0	0.061	0	0	0.426	0.438
HSF2	NR1D2	4443102	4438551	9606.ENSP00000357440	9606.ENSP00000310006	0	0	0	0	0.244	0.063	0	0.271	0.438
PARP15	SPOP	4448879	4446134	9606.ENSP00000417214	9606.ENSP00000377001	0	0	0	0	0.055	0.43	0	0	0.438
ZBTB10	KLF12	4447507	4444915	9606.ENSP00000387462	9606.ENSP00000366897	0	0	0	0	0	0	0	0.437	0.437
NIPA1	DDHD1	4440793	4439897	9606.ENSP00000337452	9606.ENSP00000327104	0	0	0	0	0.064	0	0	0.422	0.436
BLOC1S5	SYNE2	4446686	4442074	9606.ENSP00000380598	9606.ENSP00000350719	0	0	0	0	0	0	0	0.436	0.436
CD3G	CD96	4449591	4436536	9606.ENSP00000431445	9606.ENSP00000283285	0	0	0	0	0.284	0	0	0.244	0.436
MTRF1	RPL27A	4445217	4441578	9606.ENSP00000368793	9606.ENSP00000346015	0.069	0	0	0	0.064	0.404	0	0	0.435
CD3G	DCLRE1C	4449591	4445031	9606.ENSP00000431445	9606.ENSP00000367527	0	0	0	0	0	0	0	0.434	0.434
MASTL	BOD1	4444652	4438527	9606.ENSP00000365107	9606.ENSP00000309644	0	0	0	0	0.063	0	0	0.421	0.434
IRF4	RORA	4445477	4434895	9606.ENSP00000370343	9606.ENSP00000261523	0	0	0	0	0	0.069	0	0.417	0.434
BCLAF1	RBM25	4449733	4434986	9606.ENSP00000435210	9606.ENSP00000261973	0	0	0	0	0.368	0	0	0.14	0.434
GSTCD	ZSCAN31	4449211	4447643	9606.ENSP00000422354	9606.ENSP00000390076	0	0	0	0	0	0.068	0	0.417	0.433
ATM	NPAT	4436300	4436299	9606.ENSP00000278616	9606.ENSP00000278612	0	0	0	0	0.108	0	0	0.39	0.433
NUFIP1	SPTSSB	4445168	4442212	9606.ENSP00000368459	9606.ENSP00000352097	0	0	0	0	0	0	0	0.433	0.433
LARP4	SYNCRIP	4446818	4443358	9606.ENSP00000381490	9606.ENSP00000358635	0	0	0	0	0.17	0	0	0.343	0.432
SLC4A4	SLC9A6	4447803	4443604	9606.ENSP00000393557	9606.ENSP00000359729	0	0	0	0	0.078	0	0	0.407	0.431
DYRK2	REST	4441221	4438728	9606.ENSP00000342105	9606.ENSP00000311816	0	0	0	0	0.062	0.069	0	0.401	0.431
PRKDC	RBM25	4438858	4434986	9606.ENSP00000313420	9606.ENSP00000261973	0	0	0	0	0.11	0.387	0	0	0.431
SETMAR	APLF	4445786	4438278	9606.ENSP00000373354	9606.ENSP00000307004	0	0	0	0	0	0	0	0.43	0.43
HNRNPDL	SYNCRIP	4451754	4443358	9606.ENSP00000483254	9606.ENSP00000358635	0	0	0	0.567	0.178	0.085	0	0.647	0.43
FOXO1	LEF1	4445233	4435569	9606.ENSP00000368880	9606.ENSP00000265165	0	0	0	0	0	0.164	0	0.345	0.429
MLLT11	AKAP9	4443228	4441845	9606.ENSP00000357917	9606.ENSP00000348573	0	0	0	0	0	0	0	0.429	0.429
ZBED2	BOD1	4439439	4438527	9606.ENSP00000321370	9606.ENSP00000309644	0	0	0	0	0	0	0	0.429	0.429
SMAD5	TGFBR3	4450016	4432850	9606.ENSP00000441954	9606.ENSP00000212355	0	0	0	0	0.062	0	0	0.416	0.429
BMI1	PRKDC	4444763	4438858	9606.ENSP00000365851	9606.ENSP00000313420	0	0	0	0	0.061	0.294	0	0.208	0.429
GSTCD	CASD1	4449211	4437384	9606.ENSP00000422354	9606.ENSP00000297273	0	0	0	0	0	0	0	0.429	0.429
RAD54B	SRSF1	4440712	4434667	9606.ENSP00000336606	9606.ENSP00000258962	0	0	0	0	0.088	0.05	0	0.393	0.429
MOCS2	CUX2	4446620	4434935	9606.ENSP00000380157	9606.ENSP00000261726	0	0	0	0	0	0	0	0.428	0.428
NFATC2	LEF1	4446486	4435569	9606.ENSP00000379330	9606.ENSP00000265165	0	0	0	0	0.065	0.135	0	0.35	0.428
FAM69A	SGK2	4443498	4441062	9606.ENSP00000359333	9606.ENSP00000340608	0	0	0	0	0	0	0	0.427	0.427
RPL27A	SRSF1	4441578	4434667	9606.ENSP00000346015	9606.ENSP00000258962	0	0	0	0	0.316	0.083	0	0.159	0.426
ETS1	BCL11B	4446058	4441965	9606.ENSP00000376436	9606.ENSP00000349723	0	0	0	0	0.061	0.064	0	0.4	0.426
PID1	FOXO1	4445983	4445233	9606.ENSP00000375907	9606.ENSP00000368880	0	0	0	0	0	0	0	0.426	0.426
SCAMP1	PSIP1	4451552	4445444	9606.ENSP00000481022	9606.ENSP00000370109	0	0	0	0	0	0	0	0.425	0.425
WEE1	NPAT	4448214	4436299	9606.ENSP00000402084	9606.ENSP00000278612	0	0	0	0	0	0.379	0	0.111	0.424
PSIP1	SON	4445444	4441880	9606.ENSP00000370109	9606.ENSP00000348984	0	0	0	0	0.062	0.387	0	0.078	0.423
XKRX	PPFIBP1	4444063	4438949	9606.ENSP00000362047	9606.ENSP00000314724	0	0	0	0	0	0	0	0.423	0.423
BCLAF1	SYNCRIP	4449733	4443358	9606.ENSP00000435210	9606.ENSP00000358635	0	0	0	0	0.389	0	0	0.094	0.423
SMC2	MMS22L	4436674	4436173	9606.ENSP00000286398	9606.ENSP00000275053	0	0	0	0	0.401	0	0	0.076	0.422
PNPLA4	RWDD2A	4445490	4443375	9606.ENSP00000370430	9606.ENSP00000358739	0	0	0	0	0	0	0	0.423	0.422
SATB1	LEF1	4448075	4435569	9606.ENSP00000399518	9606.ENSP00000265165	0	0	0	0	0.061	0	0	0.41	0.422
ST8SIA1	CASD1	4446490	4437384	9606.ENSP00000379353	9606.ENSP00000297273	0	0	0	0	0	0	0	0.422	0.422
PPP2R5C	SGK2	4448645	4441062	9606.ENSP00000412324	9606.ENSP00000340608	0	0	0	0	0.049	0.305	0	0.194	0.421
CABYR	TSGA10	4451793	4446156	9606.ENSP00000483621	9606.ENSP00000377123	0	0	0	0	0	0	0	0.421	0.421
ZNF501	MBNL1	4451704	4436493	9606.ENSP00000482632	9606.ENSP00000282486	0	0	0	0	0	0	0	0.42	0.42
PHLPP2	CFL2	4450590	4437464	9606.ENSP00000457991	9606.ENSP00000298159	0	0	0	0	0.064	0.312	0	0.173	0.42
CROT	GPAM	4448697	4435577	9606.ENSP00000413575	9606.ENSP00000265276	0	0	0	0	0	0	0	0.42	0.42
CDC7	RAD54B	4447780	4440712	9606.ENSP00000393139	9606.ENSP00000336606	0	0	0	0	0.222	0.123	0	0.216	0.419
GEN1	RNASEH1	4439245	4438853	9606.ENSP00000318977	9606.ENSP00000313350	0.093	0	0	0	0.081	0.087	0	0.326	0.419
SHMT1	GFPT2	4439233	4434322	9606.ENSP00000318868	9606.ENSP00000253778	0.138	0	0	0	0.062	0.186	0	0.221	0.418
HNRNPA3	RPL27A	4446035	4441578	9606.ENSP00000376309	9606.ENSP00000346015	0	0	0	0	0.187	0.263	0	0.105	0.417
GSTCD	PTCH1	4449211	4440350	9606.ENSP00000422354	9606.ENSP00000332353	0	0	0	0	0	0	0	0.416	0.416
RNASEH1	WRN	4438853	4437463	9606.ENSP00000313350	9606.ENSP00000298139	0	0	0	0	0.055	0.189	0	0.297	0.414
SATB1	IRF4	4448075	4445477	9606.ENSP00000399518	9606.ENSP00000370343	0	0	0	0	0	0	0	0.415	0.414
DCLRE1C	WRN	4445031	4437463	9606.ENSP00000367527	9606.ENSP00000298139	0.046	0	0	0	0.135	0	0	0.346	0.413
MAP7	DDX31	4451663	4443890	9606.ENSP00000482335	9606.ENSP00000361232	0	0	0	0	0	0	0	0.413	0.412
MASTL	ARHGEF3	4444652	4441113	9606.ENSP00000365107	9606.ENSP00000341071	0	0	0	0	0.062	0	0	0.399	0.412
XIAP	MAGT1	4443692	4442511	9606.ENSP00000360242	9606.ENSP00000354649	0	0	0	0	0.061	0	0	0.4	0.412
APLF	RPA1	4438278	4434378	9606.ENSP00000307004	9606.ENSP00000254719	0	0	0	0	0	0.358	0	0.122	0.412
WEE1	WRN	4448214	4437463	9606.ENSP00000402084	9606.ENSP00000298139	0	0	0	0	0.109	0.269	0	0.167	0.411
ERC1	ATM	4450870	4436300	9606.ENSP00000468263	9606.ENSP00000278616	0	0	0	0	0	0	0	0.41	0.41
GEN1	PRKDC	4439245	4438858	9606.ENSP00000318977	9606.ENSP00000313420	0	0	0	0	0.063	0.157	0	0.312	0.409
CAMSAP1	ZNF614	4445858	4435957	9606.ENSP00000374183	9606.ENSP00000270649	0	0	0	0	0	0	0	0.409	0.409
DNAJC21	PPP1R16B	4445634	4437607	9606.ENSP00000371451	9606.ENSP00000299824	0	0	0	0	0	0	0	0.409	0.409
MKL2	KCNH8	4440921	4440050	9606.ENSP00000339086	9606.ENSP00000328813	0	0	0	0	0	0	0	0.408	0.408
CDC7	TGFBR3	4447780	4432850	9606.ENSP00000393139	9606.ENSP00000212355	0	0	0	0	0	0	0	0.408	0.408
BOD1	DCAF13	4438527	4437420	9606.ENSP00000309644	9606.ENSP00000297579	0	0	0	0	0	0	0	0.407	0.407
NFATC2	DYRK2	4446486	4441221	9606.ENSP00000379330	9606.ENSP00000342105	0	0	0	0	0	0	0	0.407	0.407
MLLT11	LEF1	4443228	4435569	9606.ENSP00000357917	9606.ENSP00000265165	0	0	0	0	0	0.294	0	0.193	0.406
SLC4A4	SLC4A7	4447803	4437185	9606.ENSP00000393557	9606.ENSP00000295736	0	0	0	0.943	0	0.379	0	0.799	0.406
LARP4	MBNL1	4446818	4436493	9606.ENSP00000381490	9606.ENSP00000282486	0	0	0	0	0	0.266	0	0.223	0.405
LRRN3	PYHIN1	4447976	4443044	9606.ENSP00000397312	9606.ENSP00000357122	0	0	0	0	0	0	0	0.405	0.405
XIAP	SMC2	4443692	4436674	9606.ENSP00000360242	9606.ENSP00000286398	0	0	0	0	0.132	0.262	0	0.146	0.405
TMPRSS15	SLC4A3	4436607	4436055	9606.ENSP00000284885	9606.ENSP00000273063	0	0	0	0	0	0.404	0	0	0.404
SLC4A4	TMPRSS15	4447803	4436607	9606.ENSP00000393557	9606.ENSP00000284885	0	0	0	0	0	0.404	0	0	0.404
ERC1	BCL11A	4450870	4440896	9606.ENSP00000468263	9606.ENSP00000338774	0	0	0	0	0	0	0	0.404	0.404
SEC63	DNAJC27	4443239	4435483	9606.ENSP00000357998	9606.ENSP00000264711	0	0	0	0	0.088	0	0	0.373	0.404
ZNF124	DCUN1D4	4449942	4447634	9606.ENSP00000440365	9606.ENSP00000389900	0	0	0	0	0	0.05	0	0.398	0.403
MBNL2	SRSF1	4435754	4434667	9606.ENSP00000267287	9606.ENSP00000258962	0	0	0	0	0	0	0	0.403	0.403
CDC7	DACT1	4447780	4440788	9606.ENSP00000393139	9606.ENSP00000337439	0	0	0	0	0	0	0	0.402	0.402
FOXO1	ADAM28	4445233	4435646	9606.ENSP00000368880	9606.ENSP00000265769	0	0	0	0	0	0	0	0.401	0.401
PARM1	ARID5B	4445464	4436353	9606.ENSP00000370224	9606.ENSP00000279873	0	0	0	0	0	0	0	0.401	0.401
TCF4	CUX2	4446804	4434935	9606.ENSP00000381382	9606.ENSP00000261726	0	0	0	0	0.062	0	0	0.388	0.401
ARPP21	MASTL	4448646	4444652	9606.ENSP00000412326	9606.ENSP00000365107	0	0	0	0	0	0	0	0.4	0.4
PRKDC	SRSF1	4438858	4434667	9606.ENSP00000313420	9606.ENSP00000258962	0	0	0	0	0.104	0.084	0	0.328	0.4

## Sheet: Figure 7A
#node1	node2	node1_string_internal_id	node2_string_internal_id	node1_external_id	node2_external_id	neighborhood_on_chromosome	gene_fusion	phylogenetic_cooccurrence	homology	coexpression	experimentally_determined_interaction	database_annotated	automated_textmining	combined_score
HIST2H2AA	HIST2H2BE	4443270	4443268	9606.ENSP00000358155	9606.ENSP00000358151	0	0	0	0	0.193	0.392	0	0.963	0.98
RAB1B	RAB7A	4438570	4435545	9606.ENSP00000310226	9606.ENSP00000265062	0	0	0.439	0.855	0.284	0.39	0.9	0.776	0.96
CSF1	STAT3	4439930	4435468	9606.ENSP00000327513	9606.ENSP00000264657	0	0	0	0	0.065	0	0.9	0.56	0.955
GRB10	DOK1	4446861	4433599	9606.ENSP00000381793	9606.ENSP00000233668	0	0	0	0	0	0.294	0.9	0.21	0.939
CAPN1	PXN	4449613	4435751	9606.ENSP00000431984	9606.ENSP00000267257	0	0	0	0	0.082	0	0.9	0.366	0.936
HIST2H2BE	POU2F1	4443268	4442973	9606.ENSP00000358151	9606.ENSP00000356840	0	0	0	0	0	0	0.9	0.332	0.93
RAB31	RAB7A	4450656	4435545	9606.ENSP00000461945	9606.ENSP00000265062	0	0	0.439	0.868	0.115	0.157	0.9	0.517	0.928
CD177	CD59	4451398	4446463	9606.ENSP00000479536	9606.ENSP00000379191	0	0	0	0	0	0	0.9	0.296	0.926
PLIN5	PNPLA2	4445607	4440813	9606.ENSP00000371272	9606.ENSP00000337701	0	0	0	0	0.063	0.299	0	0.893	0.924
RAB27A	RAB7A	4446527	4435545	9606.ENSP00000379601	9606.ENSP00000265062	0	0	0.429	0.836	0	0	0.9	0.761	0.918
POU2F1	STAT3	4442973	4435468	9606.ENSP00000356840	9606.ENSP00000264657	0	0	0	0	0	0.065	0.9	0.192	0.917
RAB31	RAB27A	4450656	4446527	9606.ENSP00000461945	9606.ENSP00000379601	0	0	0.439	0.806	0	0	0.9	0.538	0.917
CD59	C7	4446463	4439494	9606.ENSP00000379191	9606.ENSP00000322061	0	0	0	0	0	0	0.9	0.203	0.916
LILRB2	FCAR	4445945	4441748	9606.ENSP00000375629	9606.ENSP00000347714	0	0	0	0.749	0.111	0	0.9	0.282	0.913
SIRPA	LILRB2	4446972	4445945	9606.ENSP00000382941	9606.ENSP00000375629	0	0	0	0	0.119	0	0.9	0.087	0.912
TRPM2	LILRB2	4446749	4445945	9606.ENSP00000381023	9606.ENSP00000375629	0	0	0	0	0.158	0	0.9	0	0.912
SIRPA	FCAR	4446972	4441748	9606.ENSP00000382941	9606.ENSP00000347714	0	0	0	0	0	0	0.9	0.161	0.912
RAB31	RAB1B	4450656	4438570	9606.ENSP00000461945	9606.ENSP00000310226	0	0	0.445	0.885	0.064	0.05	0.9	0.417	0.912
COL9A1	COL26A1	4441972	4439190	9606.ENSP00000349790	9606.ENSP00000318234	0	0	0.264	0.611	0.065	0	0.9	0	0.911
CD59	FCAR	4446463	4441748	9606.ENSP00000379191	9606.ENSP00000347714	0	0	0	0	0	0	0.9	0.142	0.91
TSPAN14	CD59	4447919	4446463	9606.ENSP00000396270	9606.ENSP00000379191	0	0	0	0	0	0	0.9	0.145	0.91
SIRPA	CD59	4446972	4446463	9606.ENSP00000382941	9606.ENSP00000379191	0	0	0	0	0	0	0.9	0.123	0.908
SIRPA	TRPM2	4446972	4446749	9606.ENSP00000382941	9606.ENSP00000381023	0	0	0	0	0.123	0	0.9	0	0.908
RAB27A	RAB1B	4446527	4438570	9606.ENSP00000379601	9606.ENSP00000310226	0	0	0.442	0.897	0	0	0.9	0.443	0.908
PNPLA2	CSF1	4440813	4439930	9606.ENSP00000337701	9606.ENSP00000327513	0	0	0	0	0.077	0	0.9	0.067	0.906
PNPLA2	FSTL3	4440813	4432697	9606.ENSP00000337701	9606.ENSP00000166139	0	0	0	0	0.105	0	0.9	0	0.906
CSF1	FSTL3	4439930	4432697	9606.ENSP00000327513	9606.ENSP00000166139	0	0	0	0	0.095	0	0.9	0.046	0.906
CD177	TRPM2	4451398	4446749	9606.ENSP00000479536	9606.ENSP00000381023	0	0	0	0	0	0	0.9	0.094	0.905
ENTPD6	IMPDH1	4444761	4441488	9606.ENSP00000365840	9606.ENSP00000345096	0	0	0	0	0.09	0	0.9	0	0.905
COPS7A	FBXO6	4449850	4444777	9606.ENSP00000438115	9606.ENSP00000365944	0	0	0	0	0.05	0.072	0.9	0	0.904
CD177	FCAR	4451398	4441748	9606.ENSP00000479536	9606.ENSP00000347714	0	0	0	0	0	0	0.9	0.079	0.903
FAM20A	FSTL3	4450874	4432697	9606.ENSP00000468308	9606.ENSP00000166139	0	0	0	0	0	0	0.9	0.073	0.903
KIF13B	RAB1B	4449423	4438570	9606.ENSP00000427900	9606.ENSP00000310226	0	0	0	0	0	0	0.9	0.067	0.902
FAM20A	CSF1	4450874	4439930	9606.ENSP00000468308	9606.ENSP00000327513	0	0	0	0	0.062	0	0.9	0	0.902
TSPAN14	SIRPA	4447919	4446972	9606.ENSP00000396270	9606.ENSP00000382941	0	0	0	0	0	0	0.9	0.062	0.902
MGST1	NFAM1	4446521	4440476	9606.ENSP00000379512	9606.ENSP00000333680	0	0	0	0	0.061	0	0.9	0	0.902
TSPAN14	GPR97	4447919	4440410	9606.ENSP00000396270	9606.ENSP00000332900	0	0	0	0	0	0	0.9	0.062	0.902
TRPM2	CD59	4446749	4446463	9606.ENSP00000381023	9606.ENSP00000379191	0	0	0	0	0	0	0.9	0.058	0.901
FCAR	GPR97	4441748	4440410	9606.ENSP00000347714	9606.ENSP00000332900	0	0	0	0	0	0	0.9	0.057	0.901
CD59	LILRB2	4446463	4445945	9606.ENSP00000379191	9606.ENSP00000375629	0	0	0	0	0	0	0.9	0.048	0.9
PADI2	IMPDH1	4444573	4441488	9606.ENSP00000364635	9606.ENSP00000345096	0	0	0	0	0	0	0.9	0	0.9
FAM20A	PNPLA2	4450874	4440813	9606.ENSP00000468308	9606.ENSP00000337701	0	0	0	0	0	0	0.9	0	0.9
TSPAN14	LILRB2	4447919	4445945	9606.ENSP00000396270	9606.ENSP00000375629	0	0	0	0	0	0	0.9	0	0.9
PADI2	GALNS	4444573	4435840	9606.ENSP00000364635	9606.ENSP00000268695	0	0	0	0	0	0	0.9	0	0.9
IMPDH1	GALNS	4441488	4435840	9606.ENSP00000345096	9606.ENSP00000268695	0	0	0	0	0.05	0	0.9	0	0.9
TSPAN14	FCAR	4447919	4441748	9606.ENSP00000396270	9606.ENSP00000347714	0	0	0	0	0	0	0.9	0	0.9
RXRA	HIST2H2BE	4449061	4443268	9606.ENSP00000419692	9606.ENSP00000358151	0	0	0	0	0	0	0.9	0	0.9
TRPM2	FCAR	4446749	4441748	9606.ENSP00000381023	9606.ENSP00000347714	0	0	0	0	0	0	0.9	0	0.9
TRPM2	GPR97	4446749	4440410	9606.ENSP00000381023	9606.ENSP00000332900	0	0	0	0	0	0	0.9	0.044	0.9
CD177	GPR97	4451398	4440410	9606.ENSP00000479536	9606.ENSP00000332900	0	0	0	0	0	0	0.9	0	0.9
CD59	RAB1B	4446463	4438570	9606.ENSP00000379191	9606.ENSP00000310226	0	0	0	0	0	0	0.9	0	0.9
OSCAR	RAB27A	4451354	4446527	9606.ENSP00000479089	9606.ENSP00000379601	0	0	0	0	0	0	0.9	0	0.9
CD59	GPR97	4446463	4440410	9606.ENSP00000379191	9606.ENSP00000332900	0	0	0	0	0	0	0.9	0	0.9
CD177	SIRPA	4451398	4446972	9606.ENSP00000479536	9606.ENSP00000382941	0	0	0	0	0	0	0.9	0	0.9
TSPAN14	TRPM2	4447919	4446749	9606.ENSP00000396270	9606.ENSP00000381023	0	0	0	0	0	0	0.9	0	0.9
CD177	LILRB2	4451398	4445945	9606.ENSP00000479536	9606.ENSP00000375629	0	0	0	0	0	0	0.9	0	0.9
CD177	TSPAN14	4451398	4447919	9606.ENSP00000479536	9606.ENSP00000396270	0	0	0	0	0	0	0.9	0	0.9
CD274	STAT3	4445568	4435468	9606.ENSP00000370989	9606.ENSP00000264657	0	0	0	0	0.063	0	0	0.86	0.863
PNPLA2	PLIN3	4440813	4433191	9606.ENSP00000337701	9606.ENSP00000221957	0	0	0	0	0.056	0	0	0.824	0.827
FOSL1	FOSL2	4438564	4435485	9606.ENSP00000310170	9606.ENSP00000264716	0	0	0	0.913	0.095	0	0.8	0.937	0.826
CREB5	FOSL2	4442040	4435485	9606.ENSP00000350359	9606.ENSP00000264716	0	0	0	0.585	0	0.737	0	0.146	0.748
RAP1GAP	LRPAP1	4449696	4449196	9606.ENSP00000434033	9606.ENSP00000421922	0	0	0	0	0.061	0	0	0.725	0.73
RNF24	TRPM2	4447555	4446749	9606.ENSP00000388550	9606.ENSP00000381023	0	0	0	0	0.05	0	0	0.715	0.717
MYD88	STAT3	4448172	4435468	9606.ENSP00000401399	9606.ENSP00000264657	0	0	0	0	0.107	0	0	0.641	0.666
OSCAR	CSF1	4451354	4439930	9606.ENSP00000479089	9606.ENSP00000327513	0	0	0	0	0	0	0	0.613	0.613
EHD1	RAB7A	4451364	4435545	9606.ENSP00000479153	9606.ENSP00000265062	0	0	0	0	0.062	0	0	0.576	0.585
SEMA3B	SLIT3	4451835	4440334	9606.ENSP00000484146	9606.ENSP00000332164	0	0	0	0	0.062	0	0	0.574	0.583
TRPM2	ORAI2	4446749	4441857	9606.ENSP00000381023	9606.ENSP00000348752	0	0	0	0	0	0	0	0.574	0.574
BEST3	GABRB3	4440356	4438440	9606.ENSP00000332413	9606.ENSP00000308725	0	0	0	0	0	0	0.54	0.067	0.552
LRPAP1	RAB1B	4449196	4438570	9606.ENSP00000421922	9606.ENSP00000310226	0	0	0	0	0.063	0	0	0.542	0.552
TRIOBP	NDEL1	4447103	4440509	9606.ENSP00000384312	9606.ENSP00000333982	0	0	0	0	0	0.19	0	0.466	0.549
NCF4	LILRB2	4446646	4445945	9606.ENSP00000380334	9606.ENSP00000375629	0	0	0	0	0.527	0	0	0.062	0.537
NCF4	ARHGDIA	4446646	4435881	9606.ENSP00000380334	9606.ENSP00000269321	0	0	0	0	0.061	0.174	0	0.436	0.524
CD274	CSF1	4445568	4439930	9606.ENSP00000370989	9606.ENSP00000327513	0	0	0	0	0.117	0	0	0.48	0.522
MYD88	CSF1	4448172	4439930	9606.ENSP00000401399	9606.ENSP00000327513	0	0	0	0	0.062	0.051	0	0.503	0.519
FLOT1	RAB7A	4444722	4435545	9606.ENSP00000365569	9606.ENSP00000265062	0	0	0	0	0.061	0.101	0	0.474	0.518
SLC8A3	ATP2A3	4445521	4442318	9606.ENSP00000370669	9606.ENSP00000353072	0	0	0	0	0.064	0.191	0	0.409	0.513
ATP2A3	ORAI2	4442318	4441857	9606.ENSP00000353072	9606.ENSP00000348752	0	0	0	0	0	0	0	0.512	0.512
RXRA	POU2F1	4449061	4442973	9606.ENSP00000419692	9606.ENSP00000356840	0	0	0	0	0.045	0.362	0	0.26	0.51
MYD88	CD274	4448172	4445568	9606.ENSP00000401399	9606.ENSP00000370989	0	0	0	0	0.087	0	0	0.477	0.503
PNPLA2	STAT3	4440813	4435468	9606.ENSP00000337701	9606.ENSP00000264657	0	0	0	0	0	0	0	0.496	0.496
MGST1	ACOT7	4446521	4444958	9606.ENSP00000379512	9606.ENSP00000367086	0	0	0	0	0	0	0	0.489	0.489
TRIOBP	SLC8A3	4447103	4445521	9606.ENSP00000384312	9606.ENSP00000370669	0	0	0	0	0	0	0	0.483	0.483
OSCAR	FCAR	4451354	4441748	9606.ENSP00000479089	9606.ENSP00000347714	0	0	0	0.618	0.066	0.379	0	0.407	0.483
PXN	STAT3	4435751	4435468	9606.ENSP00000267257	9606.ENSP00000264657	0	0	0	0	0.061	0.057	0	0.458	0.478
RAB1B	PLIN3	4438570	4433191	9606.ENSP00000310226	9606.ENSP00000221957	0	0	0	0	0.063	0.419	0	0.118	0.478
CCND3	STAT3	4444072	4435468	9606.ENSP00000362082	9606.ENSP00000264657	0	0	0	0	0.061	0.067	0	0.45	0.476
LILRB2	CD274	4445945	4445568	9606.ENSP00000375629	9606.ENSP00000370989	0	0	0	0	0.091	0	0	0.441	0.47
ARHGDIA	PXN	4435881	4435751	9606.ENSP00000269321	9606.ENSP00000267257	0	0	0	0	0.097	0	0	0.428	0.461
CD177	FOSL1	4451398	4438564	9606.ENSP00000479536	9606.ENSP00000310170	0	0	0	0	0	0	0	0.45	0.45
CD59	ANPEP	4446463	4437626	9606.ENSP00000379191	9606.ENSP00000300060	0	0	0	0	0	0	0	0.44	0.44
SIRPA	CSF1	4446972	4439930	9606.ENSP00000382941	9606.ENSP00000327513	0	0	0	0	0.098	0.051	0	0.399	0.44
ALPL	ANPEP	4444459	4437626	9606.ENSP00000363973	9606.ENSP00000300060	0	0	0	0	0.062	0	0	0.411	0.424
RAB7A	PLIN3	4435545	4433191	9606.ENSP00000265062	9606.ENSP00000221957	0	0	0	0	0	0	0	0.42	0.42
CD177	TRIM7	4451398	4436160	9606.ENSP00000479536	9606.ENSP00000274773	0	0	0	0	0	0	0	0.42	0.42
RAB31	FLOT1	4450656	4444722	9606.ENSP00000461945	9606.ENSP00000365569	0	0	0	0	0	0.387	0	0.079	0.411
NDEL1	PXN	4440509	4435751	9606.ENSP00000333982	9606.ENSP00000267257	0	0	0	0	0	0.379	0	0.087	0.409
FGF12	ALPL	4448693	4444459	9606.ENSP00000413496	9606.ENSP00000363973	0	0	0	0	0	0	0	0.406	0.406
FOSL1	STAT3	4438564	4435468	9606.ENSP00000310170	9606.ENSP00000264657	0	0	0	0	0	0.055	0	0.397	0.405

## Sheet: Figure 8A_1
3 down-regulated miRNAs-9 hub genes_net
miRNA	mRNA
hsa-miR-4443	CD59
hsa-miR-4515	CD59
hsa-miR-4443	CD177
hsa-miR-4515	TRPM2
hsa-miR-33b-3p	FCAR
hsa-miR-4443	FCAR
hsa-miR-4443	TSPAN14
hsa-miR-33b-3p	LILRB2
hsa-miR-4443	SIRPA
hsa-miR-4515	SIRPA
hsa-miR-4443	CSF1
hsa-miR-4443	STAT3

## Sheet: Figure 8A_2
3 down-regulated miRNAs-9 hub genes_node
id	type
hsa-miR-4443	mir
hsa-miR-4515	mir
hsa-miR-33b-3p	mir
CD59	gene
CD177	gene
TRPM2	gene
FCAR	gene
TSPAN14	gene
LILRB2	gene
SIRPA	gene
CSF1	gene
STAT3	gene

## Sheet: Figure 8A_3
4 up-regulated miRNAs-6 hub genes_net
miRNA	mRNA
hsa-miR-223-3p	ATM
hsa-miR-4800-5p	ATM
hsa-miR-6510-5p	ATM
hsa-miR-4800-5p	WRN
hsa-miR-6510-5p	WRN
hsa-miR-765	WRN
hsa-miR-6510-5p	PRKDC
hsa-miR-223-3p	MDC1
hsa-miR-6510-5p	RPA1
hsa-miR-6510-5p	RAD54B
hsa-miR-765	RAD54B

## Sheet: Figure 8A_4
4 upregulated miRNAs-6 hub genes_node
id	type
hsa-miR-223-3p	mir
hsa-miR-4800-5p	mir
hsa-miR-6510-5p	mir
hsa-miR-765	mir
ATM	gene
WRN	gene
PRKDC	gene
MDC1	gene
RPA1	gene
RAD54B	gene

[truncated: 1 more sheets: Supplementary Figure 1]
